# Supplementary material for: The mRNA methyltransferase Mettl3 modulates cytokine mRNA stability and limits functional responses in mast cells
Source: Nat Commun. 2023 Jun 29;14:3862. doi: 10.1038/s41467-023-39614-y (PMC10310798; doi:10.1038/s41467-023-39614-y)
Supplement: Supplementary file 4 — Supplementary Data 1 [file 41467_2023_39614_MOESM4_ESM.xlsx]

## Sheet: INFO
Supplementary Data 1. Leoni, Bataclan et al.
RNA sequencing data (Figure 5a) with raw counts, differential expression (DE) and gene ontology (GO) terms.

## Sheet: raw counts
Ensembl gene ID	Control1	Mettl3KO1	Control2	Mettl3KO2	Control3	Mettl3KO3	Control4	Mettl3KO4
ENSMUSG00000102628	2	3	1	4	2	0	2	2
ENSMUSG00000100595	1	1	0	1	0	0	0	0
ENSMUSG00000097426	0	0	0	0	0	0	0	1
ENSMUSG00000104478	0	3	0	1	0	0	0	0
ENSMUSG00000104385	0	0	0	0	0	1	0	0
ENSMUSG00000086053	0	0	0	0	0	0	0	0
ENSMUSG00000101231	0	0	0	0	0	0	0	0
ENSMUSG00000102135	34	36	96	67	60	39	54	34
ENSMUSG00000103282	0	0	0	0	0	0	0	0
ENSMUSG00000101097	0	0	0	0	0	0	0	0
ENSMUSG00000100764	8	6	9	12	13	8	11	9
ENSMUSG00000102095	0	0	0	0	0	0	1	0
ENSMUSG00000102534	6	9	1	43	12	2	0	2
ENSMUSG00000100831	0	0	0	0	0	0	0	0
ENSMUSG00000100884	0	0	0	0	0	0	0	0
ENSMUSG00000100635	0	0	0	0	0	0	0	0
ENSMUSG00000102213	0	0	0	0	0	0	0	0
ENSMUSG00000100480	4	3	5	8	12	17	7	3
ENSMUSG00000089037	0	0	0	0	0	0	0	0
ENSMUSG00000103629	0	0	0	0	0	0	0	0
ENSMUSG00002076531	0	0	0	0	0	0	0	0
ENSMUSG00000100025	1	0	1	1	3	0	0	0
ENSMUSG00000051285	2624	2963	1844	2018	1584	1435	2037	2017
ENSMUSG00000098201	0	1	0	0	0	0	0	0
ENSMUSG00000103509	87	98	77	85	23	9	83	27
ENSMUSG00000048538	21	5	8	13	13	13	22	9
ENSMUSG00000103709	0	0	0	0	0	0	0	0
ENSMUSG00000077244	0	0	0	0	0	0	0	0
ENSMUSG00000102768	0	0	0	0	0	0	0	0
ENSMUSG00000097797	55	49	97	139	118	75	87	68
ENSMUSG00000103498	0	0	0	0	0	0	0	0
ENSMUSG00000103067	2	3	0	2	2	4	0	6
ENSMUSG00000102320	0	0	0	0	0	0	0	0
ENSMUSG00000104226	0	1	0	6	6	0	0	0
ENSMUSG00000103903	0	0	0	1	0	0	0	1
ENSMUSG00000103557	4	0	1	4	0	0	0	0
ENSMUSG00000026312	0	0	0	6	1	0	0	0
ENSMUSG00000100290	0	0	0	0	0	0	0	0
ENSMUSG00000100758	0	0	0	0	0	0	0	0
ENSMUSG00000099926	0	0	0	0	0	0	0	0
ENSMUSG00000039748	139	149	293	454	424	382	545	500
ENSMUSG00000118715	0	0	0	1	0	3	0	0
ENSMUSG00000104158	0	0	0	0	0	0	0	0
ENSMUSG00000103540	1	0	1	3	1	1	0	0
ENSMUSG00000057363	1118	1211	1484	1850	1582	1337	1497	1606
ENSMUSG00000047216	0	0	0	0	0	0	0	0
ENSMUSG00000102788	5	4	2	22	5	2	0	2
ENSMUSG00000102160	0	0	0	0	0	0	0	0
ENSMUSG00000101253	0	0	0	0	0	0	0	0
ENSMUSG00000101846	0	0	0	1	0	0	0	0
ENSMUSG00000090243	0	0	0	0	1	0	0	0
ENSMUSG00000100701	3	10	5	8	5	7	2	11
ENSMUSG00000100555	2	9	2	3	0	2	0	5
ENSMUSG00000101395	0	0	0	0	0	0	0	0
ENSMUSG00000102728	0	0	0	0	0	0	0	0
ENSMUSG00000088848	0	0	0	0	0	0	0	0
ENSMUSG00002075225	0	0	0	0	0	0	0	0
ENSMUSG00000038702	228	317	178	342	195	158	240	325
ENSMUSG00000101875	1	0	0	0	2	0	5	0
ENSMUSG00000099732	0	0	0	0	0	0	0	0
ENSMUSG00000101220	1	0	0	0	0	0	0	0
ENSMUSG00000100020	0	0	0	0	0	0	0	0
ENSMUSG00000101054	0	0	0	0	0	0	0	0
ENSMUSG00000088691	0	0	0	0	0	0	0	0
ENSMUSG00000099884	0	0	0	0	0	0	0	0
ENSMUSG00000100304	0	0	0	0	0	0	0	0
ENSMUSG00000101453	0	0	0	0	0	0	0	0
ENSMUSG00000102105	0	0	0	0	0	0	0	0
ENSMUSG00000099943	0	0	0	0	0	0	0	0
ENSMUSG00002075119	0	0	0	0	0	0	0	0
ENSMUSG00000097648	0	0	0	2	0	0	0	0
ENSMUSG00000101687	0	0	0	0	0	0	0	0
ENSMUSG00000100515	0	0	0	4	2	1	0	0
ENSMUSG00000033021	1239	1445	1713	1513	1347	918	1718	1341
ENSMUSG00000055214	1	0	3	11	4	0	0	0
ENSMUSG00000078184	1	2	1	4	6	0	0	4
ENSMUSG00000104363	0	0	0	0	0	0	0	0
ENSMUSG00000103277	0	0	0	0	0	0	0	0
ENSMUSG00000104157	9	3	5	37	17	3	4	3
ENSMUSG00000102446	0	0	0	0	0	0	0	0
ENSMUSG00000104248	0	0	0	0	0	0	0	0
ENSMUSG00000104021	0	0	0	0	0	0	0	0
ENSMUSG00000103471	0	0	0	0	0	0	0	0
ENSMUSG00000087875	0	0	0	0	0	0	0	0
ENSMUSG00000033007	0	0	0	0	0	0	0	0
ENSMUSG00000102605	0	0	0	0	0	0	0	0
ENSMUSG00000070695	12	2	5	42	25	8	1	14
ENSMUSG00000025909	51	85	87	124	175	136	114	63
ENSMUSG00002076179	0	0	0	0	0	0	0	0
ENSMUSG00000102033	0	0	0	0	0	0	0	0
ENSMUSG00000102647	0	0	1	0	0	0	0	0
ENSMUSG00000086235	0	1	0	1	0	0	1	1
ENSMUSG00000102253	6	5	1	21	4	0	0	0
ENSMUSG00002074990	0	0	0	0	0	0	0	0
ENSMUSG00000094429	0	0	0	0	0	0	0	0
ENSMUSG00000101154	0	0	0	0	0	0	0	0
ENSMUSG00000103884	2	5	4	15	0	1	1	1
ENSMUSG00000065865	0	0	0	0	0	0	0	0
ENSMUSG00000084353	8	3	11	11	9	3	8	13
ENSMUSG00002076328	0	0	0	0	0	0	0	0
ENSMUSG00000103933	1	3	1	6	3	4	1	0
ENSMUSG00000101573	0	0	0	0	0	0	0	0
ENSMUSG00002075967	0	0	0	0	0	0	0	1
ENSMUSG00000086195	0	0	0	0	0	0	0	0
ENSMUSG00000107979	0	0	0	0	0	0	0	0
ENSMUSG00000101373	0	0	0	0	0	0	0	0
ENSMUSG00000104504	0	0	0	0	0	0	0	0
ENSMUSG00000099615	0	0	0	0	0	0	0	0
ENSMUSG00000066693	3	0	0	0	1	0	1	0
ENSMUSG00000102316	0	1	5	1	3	1	4	0
ENSMUSG00000100265	0	0	0	0	0	0	0	0
ENSMUSG00000103819	0	0	0	0	1	2	0	0
ENSMUSG00000100527	0	0	0	0	0	0	0	0
ENSMUSG00000102871	0	0	0	0	0	0	0	0
ENSMUSG00000099571	0	0	0	0	0	0	0	0
ENSMUSG00000101571	0	0	0	2	0	1	0	0
ENSMUSG00000104428	0	0	0	0	0	0	0	0
ENSMUSG00000101303	0	0	0	0	0	0	0	0
ENSMUSG00000102272	0	0	0	0	0	0	0	0
ENSMUSG00000100305	0	0	0	0	0	0	0	0
ENSMUSG00000065625	0	0	0	0	0	0	0	0
ENSMUSG00000099534	0	0	0	0	0	0	0	0
ENSMUSG00000103411	0	0	0	0	0	0	1	0
ENSMUSG00000100886	0	0	0	0	0	0	0	0
ENSMUSG00000101415	0	0	0	0	0	0	0	0
ENSMUSG00000061024	856	1078	1809	2391	3258	2951	1497	2302
ENSMUSG00000100617	0	0	0	0	0	0	0	0
ENSMUSG00000100703	0	0	0	0	0	0	0	0
ENSMUSG00000100177	0	0	0	0	0	0	0	0
ENSMUSG00000101363	0	0	0	0	0	0	0	0
ENSMUSG00000101590	0	0	0	0	0	0	0	0
ENSMUSG00000102030	0	0	0	0	0	0	0	0
ENSMUSG00000099870	0	0	0	0	0	0	0	0
ENSMUSG00000026374	3298	3166	3594	3136	5039	3510	3636	3435
ENSMUSG00000026377	1072	1058	2311	2450	5266	3805	1959	1857
ENSMUSG00000099936	0	1	0	3	5	1	0	0
ENSMUSG00000025911	13	18	7	61	54	51	8	24
ENSMUSG00000081441	5	4	12	10	6	7	9	9
ENSMUSG00000067879	0	0	0	0	0	0	0	0
ENSMUSG00000099827	0	0	0	0	0	0	0	0
ENSMUSG00000057335	5215	6113	5474	6573	3706	2280	4598	5365
ENSMUSG00000103634	4	1	3	0	2	4	1	0
ENSMUSG00000104154	22	13	19	49	28	24	7	8
ENSMUSG00000103435	1	0	0	0	0	0	0	2
ENSMUSG00000065573	0	1	0	0	0	2	0	0
ENSMUSG00002076271	0	0	0	0	0	0	0	0
ENSMUSG00000100551	0	0	2	1	0	0	1	0
ENSMUSG00000100357	7	1	1	23	16	1	0	25
ENSMUSG00000025912	137	128	146	213	125	109	241	178
ENSMUSG00000045210	3932	4472	3157	4465	2966	3036	2912	3830
ENSMUSG00000041763	4081	3870	4447	4164	5950	4375	4476	3438
ENSMUSG00000026504	1781	1784	1288	1230	729	568	1289	1694
ENSMUSG00000103367	4	3	4	2	2	0	2	0
ENSMUSG00000103584	0	0	0	0	0	0	0	0
ENSMUSG00002076339	0	5	0	0	0	0	1	0
ENSMUSG00000102475	4	8	6	4	3	2	2	4
ENSMUSG00000047343	0	1	0	0	1	0	0	0
ENSMUSG00000102211	17	15	14	16	0	0	4	5
ENSMUSG00000087082	0	0	0	1	10	1	0	0
ENSMUSG00000090106	0	0	0	0	0	0	0	0
ENSMUSG00000103251	12	12	4	4	5	1	9	7
ENSMUSG00000091844	103	97	62	67	37	19	45	45
ENSMUSG00000026483	7001	8044	7678	9827	6273	5963	7358	7935
ENSMUSG00000082528	0	0	0	0	0	0	0	0
ENSMUSG00000082012	0	0	4	0	0	1	0	0
ENSMUSG00000099996	0	0	0	0	0	0	0	0
ENSMUSG00000101763	0	0	0	0	0	0	0	0
ENSMUSG00000100827	0	0	0	1	0	0	0	0
ENSMUSG00000100553	8	1	9	28	6	2	0	3
ENSMUSG00000098611	0	0	0	0	0	0	0	0
ENSMUSG00000100534	0	0	2	9	0	0	0	0
ENSMUSG00000102904	4	1	2	13	3	0	0	0
ENSMUSG00002076350	0	0	0	0	0	0	0	0
ENSMUSG00000019699	2478	2839	1879	1775	1672	1043	1880	2038
ENSMUSG00000104391	19	4	16	7	18	4	12	10
ENSMUSG00000102133	3	1	3	2	1	0	1	0
ENSMUSG00000102749	0	1	1	3	2	4	0	0
ENSMUSG00000103163	2	0	1	3	4	0	0	0
ENSMUSG00000103646	14	6	5	35	34	7	3	17
ENSMUSG00000102427	6	1	7	19	4	1	0	3
ENSMUSG00000103633	0	0	0	0	0	0	0	0
ENSMUSG00000097892	1	2	2	10	2	0	2	16
ENSMUSG00000063659	857	979	767	873	563	428	812	998
ENSMUSG00000102432	0	0	0	1	0	0	0	0
ENSMUSG00000103043	0	0	0	0	0	0	0	0
ENSMUSG00000102885	10	7	2	56	24	7	1	10
ENSMUSG00000026049	277	271	428	413	584	431	372	264
ENSMUSG00000103767	0	0	0	0	0	0	0	0
ENSMUSG00000043019	2092	2125	3263	2409	863	673	2371	1947
ENSMUSG00000101104	0	0	0	0	0	0	0	0
ENSMUSG00000015962	0	0	0	0	0	0	0	0
ENSMUSG00000032666	592	614	475	412	597	378	544	442
ENSMUSG00000084557	1	1	0	0	0	0	0	0
ENSMUSG00000100685	1	0	0	4	0	0	0	0
ENSMUSG00000102090	0	0	0	0	0	0	0	0
ENSMUSG00000103744	1	1	4	2	5	0	1	4
ENSMUSG00000015961	1238	1214	2097	2098	2369	1840	1742	1566
ENSMUSG00000089657	2	0	1	1	5	0	3	0
ENSMUSG00000102483	4	4	4	23	8	1	0	0
ENSMUSG00000014980	156	127	170	195	148	100	246	217
ENSMUSG00000026235	1	4	0	4	8	1	0	0
ENSMUSG00000099141	0	0	0	0	0	0	0	0
ENSMUSG00000032649	1	0	0	5	1	0	0	0
ENSMUSG00000101849	0	0	0	0	0	0	0	0
ENSMUSG00000101506	0	0	0	0	0	0	0	0
ENSMUSG00000065215	0	0	0	0	0	0	0	0
ENSMUSG00000102052	0	0	0	0	0	0	0	0
ENSMUSG00000026047	610	564	609	514	337	272	707	692
ENSMUSG00000080878	0	0	0	0	0	0	0	0
ENSMUSG00000091476	7	12	6	50	19	8	2	14
ENSMUSG00000104097	0	0	0	0	0	0	0	0
ENSMUSG00000119789	0	0	0	0	0	0	0	0
ENSMUSG00000102493	0	0	0	0	0	0	1	0
ENSMUSG00000004872	0	1	0	4	3	0	0	0
ENSMUSG00000118426	0	0	0	0	0	0	0	0
ENSMUSG00000041684	736	776	557	622	197	247	649	658
ENSMUSG00000032908	1	0	0	3	1	0	0	0
ENSMUSG00000099561	0	0	0	0	0	0	0	0
ENSMUSG00000102945	0	0	2	15	7	0	0	0
ENSMUSG00000026502	1328	1278	1325	1528	1506	1394	1205	1113
ENSMUSG00000103958	1	1	1	3	1	2	1	0
ENSMUSG00000070489	0	0	0	0	0	1	0	0
ENSMUSG00000104126	7	20	32	47	27	22	9	1
ENSMUSG00000026500	611	606	706	797	728	598	693	766
ENSMUSG00000026048	987	1268	818	922	738	553	993	1064
ENSMUSG00000046828	4	0	4	6	5	0	0	0
ENSMUSG00000089703	1	0	0	0	0	0	0	0
ENSMUSG00000100966	0	0	0	0	0	0	0	0
ENSMUSG00000100769	0	0	0	0	0	0	0	0
ENSMUSG00000101567	0	0	0	1	0	1	0	0
ENSMUSG00000026245	830	728	1341	1255	849	576	1498	1187
ENSMUSG00000101798	0	0	0	0	0	0	0	0
ENSMUSG00000104018	14	15	24	13	28	10	22	10
ENSMUSG00000090486	0	0	0	0	0	0	0	0
ENSMUSG00000026482	1833	2517	2052	2491	950	1562	1525	2336
ENSMUSG00000086145	0	0	0	0	0	0	0	0
ENSMUSG00000080950	0	0	0	3	2	1	1	7
ENSMUSG00000099868	1	0	0	0	0	0	0	0
ENSMUSG00000055547	0	0	0	0	0	0	0	0
ENSMUSG00000012187	0	0	0	0	1	0	0	0
ENSMUSG00000008475	10119	9965	13249	13979	14848	11312	11747	10695
ENSMUSG00000099364	0	0	0	0	0	0	0	0
ENSMUSG00000100562	0	0	0	0	0	0	0	0
ENSMUSG00000056870	243	251	186	179	128	83	249	141
ENSMUSG00000102319	1	10	1	2	4	4	5	11
ENSMUSG00000089877	0	0	1	2	4	6	1	0
ENSMUSG00000101701	2	0	0	7	0	0	0	0
ENSMUSG00000103071	1	4	1	2	0	0	2	0
ENSMUSG00000100434	0	0	0	0	0	0	0	0
ENSMUSG00000100013	0	0	0	0	0	0	0	0
ENSMUSG00000101251	0	0	0	0	0	0	0	0
ENSMUSG00000101937	0	0	0	0	0	0	0	0
ENSMUSG00000039630	25140	24122	33779	29260	46164	28428	32248	30968
ENSMUSG00000104279	29	24	17	25	11	18	33	27
ENSMUSG00002075531	0	0	0	0	0	0	0	0
ENSMUSG00000064954	0	0	0	0	0	0	0	0
ENSMUSG00000026495	123	85	105	67	57	38	80	84
ENSMUSG00000032883	677	900	1043	738	397	197	1304	1026
ENSMUSG00000026480	2913	2661	3395	3574	3997	3324	2749	2490
ENSMUSG00000026494	2	1	5	11	10	6	3	0
ENSMUSG00000064967	0	0	0	0	0	0	0	0
ENSMUSG00000102922	0	0	0	0	0	0	0	0
ENSMUSG00000025915	52	12	23	104	59	32	37	51
ENSMUSG00000089713	0	1	0	1	1	1	0	0
ENSMUSG00000079470	262	334	459	412	440	202	502	502
ENSMUSG00000099377	6	3	8	6	26	7	4	15
ENSMUSG00000099706	0	0	0	0	0	0	0	0
ENSMUSG00000047330	1	1	0	2	2	0	0	0
ENSMUSG00000101324	0	0	0	0	0	0	0	0
ENSMUSG00000072978	1	0	0	1	2	2	0	0
ENSMUSG00000046334	0	0	0	0	1	0	1	0
ENSMUSG00002075801	0	0	0	0	0	0	0	0
ENSMUSG00000050711	0	0	0	1	0	1	0	0
ENSMUSG00000099562	0	0	0	0	0	0	0	0
ENSMUSG00000077782	0	0	0	0	0	0	0	0
ENSMUSG00000055067	448	486	496	458	971	547	402	301
ENSMUSG00000054702	2934	3142	3122	3318	2443	1868	4127	3015
ENSMUSG00000096474	8	6	14	12	20	15	18	10
ENSMUSG00000102235	109	107	148	188	323	228	58	105
ENSMUSG00000026492	727	683	742	814	1150	904	785	720
ENSMUSG00000082395	0	0	0	0	0	0	0	0
ENSMUSG00000038949	2634	3275	2206	2309	2240	1667	2339	2382
ENSMUSG00000026043	4	2	1	12	1	0	0	3
ENSMUSG00000046101	3	0	0	5	5	3	0	0
ENSMUSG00002074901	0	0	0	0	0	0	0	0
ENSMUSG00000093178	0	0	0	0	0	0	0	0
ENSMUSG00000099032	41	15	38	20	63	42	32	11
ENSMUSG00000104025	0	0	0	0	0	0	0	0
ENSMUSG00000038936	687	721	942	1082	1356	1158	884	551
ENSMUSG00000042772	3242	3824	3752	4271	7026	4598	3356	3454
ENSMUSG00000100394	10	8	6	39	27	12	5	9
ENSMUSG00000103840	0	0	0	0	0	0	0	0
ENSMUSG00000087236	0	0	0	0	0	0	0	0
ENSMUSG00000100702	0	0	0	0	0	0	0	0
ENSMUSG00000026042	9	9	4	85	31	1	1	0
ENSMUSG00000104476	6	2	2	19	5	1	0	0
ENSMUSG00000073643	1658	1665	1668	1945	1406	1113	1654	1631
ENSMUSG00000104497	0	0	0	0	1	0	1	0
ENSMUSG00000025916	2	1	0	2	4	1	0	0
ENSMUSG00000087199	0	0	0	0	0	0	0	0
ENSMUSG00000026248	574	577	652	779	446	485	659	676
ENSMUSG00000119658	0	0	0	0	0	1	0	0
ENSMUSG00000026249	18	23	17	55	33	12	3	23
ENSMUSG00000042751	21	6	10	57	36	15	0	7
ENSMUSG00000067106	12	8	8	17	11	13	7	22
ENSMUSG00000099969	1	1	3	4	5	0	0	5
ENSMUSG00000100397	0	0	0	0	1	0	1	0
ENSMUSG00000099753	0	0	0	0	0	0	0	0
ENSMUSG00000118883	0	0	0	0	0	0	0	0
ENSMUSG00000102518	0	0	0	0	0	0	0	0
ENSMUSG00000099552	0	0	0	0	0	0	0	0
ENSMUSG00000043230	5	0	3	10	5	7	4	0
ENSMUSG00000103404	0	0	1	0	2	0	0	0
ENSMUSG00000026491	3167	3271	4174	4613	6385	4746	3206	3538
ENSMUSG00000073486	2	1	2	8	1	2	2	2
ENSMUSG00000025917	1330	1400	1937	2044	2378	1896	1851	1314
ENSMUSG00000104418	5	4	18	18	8	12	11	9
ENSMUSG00000026479	8	2	3	23	20	2	0	1
ENSMUSG00000004364	3703	3433	4571	4586	9766	7396	4265	3972
ENSMUSG00000103076	33	24	32	18	26	7	16	2
ENSMUSG00000103525	1	2	2	8	6	3	0	0
ENSMUSG00000101722	12	5	11	21	14	5	4	0
ENSMUSG00000090637	3	5	3	2	0	1	11	11
ENSMUSG00000026478	1358	1565	1560	2179	1580	1522	1619	2000
ENSMUSG00000110100	0	0	0	0	0	0	0	0
ENSMUSG00000103818	2	1	1	0	0	1	1	0
ENSMUSG00000079138	0	0	4	1	4	1	1	1
ENSMUSG00000042708	314	219	282	207	205	120	199	226
ENSMUSG00000064435	17	21	20	16	8	2	20	13
ENSMUSG00000103543	24	24	30	18	10	4	24	17
ENSMUSG00000099432	0	0	0	1	0	0	0	0
ENSMUSG00000041144	2	1	1	16	4	0	0	1
ENSMUSG00000119743	0	0	0	0	0	0	0	0
ENSMUSG00000042699	5759	5755	7879	8150	12478	8221	7240	6411
ENSMUSG00000101262	0	1	5	2	0	2	0	0
ENSMUSG00000042684	1432	494	1381	942	1497	707	1333	736
ENSMUSG00000099858	13	14	18	24	11	7	13	8
ENSMUSG00000101337	1	1	1	4	1	1	0	0
ENSMUSG00000025986	794	944	942	1062	405	498	1059	791
ENSMUSG00000100213	23	22	16	8	11	3	23	16
ENSMUSG00000103129	0	0	0	0	0	0	0	0
ENSMUSG00000100160	0	0	0	0	0	0	0	0
ENSMUSG00000101921	0	0	0	0	0	0	0	0
ENSMUSG00000101447	0	0	0	0	0	0	0	0
ENSMUSG00000081185	2	0	0	4	6	4	1	1
ENSMUSG00000103246	9	1	1	21	10	0	2	1
ENSMUSG00000098876	0	0	0	0	0	0	0	0
ENSMUSG00000100530	0	0	0	0	0	0	0	0
ENSMUSG00000104067	0	0	0	0	0	0	0	0
ENSMUSG00000100033	0	3	3	3	4	8	5	0
ENSMUSG00002075213	0	0	0	0	0	0	0	0
ENSMUSG00002076633	0	0	0	0	0	0	0	0
ENSMUSG00000101996	0	0	0	0	0	0	0	0
ENSMUSG00000096973	0	0	0	1	0	0	0	0
ENSMUSG00000064943	0	0	0	0	1	0	0	0
ENSMUSG00000100866	0	0	0	0	0	0	0	0
ENSMUSG00000101721	0	0	0	0	0	0	0	0
ENSMUSG00000099376	0	0	0	0	0	0	0	0
ENSMUSG00000097883	0	0	0	0	0	1	0	0
ENSMUSG00002076043	0	0	0	0	0	0	0	0
ENSMUSG00000099698	0	0	0	0	0	0	0	0
ENSMUSG00000056763	1378	1529	1116	1031	807	654	1175	1357
ENSMUSG00000099454	0	0	0	0	0	0	0	0
ENSMUSG00000051616	0	0	0	11	4	0	0	0
ENSMUSG00000099627	0	0	0	0	0	0	0	0
ENSMUSG00000099577	0	0	0	0	0	0	0	0
ENSMUSG00000099882	0	0	0	0	0	0	0	0
ENSMUSG00000101760	0	0	0	0	0	0	0	0
ENSMUSG00000102356	0	0	0	0	0	0	0	0
ENSMUSG00000099608	0	0	0	0	0	0	0	0
ENSMUSG00000099864	0	0	0	0	0	0	0	0
ENSMUSG00002075839	0	0	0	0	0	0	0	0
ENSMUSG00000100451	0	0	0	0	0	0	0	0
ENSMUSG00000099941	0	0	0	0	0	0	0	0
ENSMUSG00002075589	0	0	0	0	0	0	0	0
ENSMUSG00000100816	1	0	0	1	0	1	0	0
ENSMUSG00000042671	91	74	78	128	150	115	124	110
ENSMUSG00000100945	0	0	0	0	0	0	0	0
ENSMUSG00000102404	0	0	1	0	0	0	0	0
ENSMUSG00000100334	6	4	1	4	3	3	2	2
ENSMUSG00000026109	80	78	179	404	97	115	321	518
ENSMUSG00000026475	3	3	6	9	20	20	2	1
ENSMUSG00000099568	16	11	10	8	7	7	5	12
ENSMUSG00000100671	0	0	0	0	0	0	0	0
ENSMUSG00002075527	0	0	0	0	0	0	3	0
ENSMUSG00000101242	0	0	0	0	0	0	0	0
ENSMUSG00000099924	0	2	6	21	8	6	7	9
ENSMUSG00000099625	6	1	10	16	6	0	5	5
ENSMUSG00000101799	0	1	0	2	0	1	0	0
ENSMUSG00000045954	6	1	4	22	15	10	5	14
ENSMUSG00000099741	0	0	0	1	2	0	0	0
ENSMUSG00000101702	1	0	0	0	2	0	0	0
ENSMUSG00000066800	13340	15140	11799	13535	8436	7662	11442	13870
ENSMUSG00000100183	302	256	223	201	120	75	187	250
ENSMUSG00000067851	3657	3749	4628	4272	3236	2770	4247	3693
ENSMUSG00002076532	0	0	0	0	0	0	0	0
ENSMUSG00000102556	8	6	3	39	19	7	3	0
ENSMUSG00000038608	24368	26305	27403	27554	37265	23203	23262	22271
ENSMUSG00000042501	0	0	0	0	0	0	0	0
ENSMUSG00000103810	0	0	0	4	0	1	0	0
ENSMUSG00000083422	0	0	0	0	0	2	0	0
ENSMUSG00000119312	0	0	0	0	0	0	0	0
ENSMUSG00000042641	7	7	1	22	9	1	0	3
ENSMUSG00000081417	0	0	0	0	0	0	0	0
ENSMUSG00000103448	3	0	0	7	2	1	0	6
ENSMUSG00000103192	25	18	60	99	64	41	31	27
ENSMUSG00000104488	29	26	53	31	28	16	21	46
ENSMUSG00000100212	0	0	0	0	0	0	0	0
ENSMUSG00000102721	52	52	95	128	84	45	62	59
ENSMUSG00000100648	0	0	0	0	1	0	0	0
ENSMUSG00002076499	0	0	0	0	0	0	0	0
ENSMUSG00000099949	0	0	0	0	0	1	0	0
ENSMUSG00000099918	0	0	0	0	0	0	0	0
ENSMUSG00000045968	51	49	60	84	96	47	38	39
ENSMUSG00000043282	0	0	0	1	0	0	0	0
ENSMUSG00000102459	4	5	2	4	0	1	3	3
ENSMUSG00000047053	0	0	0	0	0	0	0	0
ENSMUSG00000099227	0	2	0	0	0	0	0	0
ENSMUSG00000026107	4532	3434	9441	7538	6670	6940	5920	4296
ENSMUSG00000099413	27	14	16	78	26	8	12	10
ENSMUSG00000103424	1	0	1	8	2	0	0	0
ENSMUSG00000054976	0	0	0	1	1	1	0	0
ENSMUSG00000104029	3	1	1	9	2	1	1	4
ENSMUSG00000101986	0	0	0	0	0	0	0	0
ENSMUSG00000087008	11	3	3	11	15	7	2	4
ENSMUSG00000100561	3	0	2	8	4	0	1	0
ENSMUSG00000103571	0	0	0	0	0	0	0	0
ENSMUSG00000098797	0	0	0	0	0	0	0	0
ENSMUSG00000026473	70474	64759	60880	69403	55630	32002	34078	51058
ENSMUSG00000100014	1	0	0	0	0	0	0	0
ENSMUSG00000101903	120	48	48	35	46	24	41	54
ENSMUSG00000055980	16	12	11	28	10	7	5	8
ENSMUSG00000100502	22	15	5	23	9	1	8	7
ENSMUSG00000022591	0	0	0	0	0	0	0	0
ENSMUSG00000088669	0	0	0	0	0	0	0	0
ENSMUSG00000066797	0	0	0	0	0	0	0	0
ENSMUSG00000048960	4	2	2	52	11	6	1	16
ENSMUSG00000099933	0	0	0	0	0	0	0	0
ENSMUSG00000100221	11	5	11	41	22	4	0	7
ENSMUSG00002076439	0	1	0	0	0	0	0	0
ENSMUSG00000100031	0	0	0	0	0	0	0	0
ENSMUSG00000077318	0	0	0	0	0	0	0	0
ENSMUSG00000101827	0	0	0	0	0	0	0	0
ENSMUSG00000103494	0	0	0	0	0	0	0	0
ENSMUSG00000026142	822	953	856	1069	753	526	1215	1070
ENSMUSG00000104493	3	6	8	6	22	3	0	2
ENSMUSG00000100786	0	0	0	0	0	0	0	1
ENSMUSG00002075724	0	0	0	1	0	0	0	0
ENSMUSG00000067158	13	3	11	40	14	4	0	0
ENSMUSG00000079465	0	1	4	19	11	0	0	4
ENSMUSG00002075966	0	0	0	0	0	0	0	0
ENSMUSG00000004110	15	4	13	37	23	18	3	22
ENSMUSG00000097564	8	10	15	33	12	4	9	10
ENSMUSG00000101880	1	0	0	7	2	1	0	1
ENSMUSG00000101433	0	0	0	0	0	0	0	0
ENSMUSG00000096950	2	2	5	2	7	2	0	0
ENSMUSG00000056708	1322	1253	973	1874	4329	2224	574	435
ENSMUSG00000026471	1227	948	507	488	546	405	519	517
ENSMUSG00000057715	1	0	2	12	2	2	0	0
ENSMUSG00000026470	1426	1379	1194	1432	1202	938	1063	1060
ENSMUSG00000103825	2	0	2	4	3	0	0	2
ENSMUSG00000099845	0	0	0	0	0	0	0	0
ENSMUSG00000103561	0	0	0	0	0	0	0	0
ENSMUSG00000101610	0	0	0	2	2	2	0	0
ENSMUSG00000104181	8	13	11	14	9	6	9	14
ENSMUSG00000118923	1	0	0	0	0	0	0	0
ENSMUSG00000098555	0	0	0	0	0	0	0	0
ENSMUSG00000097628	1	0	1	3	3	0	2	1
ENSMUSG00000098163	0	0	0	0	0	0	0	0
ENSMUSG00000097171	0	0	0	0	0	0	0	0
ENSMUSG00000101314	0	0	0	0	0	0	0	0
ENSMUSG00000033722	3	6	0	7	6	17	4	29
ENSMUSG00000103670	0	0	0	0	0	0	0	0
ENSMUSG00000026150	1844	1794	1864	1940	2714	2083	1716	1358
ENSMUSG00000101450	10	7	20	5	32	17	8	0
ENSMUSG00000026149	0	0	0	4	0	0	0	0
ENSMUSG00000114299	0	0	0	0	0	0	0	0
ENSMUSG00000099771	0	0	0	0	0	0	0	0
ENSMUSG00000102280	0	0	0	1	0	0	0	0
ENSMUSG00000100170	1	0	0	9	6	1	0	0
ENSMUSG00000100744	0	0	0	0	0	0	0	0
ENSMUSG00002074851	0	0	0	0	0	0	0	0
ENSMUSG00000026469	7143	7601	6185	5798	6443	4430	6719	5569
ENSMUSG00002076398	0	0	0	0	0	0	0	0
ENSMUSG00000018417	3	5	8	34	14	6	2	10
ENSMUSG00000101724	0	0	0	0	0	0	0	0
ENSMUSG00000100313	9	2	9	36	9	3	1	0
ENSMUSG00000100696	0	0	0	1	2	0	0	3
ENSMUSG00002075355	0	0	0	2	0	0	0	0
ENSMUSG00000072324	0	1	1	0	0	0	0	1
ENSMUSG00000026490	1827	1854	1587	1556	2425	1628	1484	1301
ENSMUSG00000033701	856	832	1076	1059	1534	933	1077	813
ENSMUSG00000102194	7	9	6	61	15	1	2	12
ENSMUSG00000103636	1	0	0	0	0	0	0	0
ENSMUSG00000026468	48	7	13	154	78	33	1	38
ENSMUSG00000103180	0	0	0	0	0	0	0	0
ENSMUSG00000062939	1960	2129	1704	1959	1322	1092	2241	1938
ENSMUSG00000101628	0	4	0	1	1	2	0	0
ENSMUSG00000078291	0	1	2	4	5	2	5	0
ENSMUSG00000109599	1	1	1	2	1	2	2	1
ENSMUSG00000033684	1129	1370	1442	2225	1666	1649	1162	1484
ENSMUSG00000102299	1	2	0	1	0	0	0	2
ENSMUSG00000102558	0	0	1	0	0	0	0	0
ENSMUSG00000016918	0	2	0	4	1	0	1	0
ENSMUSG00000033671	3162	3343	2371	2966	1722	1502	2262	3153
ENSMUSG00000103717	0	0	0	0	0	0	0	0
ENSMUSG00000103771	0	0	0	0	0	0	0	0
ENSMUSG00000102837	9	0	3	4	1	2	1	0
ENSMUSG00000077419	0	0	0	0	0	0	0	0
ENSMUSG00000102833	0	0	0	1	0	0	2	0
ENSMUSG00000026489	279	271	121	153	145	114	190	240
ENSMUSG00000104520	10	7	9	6	7	1	2	6
ENSMUSG00000025938	2	0	7	22	14	5	1	8
ENSMUSG00000026159	1327	1507	1512	1509	1854	1248	1466	1262
ENSMUSG00000104518	0	0	0	0	0	0	0	0
ENSMUSG00000069620	0	0	0	0	0	0	0	0
ENSMUSG00000099498	0	0	0	0	0	0	0	0
ENSMUSG00000113880	1	1	2	2	8	0	4	0
ENSMUSG00000113973	0	0	0	0	1	0	0	0
ENSMUSG00000113846	0	0	0	0	0	0	0	0
ENSMUSG00000113084	0	0	0	0	0	0	0	0
ENSMUSG00000042414	0	1	1	2	0	2	0	0
ENSMUSG00000113925	0	0	0	0	0	0	0	0
ENSMUSG00000114011	0	0	0	0	0	0	0	0
ENSMUSG00000113097	0	0	0	0	0	0	0	0
ENSMUSG00000101784	0	0	0	0	0	0	0	0
ENSMUSG00000038496	0	0	0	0	0	0	0	0
ENSMUSG00000100432	0	0	0	0	0	0	0	0
ENSMUSG00000100190	0	0	0	0	0	0	0	0
ENSMUSG00000113267	0	0	0	0	0	0	0	0
ENSMUSG00000104423	0	0	0	0	0	0	0	0
ENSMUSG00000101315	0	0	0	0	0	0	0	0
ENSMUSG00000099691	0	0	0	0	0	0	0	0
ENSMUSG00000026166	0	0	0	0	0	0	0	0
ENSMUSG00000101173	0	0	0	0	0	0	0	0
ENSMUSG00000064302	1902	2120	1668	1719	1612	1172	2026	1809
ENSMUSG00000077257	0	0	0	0	0	0	0	0
ENSMUSG00000107722	32	59	23	55	37	102	22	53
ENSMUSG00000080542	0	0	0	0	0	0	0	0
ENSMUSG00000100770	0	0	0	0	0	0	0	0
ENSMUSG00000053161	0	1	1	5	0	0	0	0
ENSMUSG00000101896	0	0	0	0	0	0	0	0
ENSMUSG00002075005	0	0	0	0	0	0	0	0
ENSMUSG00000026466	3368	4258	3408	4285	5196	4153	2940	3452
ENSMUSG00000102964	33	56	53	63	79	55	17	8
ENSMUSG00000026380	30	7	13	39	42	13	2	24
ENSMUSG00002076551	0	0	0	0	0	0	0	0
ENSMUSG00000101624	0	0	0	0	0	0	0	0
ENSMUSG00000088363	0	0	0	0	0	0	0	0
ENSMUSG00000100040	0	0	0	0	0	0	0	0
ENSMUSG00000010609	6914	6515	7667	6743	4022	3365	6419	6148
ENSMUSG00000055676	3	9	9	14	2	11	9	19
ENSMUSG00000026163	1	0	2	5	1	0	0	0
ENSMUSG00000079140	0	0	0	0	0	0	0	0
ENSMUSG00000104374	0	0	0	0	0	0	0	0
ENSMUSG00000104219	0	0	0	0	0	0	0	0
ENSMUSG00000100580	1	0	0	7	0	0	0	0
ENSMUSG00000038855	1773	1547	3394	2511	935	752	1716	1134
ENSMUSG00002076780	0	0	0	0	0	0	0	0
ENSMUSG00000104388	8	7	22	25	7	13	15	2
ENSMUSG00000077736	0	0	0	0	0	0	0	0
ENSMUSG00000103123	1	1	4	0	2	2	3	0
ENSMUSG00000103772	12	4	15	21	15	7	6	5
ENSMUSG00000053963	414	422	574	998	461	406	615	789
ENSMUSG00000104210	2	4	1	1	0	1	2	0
ENSMUSG00000102608	0	0	0	0	0	0	0	0
ENSMUSG00000045658	8	2	1	10	7	1	0	0
ENSMUSG00000050565	5665	6015	5318	6343	6089	5879	5577	6054
ENSMUSG00000102750	0	0	0	0	0	0	0	0
ENSMUSG00000101934	0	0	0	0	0	0	0	0
ENSMUSG00000098851	0	0	0	0	0	0	0	0
ENSMUSG00000015484	4	1	0	10	7	4	2	0
ENSMUSG00000048402	0	0	0	0	0	0	0	0
ENSMUSG00000098273	0	0	0	0	0	0	0	0
ENSMUSG00000097408	0	1	0	0	0	1	0	0
ENSMUSG00000096939	0	0	0	0	0	0	0	0
ENSMUSG00000100767	0	0	0	0	0	0	0	0
ENSMUSG00000099860	0	0	0	0	0	0	0	0
ENSMUSG00000101179	0	0	0	1	0	1	0	0
ENSMUSG00000037035	1	2	1	14	5	2	0	5
ENSMUSG00000036766	0	0	0	0	0	1	0	0
ENSMUSG00000104396	5	0	0	17	14	3	0	0
ENSMUSG00000102481	3	0	2	13	16	2	0	8
ENSMUSG00000005886	4106	4727	3501	4032	5333	4404	3632	3585
ENSMUSG00000093254	0	0	0	0	0	0	0	0
ENSMUSG00000004451	1177	1318	1453	1803	1643	1528	1547	1824
ENSMUSG00000101437	0	0	0	0	0	0	0	0
ENSMUSG00000103506	26	24	31	33	36	36	5	11
ENSMUSG00000098447	4	12	2	4	5	3	9	3
ENSMUSG00000103495	6	2	2	0	0	2	2	0
ENSMUSG00002076346	0	0	0	0	0	0	0	0
ENSMUSG00000102639	1	0	1	1	1	0	0	0
ENSMUSG00000098923	577	683	647	806	586	633	640	586
ENSMUSG00000104170	6	5	4	0	1	4	2	0
ENSMUSG00000087782	1	3	0	2	0	1	2	3
ENSMUSG00000101731	0	0	0	0	0	0	0	0
ENSMUSG00000103085	17	13	17	35	24	6	6	11
ENSMUSG00000084505	0	0	0	0	0	0	0	0
ENSMUSG00000102664	8	3	5	8	3	2	5	3
ENSMUSG00000101476	9	4	2	2	1	1	3	0
ENSMUSG00000101171	0	1	0	0	1	0	0	0
ENSMUSG00000026496	2087	2032	3084	3190	2733	2119	3803	3624
ENSMUSG00000025935	6492	5755	7309	6735	6773	5584	7492	5145
ENSMUSG00000025937	622	618	559	462	244	114	723	503
ENSMUSG00000102982	18	21	18	10	11	6	12	23
ENSMUSG00000067813	0	3	1	5	3	1	0	0
ENSMUSG00000077368	0	0	0	0	0	0	0	0
ENSMUSG00000097711	1	0	1	1	0	0	1	0
ENSMUSG00000102166	0	1	0	1	0	0	0	0
ENSMUSG00002075174	0	0	0	0	0	0	0	0
ENSMUSG00000104209	0	0	0	0	0	0	0	0
ENSMUSG00000101523	7	8	14	9	4	5	8	7
ENSMUSG00000026596	1622	1702	1517	2005	2514	2136	1185	1197
ENSMUSG00000104293	51	55	49	92	138	54	47	50
ENSMUSG00000026219	14707	15853	15594	16156	17159	12647	14459	14859
ENSMUSG00000103505	13	10	4	51	12	4	6	4
ENSMUSG00000104503	24	14	25	73	44	19	3	12
ENSMUSG00000073633	88	136	93	197	107	143	103	190
ENSMUSG00000026220	0	0	1	1	0	1	0	0
ENSMUSG00000118590	0	0	0	0	0	0	0	0
ENSMUSG00000099693	0	0	0	0	0	0	0	0
ENSMUSG00000026104	741	856	634	705	320	251	823	813
ENSMUSG00000026383	61	52	42	90	61	29	45	13
ENSMUSG00000099569	0	0	0	0	0	0	0	0
ENSMUSG00000102687	2	0	0	5	1	0	0	0
ENSMUSG00000060519	1022	904	598	578	656	499	620	583
ENSMUSG00000060743	3714	3386	4544	5320	6099	4640	4388	2739
ENSMUSG00000073485	35	25	14	13	7	6	30	7
ENSMUSG00000084558	0	0	0	0	0	0	0	0
ENSMUSG00000038806	1346	1765	1527	2177	4625	3429	1424	1906
ENSMUSG00000052477	6	6	7	13	12	2	14	7
ENSMUSG00000103979	0	0	0	1	0	1	0	0
ENSMUSG00000064281	4	5	8	11	9	7	12	3
ENSMUSG00002076475	0	0	0	0	0	0	0	0
ENSMUSG00000118640	0	0	0	0	0	0	0	0
ENSMUSG00000104251	0	0	0	0	0	0	0	0
ENSMUSG00000061852	0	0	0	0	0	0	0	0
ENSMUSG00000089976	2	0	2	9	4	0	0	0
ENSMUSG00000033557	8949	10372	7799	11146	6539	7761	7819	9883
ENSMUSG00000102961	1	2	2	7	0	0	0	0
ENSMUSG00000046057	0	1	2	1	8	2	0	0
ENSMUSG00000101279	22	21	19	29	16	13	13	6
ENSMUSG00000066652	0	0	0	0	2	0	0	0
ENSMUSG00000025932	2	0	0	9	8	1	0	0
ENSMUSG00002075819	0	0	0	0	0	0	0	0
ENSMUSG00000102588	0	0	0	0	0	0	0	0
ENSMUSG00000054493	2	3	0	5	10	1	0	0
ENSMUSG00000089844	0	1	0	0	1	1	0	5
ENSMUSG00000073631	0	0	0	0	0	0	0	0
ENSMUSG00000026520	999	802	1280	1204	1337	854	1311	831
ENSMUSG00000025930	0	0	0	0	0	0	0	0
ENSMUSG00000103492	0	0	0	0	1	0	0	0
ENSMUSG00000081201	0	2	0	0	1	2	0	3
ENSMUSG00000038793	69	73	73	64	55	61	73	82
ENSMUSG00000082193	9	4	8	7	4	5	7	4
ENSMUSG00000090128	0	0	0	0	0	0	1	0
ENSMUSG00000090186	0	0	0	0	0	0	0	0
ENSMUSG00000089716	9	6	2	20	8	6	1	2
ENSMUSG00000079457	0	0	0	0	0	0	0	0
ENSMUSG00000118618	0	0	0	0	0	0	0	0
ENSMUSG00000090252	0	0	0	3	1	0	0	0
ENSMUSG00000026384	621	468	631	646	1228	886	597	502
ENSMUSG00000091876	2	4	7	4	2	1	5	2
ENSMUSG00000103146	19	12	8	58	36	8	2	9
ENSMUSG00000100436	0	0	0	0	0	0	0	0
ENSMUSG00000091199	0	0	0	0	0	0	0	0
ENSMUSG00000090277	0	0	0	0	0	0	0	0
ENSMUSG00000100042	0	0	0	0	0	0	0	0
ENSMUSG00000089652	1	3	0	2	3	4	1	0
ENSMUSG00000100636	0	0	2	1	0	0	0	0
ENSMUSG00000089937	2	3	2	4	1	0	5	1
ENSMUSG00000101224	0	0	0	2	2	0	0	0
ENSMUSG00000118591	0	0	0	0	0	0	0	0
ENSMUSG00000036975	215	212	164	189	108	114	213	224
ENSMUSG00000101751	13	2	5	26	8	5	0	7
ENSMUSG00000089714	0	1	1	1	0	0	0	0
ENSMUSG00000118607	0	0	0	0	0	0	0	0
ENSMUSG00000118632	0	0	0	0	0	0	0	0
ENSMUSG00000094127	0	0	0	0	3	0	1	0
ENSMUSG00000032769	0	0	1	0	0	0	2	0
ENSMUSG00000088159	0	0	0	0	0	0	0	0
ENSMUSG00000073737	1	1	1	5	2	1	1	10
ENSMUSG00000092083	18	12	12	82	32	3	4	23
ENSMUSG00000102937	3	0	2	6	1	1	0	4
ENSMUSG00000104149	1	0	0	0	0	1	0	0
ENSMUSG00000088829	0	0	0	0	0	0	0	0
ENSMUSG00000077377	0	0	0	0	0	0	0	0
ENSMUSG00000026519	1345	1406	1203	1233	2463	1783	1107	1042
ENSMUSG00000101652	0	0	0	0	0	0	0	0
ENSMUSG00000100814	0	0	0	0	0	0	0	0
ENSMUSG00000085563	1	0	0	0	1	3	0	0
ENSMUSG00000103930	0	0	0	0	0	0	0	0
ENSMUSG00000036962	6	5	7	17	16	1	0	0
ENSMUSG00000092245	0	0	0	0	0	0	0	0
ENSMUSG00000070034	918	860	645	818	960	570	511	688
ENSMUSG00000090103	0	0	0	0	0	0	0	0
ENSMUSG00000025925	605	651	716	731	1125	838	802	789
ENSMUSG00000104379	15	21	15	19	34	23	14	19
ENSMUSG00000026387	0	0	0	0	0	0	0	0
ENSMUSG00000038776	254	179	215	148	159	134	98	98
ENSMUSG00000050777	1	1	4	16	9	9	2	0
ENSMUSG00000103516	0	0	0	0	0	0	0	0
ENSMUSG00000102858	0	0	0	0	0	0	0	0
ENSMUSG00000032719	0	0	0	0	0	0	0	0
ENSMUSG00002076565	0	0	0	0	0	0	0	0
ENSMUSG00000100652	0	0	0	0	0	0	0	0
ENSMUSG00000038768	1	1	0	3	0	1	1	1
ENSMUSG00000104390	0	0	0	0	0	0	0	0
ENSMUSG00000103328	0	0	0	0	0	0	0	0
ENSMUSG00000102219	0	1	0	5	1	0	0	0
ENSMUSG00000070031	489	452	459	514	466	260	438	433
ENSMUSG00000067795	7	3	1	18	7	5	0	9
ENSMUSG00000073628	0	0	0	0	0	1	0	0
ENSMUSG00000090246	3	2	2	1	0	0	2	0
ENSMUSG00000043716	18723	19379	29956	28134	27903	21154	25713	19049
ENSMUSG00000026516	2114	2258	2029	2067	1744	1254	1980	1943
ENSMUSG00000103178	0	0	0	0	1	0	0	0
ENSMUSG00000025921	214	227	272	328	227	190	184	210
ENSMUSG00000104165	5	1	1	5	2	0	0	0
ENSMUSG00000100868	3	0	3	12	5	4	0	1
ENSMUSG00000062169	992	1089	1187	1209	980	735	1004	1018
ENSMUSG00000026103	3714	3614	5301	4693	6168	3798	3865	2792
ENSMUSG00000099648	0	0	0	0	0	0	0	0
ENSMUSG00000065192	0	0	0	0	0	0	0	0
ENSMUSG00000002881	3860	4086	5011	5451	6100	5220	4024	4561
ENSMUSG00000097833	1	0	0	0	0	0	0	0
ENSMUSG00000101501	15	20	22	10	7	3	15	10
ENSMUSG00000100120	4	2	5	5	5	3	8	5
ENSMUSG00000099878	2	1	1	11	7	1	0	2
ENSMUSG00000100007	8	4	3	4	4	11	10	8
ENSMUSG00000058665	8	1	1	24	9	5	0	20
ENSMUSG00000099957	11	7	0	23	25	5	0	2
ENSMUSG00000101700	0	0	0	0	0	0	0	0
ENSMUSG00000104332	0	0	0	0	0	0	0	0
ENSMUSG00000043015	197	232	164	220	87	74	227	242
ENSMUSG00000103630	5	5	0	23	15	6	0	0
ENSMUSG00000038733	14166	13313	16690	15131	24040	14192	9818	11532
ENSMUSG00000003721	818	851	687	696	234	214	639	603
ENSMUSG00000104253	37	33	22	20	9	1	33	39
ENSMUSG00000054135	132	152	121	121	80	42	99	140
ENSMUSG00000101791	0	0	0	0	0	0	0	0
ENSMUSG00000081214	3	2	4	2	2	1	7	1
ENSMUSG00000103260	0	0	0	0	0	0	0	0
ENSMUSG00000041439	2852	3531	2361	2964	2085	2014	2493	3145
ENSMUSG00000100302	0	1	0	1	2	0	0	0
ENSMUSG00000100230	0	0	0	0	0	0	0	0
ENSMUSG00000026514	2	2	1	1	1	3	0	0
ENSMUSG00000102276	0	0	0	0	0	0	0	0
ENSMUSG00000089888	0	0	0	0	0	0	0	0
ENSMUSG00000089927	0	0	0	0	0	0	0	0
ENSMUSG00000026102	163	228	182	395	163	146	176	304
ENSMUSG00000050625	0	0	0	0	0	0	0	0
ENSMUSG00000041426	299	280	381	290	194	124	451	352
ENSMUSG00000089802	0	0	0	0	0	0	0	0
ENSMUSG00000026339	1964	2093	1554	1521	748	611	1576	1722
ENSMUSG00000085857	0	0	0	1	0	0	0	0
ENSMUSG00000083582	0	0	0	0	0	0	0	0
ENSMUSG00000050534	2	0	0	2	0	0	0	1
ENSMUSG00000081130	0	0	1	0	0	0	0	0
ENSMUSG00000043629	1	2	3	15	4	2	2	8
ENSMUSG00000026100	0	0	0	0	0	0	0	0
ENSMUSG00000089334	0	0	0	0	0	0	0	0
ENSMUSG00000047369	9	9	4	6	2	2	3	0
ENSMUSG00000001674	1190	1166	1711	1806	2547	1731	1617	1327
ENSMUSG00000103100	0	0	0	0	0	0	0	0
ENSMUSG00000064970	6	4	9	3	9	1	4	4
ENSMUSG00000102006	0	0	0	0	0	0	0	0
ENSMUSG00000102488	0	0	0	0	0	0	0	0
ENSMUSG00000083584	0	0	0	0	0	0	0	0
ENSMUSG00000060715	1	1	0	2	1	0	1	6
ENSMUSG00000100913	0	0	0	0	0	0	0	0
ENSMUSG00002076253	0	0	0	0	0	0	0	0
ENSMUSG00000099960	0	0	0	0	0	0	0	0
ENSMUSG00000089274	0	0	0	0	0	0	0	0
ENSMUSG00000103263	0	0	0	0	0	0	0	0
ENSMUSG00000089190	0	0	0	0	0	0	0	0
ENSMUSG00000099451	0	0	0	0	0	0	0	0
ENSMUSG00000104180	7	4	3	34	4	0	1	6
ENSMUSG00000100762	0	0	0	0	0	0	0	0
ENSMUSG00000026222	1604	1651	1075	1346	1503	924	987	1207
ENSMUSG00000100405	1	0	0	8	3	0	0	3
ENSMUSG00000100525	0	0	0	0	0	0	0	0
ENSMUSG00000101495	0	0	0	0	0	0	0	0
ENSMUSG00002075189	0	0	0	0	0	0	0	0
ENSMUSG00000004880	6809	6852	7460	7147	8672	5424	7146	5135
ENSMUSG00002075457	2	8	10	6	2	3	8	8
ENSMUSG00000056699	1	3	1	1	3	1	7	0
ENSMUSG00000052760	606	649	562	817	449	355	449	795
ENSMUSG00000098634	0	0	0	0	0	0	0	0
ENSMUSG00002076791	0	0	0	0	0	0	0	0
ENSMUSG00000100217	0	0	0	0	0	0	0	0
ENSMUSG00002075989	0	0	0	1	1	0	0	0
ENSMUSG00000026098	255	279	227	231	162	113	319	398
ENSMUSG00000100763	0	0	0	0	0	0	0	0
ENSMUSG00000026097	519	504	382	381	244	213	548	353
ENSMUSG00000100679	7	1	3	2	5	1	2	0
ENSMUSG00000036707	7962	7856	7251	7980	10628	8323	6341	6412
ENSMUSG00000026223	51501	40925	45746	43541	48570	25392	32237	29191
ENSMUSG00000026224	4	14	14	15	37	39	17	9
ENSMUSG00000099767	154	215	62	62	17	13	80	90
ENSMUSG00000049608	4526	4235	3195	2165	734	472	2912	2272
ENSMUSG00000026096	382	458	280	265	189	235	452	345
ENSMUSG00000099913	0	0	0	3	0	1	0	0
ENSMUSG00000101838	0	1	0	2	2	0	0	0
ENSMUSG00000036815	12	1	4	60	30	9	1	16
ENSMUSG00000102801	0	0	0	0	0	0	0	0
ENSMUSG00000102681	0	0	0	0	0	0	0	0
ENSMUSG00000077472	0	0	0	0	0	0	0	0
ENSMUSG00000104410	2	2	2	16	3	0	0	0
ENSMUSG00000102521	9	5	6	67	17	9	2	0
ENSMUSG00000104205	0	0	0	0	0	0	0	0
ENSMUSG00000102902	0	0	1	14	1	1	0	0
ENSMUSG00000101985	0	0	0	0	0	0	0	0
ENSMUSG00000101994	0	0	0	0	0	0	0	0
ENSMUSG00000102940	1	4	4	45	2	1	0	13
ENSMUSG00000103914	0	0	0	0	0	0	0	0
ENSMUSG00000065340	0	0	0	3	0	0	0	0
ENSMUSG00000101006	0	0	0	0	0	0	0	0
ENSMUSG00000102240	0	0	0	0	0	0	0	0
ENSMUSG00000099574	0	0	0	0	0	0	0	0
ENSMUSG00000026095	129	138	121	209	169	187	182	159
ENSMUSG00000117809	0	0	0	0	0	0	0	0
ENSMUSG00000100267	0	0	0	0	0	0	0	0
ENSMUSG00000099450	0	0	0	0	0	0	0	0
ENSMUSG00000100069	0	0	0	0	0	0	0	0
ENSMUSG00000025920	405	422	446	510	649	477	450	283
ENSMUSG00000089982	0	0	0	2	0	0	0	0
ENSMUSG00000025939	1405	1333	1376	1678	1792	1443	1553	1218
ENSMUSG00000102457	7	6	7	2	5	8	19	3
ENSMUSG00000096141	2926	3394	2053	1811	2981	2198	2088	1694
ENSMUSG00002076105	3	1	0	2	2	5	0	0
ENSMUSG00000026094	8369	6189	10197	8164	25884	15276	5036	3670
ENSMUSG00000102405	0	0	0	1	0	0	0	0
ENSMUSG00000026341	4828	5058	6187	6431	7778	5339	6565	5005
ENSMUSG00000102063	0	0	0	0	0	0	0	0
ENSMUSG00000079658	825	724	936	1208	1251	1048	975	765
ENSMUSG00000097744	1	2	4	5	3	1	0	0
ENSMUSG00000100959	0	0	0	0	0	0	0	0
ENSMUSG00000026342	206	222	203	277	245	227	170	153
ENSMUSG00000025940	609	595	625	749	460	443	650	497
ENSMUSG00000101015	0	0	0	0	0	0	0	0
ENSMUSG00000026343	1	0	0	0	0	0	0	0
ENSMUSG00000025779	203	168	168	131	93	50	182	164
ENSMUSG00000100093	0	0	0	0	0	0	0	0
ENSMUSG00000091020	2	2	3	1	7	5	4	1
ENSMUSG00000026344	1	0	0	0	1	0	0	1
ENSMUSG00000101640	0	0	0	0	0	1	0	0
ENSMUSG00000104133	0	0	0	0	0	0	0	0
ENSMUSG00000042686	18	20	8	57	29	26	12	34
ENSMUSG00000100110	0	0	0	0	0	0	0	0
ENSMUSG00000025777	7	1	3	8	10	3	1	0
ENSMUSG00000099899	0	0	0	1	0	0	0	0
ENSMUSG00000100272	0	0	0	0	0	0	0	0
ENSMUSG00000100398	0	0	0	1	0	0	0	0
ENSMUSG00000101589	3	1	2	3	0	1	1	4
ENSMUSG00000102048	0	0	0	0	0	0	0	0
ENSMUSG00000089534	1	0	0	3	2	0	0	0
ENSMUSG00000042807	42	29	46	34	40	14	18	13
ENSMUSG00000067780	12	6	5	41	21	8	2	6
ENSMUSG00000100053	0	0	0	0	0	0	0	0
ENSMUSG00000098443	0	0	0	0	0	0	0	0
ENSMUSG00000087949	0	0	0	0	0	0	0	0
ENSMUSG00000102868	13	6	7	38	16	9	0	13
ENSMUSG00000119657	0	2	0	1	2	1	0	1
ENSMUSG00000085125	3	2	0	16	11	0	2	0
ENSMUSG00000025776	3	4	0	37	14	1	1	0
ENSMUSG00000099895	0	0	0	1	0	0	0	0
ENSMUSG00000100554	0	0	0	0	0	0	0	0
ENSMUSG00000099473	0	0	0	0	0	0	0	0
ENSMUSG00000099591	0	3	2	11	6	0	0	0
ENSMUSG00000109887	1	0	0	0	0	0	0	0
ENSMUSG00000102001	0	0	0	0	0	0	0	0
ENSMUSG00000101717	0	0	0	0	0	0	0	0
ENSMUSG00000025983	0	2	6	2	0	1	3	0
ENSMUSG00000025774	0	0	1	3	1	0	0	0
ENSMUSG00000070977	0	0	0	0	0	0	0	0
ENSMUSG00000073735	0	0	0	0	0	0	0	0
ENSMUSG00000041303	836	848	879	985	712	541	978	949
ENSMUSG00000109809	1	0	1	5	3	2	0	0
ENSMUSG00000049690	10	3	9	47	36	9	0	15
ENSMUSG00000067773	0	0	0	1	0	0	0	0
ENSMUSG00000101685	0	0	0	0	1	2	0	0
ENSMUSG00000101306	0	0	0	0	0	0	0	0
ENSMUSG00000104519	0	0	0	0	0	0	0	0
ENSMUSG00000088800	0	0	0	0	0	0	0	0
ENSMUSG00000102723	0	0	0	0	0	0	0	0
ENSMUSG00000101644	0	0	0	0	0	0	0	0
ENSMUSG00000103824	0	0	0	0	0	0	0	0
ENSMUSG00000099433	0	0	0	0	0	0	0	0
ENSMUSG00000101600	0	0	0	0	0	0	0	0
ENSMUSG00000089787	0	0	0	0	0	0	0	0
ENSMUSG00000022995	22059	24198	27033	25162	30716	18846	21016	21412
ENSMUSG00000101385	0	0	0	0	0	0	0	0
ENSMUSG00000103722	30	14	29	44	124	47	16	14
ENSMUSG00000103317	31	24	22	55	58	15	14	10
ENSMUSG00000102950	8	17	22	60	39	15	12	8
ENSMUSG00000042596	5	0	0	12	5	0	0	1
ENSMUSG00000102760	20	15	20	16	23	18	9	0
ENSMUSG00000100720	7	3	6	2	9	6	5	3
ENSMUSG00000073678	8	5	9	50	11	6	0	7
ENSMUSG00000103379	0	0	2	0	0	0	0	0
ENSMUSG00000104136	0	0	0	0	0	0	0	0
ENSMUSG00000101130	0	0	0	0	0	0	0	0
ENSMUSG00000026511	3154	3200	4314	4545	6398	4581	3718	3227
ENSMUSG00000103018	0	1	0	0	0	0	0	0
ENSMUSG00000091013	0	0	0	1	0	0	0	0
ENSMUSG00000036155	781	877	1028	1848	1953	2002	972	1168
ENSMUSG00000104039	1	1	2	3	5	21	1	0
ENSMUSG00000038633	3571	4627	4479	6312	5771	6316	3897	4546
ENSMUSG00000104378	22	8	19	95	53	25	9	22
ENSMUSG00000099471	26	40	54	60	59	33	49	34
ENSMUSG00000106307	0	0	1	0	0	0	0	0
ENSMUSG00002075922	0	0	0	0	0	0	0	0
ENSMUSG00000065687	0	0	0	3	0	1	0	0
ENSMUSG00000103390	0	0	0	0	0	0	0	0
ENSMUSG00000026594	1349	1321	1125	1084	1051	1016	1368	1050
ENSMUSG00000025927	37	6	8	87	35	19	4	4
ENSMUSG00000100538	0	0	0	2	0	0	0	0
ENSMUSG00000101117	0	0	0	0	0	0	0	0
ENSMUSG00000100204	2	0	1	0	0	0	1	0
ENSMUSG00002076883	0	0	0	0	0	0	0	0
ENSMUSG00000102597	0	0	1	1	0	0	0	0
ENSMUSG00000101964	23	6	6	47	25	4	6	17
ENSMUSG00000047539	1301	1653	1283	1833	1074	1205	1207	1539
ENSMUSG00000097260	0	1	0	1	0	0	0	2
ENSMUSG00000073482	9	6	6	4	1	2	18	7
ENSMUSG00000033544	1	0	3	9	3	0	0	2
ENSMUSG00000103303	11	13	11	10	13	14	13	6
ENSMUSG00000102960	2	1	7	5	0	1	4	8
ENSMUSG00000101905	6	5	0	4	2	0	13	0
ENSMUSG00000101768	1	1	0	0	1	0	0	0
ENSMUSG00000103325	24	6	11	75	43	4	3	17
ENSMUSG00000026347	1	0	0	0	0	0	0	0
ENSMUSG00000026348	3	1	3	5	2	0	0	0
ENSMUSG00000102014	0	2	0	0	0	0	0	0
ENSMUSG00000026510	2677	3578	2045	2918	2621	2785	2859	3540
ENSMUSG00000043760	19	10	3	91	21	9	3	13
ENSMUSG00000091806	0	0	0	0	0	0	0	0
ENSMUSG00000101853	0	0	0	1	0	0	0	0
ENSMUSG00000104095	0	0	0	0	0	0	0	0
ENSMUSG00000089914	0	0	0	0	0	0	0	0
ENSMUSG00000090142	6	5	6	8	2	3	4	0
ENSMUSG00000070175	0	0	0	0	0	0	0	0
ENSMUSG00000099906	0	0	0	1	0	1	0	2
ENSMUSG00000065559	0	0	0	0	0	0	0	0
ENSMUSG00000065480	0	0	0	0	0	0	0	0
ENSMUSG00000025929	0	0	0	0	0	0	0	0
ENSMUSG00000026349	2923	3026	2653	2719	4804	3152	2423	2454
ENSMUSG00000041872	14	5	6	45	15	7	1	15
ENSMUSG00000052331	2025	2094	1988	2069	3018	1721	1580	1340
ENSMUSG00000026234	18122	22216	36315	37806	50168	42338	33077	42653
ENSMUSG00000101674	1	0	1	2	0	0	0	0
ENSMUSG00000102503	1	7	6	7	28	21	1	0
ENSMUSG00000064837	0	0	0	0	0	0	0	0
ENSMUSG00002075552	0	0	0	0	0	0	0	0
ENSMUSG00000104627	3	2	2	23	3	1	1	4
ENSMUSG00000102642	4	6	1	9	11	2	4	4
ENSMUSG00002076827	0	0	0	0	0	0	0	0
ENSMUSG00000064823	0	0	0	0	1	1	0	0
ENSMUSG00000073627	88	79	72	138	62	33	66	42
ENSMUSG00000026509	7583	8440	7225	9428	7161	6848	5720	6102
ENSMUSG00000110510	0	1	0	0	0	0	0	0
ENSMUSG00000102234	8	5	4	7	4	2	5	1
ENSMUSG00000104415	0	0	0	3	2	0	0	0
ENSMUSG00000026237	15	6	13	4	2	1	11	0
ENSMUSG00000036574	0	0	0	0	0	0	0	0
ENSMUSG00000101328	0	0	0	0	0	0	1	0
ENSMUSG00000051590	0	2	1	20	4	0	0	0
ENSMUSG00000041859	2921	2892	3401	3890	3844	3547	6010	5240
ENSMUSG00000099714	0	0	0	0	0	1	0	0
ENSMUSG00000102121	0	0	0	2	0	0	1	0
ENSMUSG00000088858	0	0	0	0	0	0	0	0
ENSMUSG00000097934	1	1	1	1	1	1	0	0
ENSMUSG00000026592	0	0	0	0	1	0	0	0
ENSMUSG00000109913	0	0	0	0	0	0	0	0
ENSMUSG00000025982	11504	12763	13405	15158	22890	15697	12256	11586
ENSMUSG00000103030	8	11	15	20	81	58	6	6
ENSMUSG00000026238	12928	11144	27166	24321	39364	24699	26820	22958
ENSMUSG00000025931	78	62	77	169	32	14	95	67
ENSMUSG00000077314	0	0	0	0	0	0	0	0
ENSMUSG00000100929	0	0	0	0	0	0	0	0
ENSMUSG00000041809	2	5	7	14	5	1	7	0
ENSMUSG00000026239	903	965	676	758	363	372	811	625
ENSMUSG00000102927	0	0	0	0	1	0	0	0
ENSMUSG00000025981	371	332	377	601	974	851	311	270
ENSMUSG00000101122	21	23	23	22	135	107	21	13
ENSMUSG00000041779	80	94	133	339	122	133	355	234
ENSMUSG00000099971	0	0	0	9	3	0	0	4
ENSMUSG00000100819	0	0	0	0	0	0	0	0
ENSMUSG00000036104	1957	1835	1890	1930	1692	1037	1843	1736
ENSMUSG00000025933	44	54	51	51	76	33	91	43
ENSMUSG00000102633	0	2	2	0	1	0	1	0
ENSMUSG00000026240	620	731	696	776	427	302	721	661
ENSMUSG00002075077	0	0	0	0	0	0	0	0
ENSMUSG00000103609	2	2	0	5	2	1	1	0
ENSMUSG00000070565	55	55	30	52	62	48	36	39
ENSMUSG00000026241	12	0	7	31	12	2	1	6
ENSMUSG00000102326	2	0	0	8	0	2	0	0
ENSMUSG00000102391	0	0	0	0	0	0	0	0
ENSMUSG00000087632	2	0	4	3	0	1	0	0
ENSMUSG00000103808	0	0	0	7	9	0	1	0
ENSMUSG00000025980	3848	3262	6948	6322	6511	4907	6980	6532
ENSMUSG00000073676	1831	1580	3220	2699	3493	2143	3295	2781
ENSMUSG00000100736	0	0	0	0	1	0	0	0
ENSMUSG00000089670	2	3	0	4	4	0	1	0
ENSMUSG00000025934	10	10	14	56	33	2	2	31
ENSMUSG00000099343	0	2	0	0	0	0	1	0
ENSMUSG00000096375	1	0	2	3	0	0	2	0
ENSMUSG00000036086	155	213	210	204	204	157	322	318
ENSMUSG00000099760	6	5	3	7	64	43	1	0
ENSMUSG00000104164	54	35	37	48	46	36	43	67
ENSMUSG00000058603	8	6	7	4	11	3	8	16
ENSMUSG00000102782	12	7	8	32	20	4	2	0
ENSMUSG00000103999	1	0	0	2	3	3	2	0
ENSMUSG00000033488	32	16	83	91	101	46	66	48
ENSMUSG00000087093	0	0	0	0	0	0	0	0
ENSMUSG00000093963	0	0	0	6	0	0	0	0
ENSMUSG00000067750	4	2	1	15	3	2	0	0
ENSMUSG00000086194	0	0	0	0	0	0	0	0
ENSMUSG00000094436	0	0	0	0	0	0	0	0
ENSMUSG00000041722	0	0	0	3	0	0	0	5
ENSMUSG00000025979	952	853	929	959	1241	1014	936	631
ENSMUSG00000085507	0	0	0	0	0	0	0	0
ENSMUSG00000061863	1	0	0	0	2	0	0	1
ENSMUSG00000094926	0	0	0	0	0	0	0	0
ENSMUSG00000085079	0	0	0	1	0	0	0	0
ENSMUSG00000085679	0	0	0	0	0	0	0	0
ENSMUSG00000053333	1230	1335	1218	1518	1547	1286	1289	1390
ENSMUSG00000100225	0	0	0	0	0	0	0	0
ENSMUSG00000100768	0	0	0	0	1	1	1	0
ENSMUSG00000104121	2	3	9	13	0	1	1	4
ENSMUSG00000102383	15	8	9	52	19	2	0	0
ENSMUSG00000104400	0	1	3	2	3	0	1	3
ENSMUSG00000102293	0	1	2	1	7	1	2	0
ENSMUSG00000102649	20	16	15	23	21	10	17	24
ENSMUSG00000084106	65	62	108	84	88	74	77	87
ENSMUSG00000102571	8	20	11	23	18	4	18	16
ENSMUSG00000099401	5	1	1	13	7	1	0	5
ENSMUSG00000102956	4	2	2	8	3	0	0	1
ENSMUSG00000103984	20	51	31	28	36	20	50	63
ENSMUSG00000025978	2	3	2	5	1	1	3	0
ENSMUSG00000046994	433	359	528	456	373	195	496	445
ENSMUSG00000101940	7	6	4	1	15	9	2	0
ENSMUSG00000101625	0	0	0	0	0	0	0	0
ENSMUSG00000026246	2	0	0	3	1	1	0	0
ENSMUSG00000079440	0	0	0	0	0	0	0	0
ENSMUSG00000100940	0	0	0	0	0	0	0	0
ENSMUSG00000028033	408	496	348	415	441	336	421	352
ENSMUSG00000036500	0	1	0	0	4	1	0	2
ENSMUSG00000099839	12	4	5	22	15	13	2	7
ENSMUSG00000104138	1	0	0	0	0	3	0	0
ENSMUSG00000082935	3	2	1	2	1	2	1	0
ENSMUSG00000103748	1	0	6	3	4	1	1	2
ENSMUSG00000025977	1	2	0	3	2	0	0	3
ENSMUSG00000100215	4	3	9	12	11	4	6	2
ENSMUSG00000101945	0	0	0	0	0	0	0	0
ENSMUSG00000101085	0	0	0	0	0	0	0	0
ENSMUSG00000038349	1	2	1	5	7	1	5	4
ENSMUSG00000102145	6	1	2	7	0	1	0	0
ENSMUSG00000100309	1	0	0	2	0	0	0	1
ENSMUSG00000056211	4444	5150	4340	4574	5900	4248	5251	5385
ENSMUSG00000102831	0	0	0	0	0	0	0	0
ENSMUSG00000101535	0	0	0	0	0	0	0	0
ENSMUSG00000099950	0	0	1	0	0	0	0	0
ENSMUSG00000104239	2	1	1	1	12	3	1	10
ENSMUSG00000102491	0	0	0	0	0	0	0	0
ENSMUSG00000102179	10	1	5	31	2	0	2	2
ENSMUSG00000103497	4	3	4	1	31	11	0	7
ENSMUSG00000100372	0	0	0	0	0	0	0	0
ENSMUSG00000065520	0	0	0	1	1	0	0	0
ENSMUSG00000100944	0	1	0	1	1	0	0	6
ENSMUSG00000101332	0	0	0	0	0	0	0	0
ENSMUSG00000045336	0	0	0	0	0	0	0	0
ENSMUSG00000026247	0	0	0	1	0	1	0	0
ENSMUSG00000026353	9362	10093	9877	9840	9857	7260	9483	9951
ENSMUSG00000036480	0	0	0	0	0	0	0	0
ENSMUSG00000026589	6	0	0	13	2	8	1	5
ENSMUSG00000103021	0	0	0	0	0	0	0	0
ENSMUSG00000103501	0	0	0	0	0	0	0	0
ENSMUSG00000026354	3	0	4	4	16	13	2	12
ENSMUSG00000102245	0	0	0	0	0	0	0	0
ENSMUSG00000103962	0	0	0	0	0	0	0	0
ENSMUSG00000102789	4	2	3	9	2	0	0	4
ENSMUSG00000004031	16	4	5	37	32	13	1	21
ENSMUSG00000026251	0	0	1	1	0	0	0	0
ENSMUSG00000026355	3720	3208	4664	5312	5963	5101	7147	5445
ENSMUSG00000038331	21	15	13	64	25	3	6	9
ENSMUSG00000104310	0	0	1	15	2	1	0	0
ENSMUSG00002075847	0	0	0	0	0	0	0	0
ENSMUSG00000099945	1	3	1	10	7	0	0	0
ENSMUSG00000101429	0	0	0	5	0	0	0	0
ENSMUSG00000101129	0	1	0	0	0	0	1	0
ENSMUSG00000038323	210	190	171	191	75	102	201	203
ENSMUSG00000026356	1507	1299	1925	1725	1392	889	2199	1561
ENSMUSG00000088196	0	0	0	0	0	0	0	0
ENSMUSG00000100152	0	0	0	0	0	0	0	0
ENSMUSG00000100941	0	0	0	0	0	0	0	0
ENSMUSG00000088432	0	0	0	0	0	0	0	0
ENSMUSG00000026253	0	0	0	0	0	0	0	0
ENSMUSG00000100078	21	27	30	44	42	45	30	27
ENSMUSG00000045382	23	12	21	50	24	8	7	2
ENSMUSG00000099403	0	0	0	0	0	0	0	0
ENSMUSG00000097283	0	0	0	0	0	0	0	0
ENSMUSG00000064737	0	0	0	0	0	0	0	0
ENSMUSG00000048495	205	238	252	241	479	339	235	167
ENSMUSG00000025971	423	531	543	735	1125	1079	467	503
ENSMUSG00000077776	0	0	0	0	0	0	0	0
ENSMUSG00002076848	0	0	0	0	0	0	0	0
ENSMUSG00000101826	0	0	0	0	0	0	0	0
ENSMUSG00000102685	0	0	0	0	0	0	0	0
ENSMUSG00000101151	0	0	0	0	0	0	0	0
ENSMUSG00000042581	5	0	1	34	15	2	0	11
ENSMUSG00000103742	0	0	0	0	0	0	0	0
ENSMUSG00000103637	0	0	0	0	0	0	0	0
ENSMUSG00000104130	0	1	0	3	6	0	0	0
ENSMUSG00000089648	0	0	3	0	0	0	0	0
ENSMUSG00000094122	0	1	3	1	2	4	3	0
ENSMUSG00000102800	0	0	0	3	1	1	0	0
ENSMUSG00000103803	0	0	0	0	0	0	0	0
ENSMUSG00000103281	0	0	0	0	0	0	0	0
ENSMUSG00000100623	0	0	0	0	0	0	0	0
ENSMUSG00000086633	91	182	31	85	33	60	36	123
ENSMUSG00000026401	6	20	47	18	48	20	31	12
ENSMUSG00000087691	9	4	2	0	2	0	5	0
ENSMUSG00000086825	4588	2940	3909	1838	790	391	2916	2062
ENSMUSG00000090533	0	0	0	0	0	0	0	0
ENSMUSG00000103305	0	0	0	0	0	0	0	0
ENSMUSG00000026399	39731	33383	47343	45244	43377	29442	31283	39612
ENSMUSG00000104007	0	0	0	0	0	0	0	0
ENSMUSG00000102139	19	17	19	58	33	7	6	16
ENSMUSG00000102743	0	0	0	0	0	0	0	0
ENSMUSG00000103751	18	14	10	22	25	11	8	2
ENSMUSG00000039384	97	89	67	94	469	318	80	103
ENSMUSG00000044854	10	20	19	28	18	17	17	23
ENSMUSG00000102682	0	0	0	0	0	0	0	0
ENSMUSG00000102794	0	0	0	0	0	0	0	0
ENSMUSG00000104419	0	0	0	0	0	0	0	0
ENSMUSG00000101574	12	2	4	53	17	12	1	15
ENSMUSG00000089057	0	0	0	0	0	0	0	0
ENSMUSG00000103308	0	0	0	0	0	0	0	0
ENSMUSG00000102606	0	0	1	2	0	0	0	0
ENSMUSG00000103314	0	0	0	0	0	0	0	0
ENSMUSG00000092578	0	0	0	0	0	0	0	0
ENSMUSG00000042554	7	2	8	36	16	6	0	8
ENSMUSG00000064395	0	0	0	0	0	0	0	0
ENSMUSG00000039377	46	52	38	52	51	29	67	65
ENSMUSG00000102158	1	2	0	0	1	0	3	0
ENSMUSG00000026254	2770	3277	4082	3933	4913	3653	3544	3750
ENSMUSG00000101468	0	0	0	0	0	0	0	0
ENSMUSG00000026405	3	0	0	4	0	0	0	7
ENSMUSG00000101227	0	0	0	0	0	0	0	0
ENSMUSG00000026621	1	1	0	0	0	0	1	0
ENSMUSG00000088318	2	3	1	2	3	1	1	0
ENSMUSG00000073730	0	0	0	0	0	0	0	0
ENSMUSG00000089553	0	0	0	0	0	0	0	0
ENSMUSG00000101904	4	1	2	12	0	1	1	0
ENSMUSG00000102766	0	0	0	0	0	0	0	0
ENSMUSG00000100257	2	2	0	0	1	0	3	0
ENSMUSG00000065405	0	0	0	0	0	0	0	0
ENSMUSG00000097970	0	0	0	0	0	0	0	0
ENSMUSG00000065567	0	0	0	0	0	0	0	0
ENSMUSG00000100775	0	0	0	0	0	0	0	0
ENSMUSG00000101226	0	0	0	0	0	0	0	0
ENSMUSG00000026255	3	7	10	12	100	62	7	7
ENSMUSG00000089821	0	0	0	0	0	0	0	0
ENSMUSG00000026158	2030	2353	1846	2312	2938	2172	2065	2831
ENSMUSG00000097920	0	0	0	0	0	0	1	0
ENSMUSG00000099503	0	0	0	3	0	0	0	0
ENSMUSG00000026156	1	2	2	0	4	3	2	0
ENSMUSG00000073481	1327	1330	1715	1628	1266	813	1425	1164
ENSMUSG00000088559	0	1	1	0	0	0	0	0
ENSMUSG00002076207	0	0	0	0	0	0	0	0
ENSMUSG00000039349	0	0	0	0	0	0	0	0
ENSMUSG00000026587	5	2	0	19	12	3	0	5
ENSMUSG00000103762	0	0	0	0	0	0	0	0
ENSMUSG00000103971	0	0	0	0	0	0	0	0
ENSMUSG00000070103	0	0	0	0	0	0	0	0
ENSMUSG00000102508	3	3	5	23	17	5	1	1
ENSMUSG00000102618	0	0	0	0	0	0	0	0
ENSMUSG00000026620	0	0	0	0	3	0	0	0
ENSMUSG00000102784	0	0	0	0	0	0	0	0
ENSMUSG00000103942	0	0	0	0	0	0	0	0
ENSMUSG00000103478	0	0	0	0	0	0	0	0
ENSMUSG00000104461	0	0	0	0	0	0	0	0
ENSMUSG00000026155	1633	1628	1807	2052	2420	2079	1595	1371
ENSMUSG00000026154	136	115	107	160	124	93	124	116
ENSMUSG00000102495	0	2	0	0	0	0	0	0
ENSMUSG00000073530	15	7	8	62	30	12	0	27
ENSMUSG00000047661	2	2	1	8	5	7	0	4
ENSMUSG00000104014	4	0	5	34	10	2	0	9
ENSMUSG00000061992	0	0	1	0	0	0	0	0
ENSMUSG00000104169	0	0	0	0	0	0	0	0
ENSMUSG00000038305	6	2	2	22	14	1	2	0
ENSMUSG00000091283	0	0	0	0	0	0	0	0
ENSMUSG00000054770	918	1112	871	1033	1714	1240	811	997
ENSMUSG00000026039	308	353	589	888	524	855	1043	1121
ENSMUSG00000040782	1866	1755	1965	2177	1784	1610	2124	1844
ENSMUSG00000103572	2	6	1	43	12	6	1	0
ENSMUSG00000103186	0	0	0	0	0	0	0	0
ENSMUSG00002074853	0	1	3	2	4	2	4	0
ENSMUSG00000105399	0	0	0	0	0	0	0	0
ENSMUSG00000103289	0	0	1	0	0	0	0	0
ENSMUSG00000103389	0	0	0	1	0	1	0	0
ENSMUSG00000039318	2839	2700	2880	3273	2703	1996	2591	2296
ENSMUSG00002075146	1	0	1	0	0	0	0	0
ENSMUSG00000105770	0	0	0	0	0	0	1	0
ENSMUSG00000103613	0	0	0	0	0	0	1	0
ENSMUSG00000063558	9	15	12	28	25	14	6	13
ENSMUSG00000026153	16	18	17	22	23	16	6	21
ENSMUSG00000102398	1	0	0	0	0	0	0	0
ENSMUSG00000097670	0	0	0	0	0	0	0	0
ENSMUSG00000026409	613	693	574	558	475	311	503	458
ENSMUSG00000015829	9	3	8	16	17	7	1	2
ENSMUSG00000103225	0	0	0	0	0	0	0	0
ENSMUSG00000046404	1262	1188	958	1018	1528	676	920	892
ENSMUSG00000104515	3	3	0	23	8	6	0	4
ENSMUSG00000073528	0	0	0	0	0	0	0	0
ENSMUSG00000103719	0	0	0	0	0	0	0	0
ENSMUSG00000088145	0	0	0	0	0	0	1	0
ENSMUSG00000104111	0	0	0	0	0	0	0	0
ENSMUSG00000042510	111	143	54	88	95	66	37	123
ENSMUSG00000100106	0	0	1	0	0	0	0	0
ENSMUSG00000090394	528	615	346	399	436	285	502	351
ENSMUSG00000064294	4	3	1	30	22	2	0	1
ENSMUSG00000026729	5	4	1	10	5	1	1	0
ENSMUSG00000089275	0	0	0	0	0	0	0	0
ENSMUSG00000026415	0	0	0	0	0	0	0	0
ENSMUSG00000026618	1680	1863	2147	2185	1857	1569	1986	1556
ENSMUSG00000104368	0	0	0	0	0	0	0	0
ENSMUSG00000065581	0	0	0	0	0	0	0	0
ENSMUSG00000065562	0	0	0	0	0	0	0	0
ENSMUSG00000102526	0	2	2	4	8	8	2	0
ENSMUSG00000026417	0	0	1	1	0	1	1	0
ENSMUSG00000026725	0	0	0	0	1	1	0	0
ENSMUSG00000038242	0	0	0	1	1	0	0	0
ENSMUSG00000089822	1	1	2	11	8	2	0	0
ENSMUSG00000026617	476	485	469	494	412	356	540	586
ENSMUSG00000058267	506	469	715	766	681	587	688	556
ENSMUSG00000097261	14	22	15	13	24	104	11	29
ENSMUSG00000014226	1787	1458	2619	2308	3420	2145	2608	2174
ENSMUSG00000103006	5	1	5	9	10	9	3	6
ENSMUSG00000079554	9	3	13	36	21	13	5	12
ENSMUSG00000103839	186	129	73	67	57	20	105	87
ENSMUSG00000016529	0	0	0	0	0	0	0	0
ENSMUSG00000026147	10	3	1	29	8	3	0	1
ENSMUSG00000016528	2466	2322	3717	4073	7821	5230	2650	1967
ENSMUSG00000088705	0	2	2	0	6	3	0	0
ENSMUSG00000102856	28	25	26	30	47	30	8	17
ENSMUSG00002075689	0	0	0	0	0	0	0	0
ENSMUSG00000051223	8726	7726	14543	12978	29398	16437	10467	6964
ENSMUSG00000016526	860	832	683	650	711	525	444	455
ENSMUSG00000026615	4066	3673	7242	6544	9813	6417	6556	5728
ENSMUSG00000051295	0	0	0	0	0	0	0	0
ENSMUSG00000118510	0	0	0	0	0	0	0	0
ENSMUSG00000026614	0	0	0	0	1	0	0	0
ENSMUSG00000103799	2	0	1	8	4	0	0	0
ENSMUSG00000102546	6	1	3	1	10	4	3	5
ENSMUSG00000039246	0	0	0	0	0	0	0	0
ENSMUSG00000103056	0	0	0	0	0	0	0	0
ENSMUSG00002076007	0	0	0	0	0	0	0	0
ENSMUSG00000103449	0	0	0	0	0	0	0	0
ENSMUSG00000102790	3	0	1	8	8	4	0	9
ENSMUSG00000102217	0	0	0	0	0	0	0	0
ENSMUSG00000103690	0	0	0	0	0	0	0	0
ENSMUSG00000048000	4002	4228	4073	3076	1554	952	3688	3738
ENSMUSG00000119117	0	0	0	0	0	0	0	0
ENSMUSG00000079436	0	0	0	1	0	0	1	0
ENSMUSG00002076368	0	0	0	0	0	0	0	0
ENSMUSG00000026141	25	5	12	84	40	13	0	2
ENSMUSG00000026258	0	0	0	0	0	0	0	0
ENSMUSG00000077463	0	0	0	0	0	0	0	0
ENSMUSG00000099997	0	0	0	1	0	3	0	2
ENSMUSG00000100131	550	362	404	379	533	269	412	327
ENSMUSG00000067736	225	134	208	167	255	132	192	209
ENSMUSG00000026034	6676	6872	6343	5875	10345	6932	6709	6163
ENSMUSG00000101939	162	85	81	172	76	104	274	103
ENSMUSG00000101111	841	527	539	584	748	445	501	358
ENSMUSG00000026721	1070	1059	755	749	1300	776	573	613
ENSMUSG00000100862	1748	951	1121	1245	1471	907	1360	807
ENSMUSG00000102070	1036	625	729	810	862	571	707	596
ENSMUSG00000101249	661	530	546	545	818	382	458	509
ENSMUSG00000039239	11	6	8	22	25	9	6	0
ENSMUSG00000089045	0	0	0	0	0	0	0	0
ENSMUSG00000100393	0	0	0	0	0	0	0	0
ENSMUSG00000102619	1	1	1	10	4	0	0	0
ENSMUSG00000001305	353	441	1019	1190	1879	1849	944	1339
ENSMUSG00000097784	16	16	21	17	14	7	14	21
ENSMUSG00000104302	1	0	0	3	2	0	0	3
ENSMUSG00000103503	1	1	0	7	4	0	0	0
ENSMUSG00000089204	0	0	0	0	0	0	0	0
ENSMUSG00000097935	2	0	1	2	1	1	0	0
ENSMUSG00000103522	1	0	0	0	0	0	0	0
ENSMUSG00000104312	6	4	0	20	8	3	0	0
ENSMUSG00000103693	4	4	8	7	4	0	1	3
ENSMUSG00000104026	7	2	1	21	5	4	1	15
ENSMUSG00000039224	0	0	0	0	0	0	0	1
ENSMUSG00000118401	1	1	3	11	6	2	0	0
ENSMUSG00000104424	0	0	0	0	0	0	0	0
ENSMUSG00000104020	5	5	12	50	19	7	2	9
ENSMUSG00000103391	5	8	6	37	19	5	2	2
ENSMUSG00000103432	10	13	10	75	42	7	3	11
ENSMUSG00000077759	0	0	0	0	0	0	0	0
ENSMUSG00000102172	3	0	0	1	0	0	0	0
ENSMUSG00000103200	0	0	0	1	0	1	2	0
ENSMUSG00000103632	8	2	0	8	4	9	3	3
ENSMUSG00000104053	8	9	3	38	14	0	4	9
ENSMUSG00000102852	1	0	0	0	0	0	0	0
ENSMUSG00000103631	3	4	3	20	5	2	0	6
ENSMUSG00000077648	0	0	0	1	0	0	0	0
ENSMUSG00000057499	2	0	2	3	3	1	0	1
ENSMUSG00000026259	0	0	0	3	1	1	1	0
ENSMUSG00000026035	810	775	884	830	263	244	1018	830
ENSMUSG00000026611	0	0	0	0	0	0	1	0
ENSMUSG00000089831	0	0	0	0	0	0	0	0
ENSMUSG00000106839	0	0	0	0	0	0	0	3
ENSMUSG00000107163	0	0	0	7	3	0	0	0
ENSMUSG00000079434	0	0	0	0	0	0	0	0
ENSMUSG00000089947	0	0	0	0	3	0	0	0
ENSMUSG00000091123	0	0	0	0	0	0	0	0
ENSMUSG00000090994	1	1	3	3	2	5	1	0
ENSMUSG00000089730	0	0	0	0	0	0	0	0
ENSMUSG00000073725	1734	1712	1387	1348	1442	890	1262	1161
ENSMUSG00000040423	2901	3046	2544	3182	4411	3682	2614	2330
ENSMUSG00000103343	11	13	7	12	9	6	11	23
ENSMUSG00000103846	2	0	3	5	1	1	0	0
ENSMUSG00000103739	45	33	23	28	54	13	41	59
ENSMUSG00000100808	0	0	0	0	0	0	0	0
ENSMUSG00000100483	0	2	1	12	1	2	1	0
ENSMUSG00000100450	0	0	0	0	0	0	0	0
ENSMUSG00000099392	0	0	0	0	0	0	0	0
ENSMUSG00000026036	677	856	798	825	774	890	882	822
ENSMUSG00000026715	58	28	24	97	48	34	14	40
ENSMUSG00000103222	0	0	1	2	2	1	3	6
ENSMUSG00000103680	22	4	5	55	37	7	1	5
ENSMUSG00000043467	1834	2113	1396	1657	1076	910	1416	1424
ENSMUSG00000104016	0	1	1	1	2	6	0	0
ENSMUSG00000026037	1156	996	1353	1333	1619	1294	1429	1274
ENSMUSG00000119442	12	12	11	16	42	40	13	14
ENSMUSG00000039210	690	865	700	982	670	535	665	1180
ENSMUSG00000104394	118	163	135	224	144	143	113	154
ENSMUSG00000085054	14	28	28	27	31	13	37	30
ENSMUSG00000104245	0	0	0	0	0	0	0	0
ENSMUSG00000103923	1	0	0	0	0	0	0	0
ENSMUSG00000026427	2117	1898	1823	1353	1403	765	2017	1291
ENSMUSG00000026610	7	1	6	42	17	5	0	2
ENSMUSG00000103961	0	0	0	0	0	0	0	0
ENSMUSG00000103401	0	0	0	0	0	0	0	0
ENSMUSG00000118492	0	0	0	0	0	0	0	0
ENSMUSG00000103577	0	0	0	0	0	0	0	0
ENSMUSG00000103732	0	0	0	0	0	0	0	0
ENSMUSG00000104482	0	0	0	0	0	0	0	0
ENSMUSG00000038174	752	638	509	479	431	296	471	422
ENSMUSG00000033569	20	12	14	106	52	5	1	8
ENSMUSG00000026032	1742	1725	2239	2233	2396	1670	2323	1883
ENSMUSG00000100202	0	0	0	0	0	0	0	0
ENSMUSG00000099490	0	0	0	0	0	0	0	0
ENSMUSG00000026430	3892	4207	5656	6652	8471	7354	3663	3297
ENSMUSG00000059647	1	0	1	0	0	0	0	2
ENSMUSG00000080849	0	0	0	0	0	0	0	0
ENSMUSG00000104257	0	0	0	0	0	0	0	0
ENSMUSG00000101729	0	0	0	0	0	0	0	0
ENSMUSG00000119153	0	0	0	1	0	0	0	0
ENSMUSG00000102296	0	0	0	1	0	0	0	0
ENSMUSG00000103209	0	0	0	0	0	0	0	0
ENSMUSG00000104027	2	1	1	25	3	1	0	0
ENSMUSG00000102407	0	0	0	0	0	0	0	0
ENSMUSG00000103214	0	0	0	3	2	0	0	0
ENSMUSG00000104100	0	0	0	4	0	0	0	0
ENSMUSG00000084740	0	0	0	0	0	0	0	0
ENSMUSG00000103889	0	0	0	0	0	0	0	0
ENSMUSG00000101301	0	0	0	0	0	0	0	0
ENSMUSG00000104221	0	0	0	3	1	0	0	0
ENSMUSG00000102250	3	2	2	11	4	0	0	0
ENSMUSG00000102317	6	1	12	14	4	2	1	4
ENSMUSG00000103563	0	0	0	0	0	0	0	0
ENSMUSG00000102465	0	0	0	0	0	0	0	0
ENSMUSG00000102659	3	3	1	28	8	2	0	13
ENSMUSG00000103924	1	0	0	2	1	1	0	0
ENSMUSG00000104132	1	0	0	0	0	0	0	0
ENSMUSG00000102747	4	3	3	31	7	3	2	4
ENSMUSG00000102386	0	0	0	0	0	0	0	0
ENSMUSG00000103004	0	0	0	0	0	0	0	0
ENSMUSG00000104516	2	2	3	9	6	1	0	1
ENSMUSG00000101618	0	0	0	0	0	0	0	0
ENSMUSG00000099458	0	0	0	0	0	0	0	0
ENSMUSG00000088111	0	0	0	0	0	0	0	0
ENSMUSG00000073722	0	0	0	0	0	0	0	0
ENSMUSG00000119695	0	0	0	0	0	0	0	0
ENSMUSG00000100310	0	0	0	0	0	0	0	0
ENSMUSG00000101033	0	0	0	0	0	0	0	0
ENSMUSG00000101372	0	0	0	0	0	1	0	1
ENSMUSG00000103241	0	2	0	2	5	0	0	0
ENSMUSG00000086240	0	0	0	0	0	0	1	0
ENSMUSG00000048411	0	0	0	0	0	0	0	0
ENSMUSG00000081557	1	0	0	0	0	0	0	2
ENSMUSG00000058590	0	0	0	0	0	0	0	0
ENSMUSG00000101235	0	0	0	0	0	0	0	0
ENSMUSG00002075209	0	0	0	0	0	0	0	0
ENSMUSG00000026609	5	4	5	34	10	2	1	3
ENSMUSG00002076857	0	0	0	0	0	0	0	0
ENSMUSG00002074912	0	0	0	0	0	0	0	0
ENSMUSG00000047528	4	4	2	1	3	1	2	0
ENSMUSG00000099257	0	0	0	0	0	0	0	0
ENSMUSG00000099492	22	27	39	45	31	30	44	27
ENSMUSG00000118548	0	0	0	1	0	0	0	0
ENSMUSG00000101046	0	0	0	0	0	0	0	0
ENSMUSG00000101726	0	0	1	0	1	0	0	1
ENSMUSG00002075317	0	0	0	0	0	0	0	0
ENSMUSG00002075289	0	0	0	0	0	0	0	0
ENSMUSG00000077235	0	0	0	0	0	0	0	0
ENSMUSG00000084550	0	0	0	0	0	0	0	0
ENSMUSG00000053185	0	1	0	0	0	0	0	0
ENSMUSG00000100261	2	5	2	0	3	0	3	0
ENSMUSG00000101180	0	3	0	2	0	0	0	0
ENSMUSG00000042349	1128	1666	849	985	314	268	1162	1362
ENSMUSG00000102027	1	0	0	0	0	0	0	0
ENSMUSG00000102055	0	0	1	0	0	0	1	0
ENSMUSG00000026031	5553	6548	5875	6703	4103	2940	5159	5381
ENSMUSG00000100236	0	0	0	0	0	0	0	0
ENSMUSG00000048874	6133	7413	5755	6390	8018	6685	5492	7124
ENSMUSG00000103783	12	2	5	9	4	1	2	12
ENSMUSG00000104315	11	5	12	15	22	7	1	4
ENSMUSG00000026064	81	45	107	77	73	134	25	27
ENSMUSG00000026608	570	742	888	911	1307	1062	783	783
ENSMUSG00000026029	2237	2300	3023	3416	2951	2910	3212	3452
ENSMUSG00000117310	16	16	38	97	155	138	26	36
ENSMUSG00000102719	84	63	86	118	130	75	36	36
ENSMUSG00000103370	0	0	0	0	0	0	0	0
ENSMUSG00000104464	0	0	0	0	0	0	0	0
ENSMUSG00000117091	0	0	0	0	0	0	0	0
ENSMUSG00000086726	0	0	0	0	0	0	0	0
ENSMUSG00000099719	0	0	1	2	0	0	2	0
ENSMUSG00000086727	10	4	6	70	18	6	1	5
ENSMUSG00000100237	0	0	0	0	0	0	0	0
ENSMUSG00002076113	0	0	0	0	0	0	0	0
ENSMUSG00000100910	1	0	0	4	2	1	0	0
ENSMUSG00000099796	0	0	0	0	0	0	0	0
ENSMUSG00000064440	0	0	0	0	0	0	0	0
ENSMUSG00000080463	0	0	0	0	0	0	0	0
ENSMUSG00000064816	0	0	0	0	0	0	0	0
ENSMUSG00000084667	0	0	0	0	0	0	0	0
ENSMUSG00000077220	0	0	0	0	0	0	0	0
ENSMUSG00000065160	0	0	0	0	0	0	0	0
ENSMUSG00000065735	0	0	0	0	0	0	0	0
ENSMUSG00000050217	0	0	0	1	2	0	0	0
ENSMUSG00002075950	0	0	0	0	0	0	0	0
ENSMUSG00000064968	0	0	0	0	0	0	0	0
ENSMUSG00000065228	0	0	0	0	0	0	0	0
ENSMUSG00000026063	0	0	0	1	0	0	0	0
ENSMUSG00000077664	0	0	0	0	0	0	0	0
ENSMUSG00000100205	0	0	0	0	0	0	0	0
ENSMUSG00000100592	0	0	0	0	0	0	0	0
ENSMUSG00000094215	0	0	0	0	0	0	0	0
ENSMUSG00000101093	0	0	0	0	0	0	0	0
ENSMUSG00000026028	2956	3220	3183	3643	4623	3136	2805	2941
ENSMUSG00000070960	1	0	0	0	1	0	0	0
ENSMUSG00000088620	0	0	0	0	0	0	0	0
ENSMUSG00000082159	0	0	0	0	0	0	0	0
ENSMUSG00000026425	1997	2408	1492	1930	1751	1410	1874	2217
ENSMUSG00000102733	0	1	2	1	2	0	0	0
ENSMUSG00000104060	1	5	4	4	3	3	6	9
ENSMUSG00000101778	5	2	1	10	12	10	1	0
ENSMUSG00000099959	0	0	0	0	0	0	0	0
ENSMUSG00002076189	0	0	0	0	0	0	0	0
ENSMUSG00000026058	10	6	2	41	23	5	0	6
ENSMUSG00000064688	0	0	0	0	0	0	0	0
ENSMUSG00000103482	0	0	0	0	0	0	0	0
ENSMUSG00000104498	4	0	1	0	2	1	0	0
ENSMUSG00000104313	0	0	0	0	0	0	0	0
ENSMUSG00000102865	0	0	0	0	0	0	0	0
ENSMUSG00000055184	42	53	67	142	69	82	83	120
ENSMUSG00000102321	0	0	0	0	0	1	0	0
ENSMUSG00000091318	2	1	6	20	8	3	0	3
ENSMUSG00000089489	0	0	0	0	0	0	0	0
ENSMUSG00000104433	1	0	0	0	0	0	0	0
ENSMUSG00002076392	0	0	0	1	0	0	0	0
ENSMUSG00000026432	0	0	0	0	1	0	0	0
ENSMUSG00000037624	0	0	0	0	0	0	0	0
ENSMUSG00000102926	3	1	0	9	5	3	0	0
ENSMUSG00000095841	6	2	7	7	8	5	11	0
ENSMUSG00000100497	1	2	1	32	15	2	0	1
ENSMUSG00000102917	2	0	1	1	3	1	0	3
ENSMUSG00000103669	0	0	0	0	0	0	0	0
ENSMUSG00000102824	1	3	9	5	3	5	5	3
ENSMUSG00000100481	0	0	0	1	1	0	0	0
ENSMUSG00000100590	0	0	0	0	0	0	0	0
ENSMUSG00000088750	0	0	0	0	0	0	0	0
ENSMUSG00000104230	0	0	0	0	0	0	0	0
ENSMUSG00000104507	0	0	3	5	1	0	0	4
ENSMUSG00002075718	0	0	0	0	0	0	0	0
ENSMUSG00000101754	0	0	0	0	0	0	1	0
ENSMUSG00000065223	0	0	0	0	0	0	0	0
ENSMUSG00000103087	1	1	0	2	0	0	1	0
ENSMUSG00000100318	0	0	0	0	0	0	0	0
ENSMUSG00000101612	0	0	0	3	4	0	0	0
ENSMUSG00000065260	0	0	0	0	0	0	0	0
ENSMUSG00000026709	527	659	327	547	153	185	492	495
ENSMUSG00000102864	1	0	0	10	4	1	1	0
ENSMUSG00000026134	518	414	607	787	937	925	870	910
ENSMUSG00000101682	0	0	1	1	0	0	0	0
ENSMUSG00000102714	0	2	3	2	2	0	0	3
ENSMUSG00000102093	0	0	0	0	0	0	0	0
ENSMUSG00000102198	0	0	0	0	0	0	0	0
ENSMUSG00000004552	1907	2187	2268	2399	2450	1627	2108	2007
ENSMUSG00000026605	1257	1474	3028	3606	2039	2758	4068	4654
ENSMUSG00000103374	0	0	0	0	0	0	0	0
ENSMUSG00000026027	378	370	329	349	150	95	416	333
ENSMUSG00000052688	4	2	0	6	5	5	2	0
ENSMUSG00000004768	202	162	129	113	49	29	200	201
ENSMUSG00000042215	64	78	164	214	387	291	234	248
ENSMUSG00000103072	2	0	0	0	1	0	1	4
ENSMUSG00000026708	312	353	316	606	362	432	451	440
ENSMUSG00000072295	4	10	12	60	24	8	1	6
ENSMUSG00000047383	0	0	0	0	0	0	0	0
ENSMUSG00000099752	0	0	0	0	0	0	0	0
ENSMUSG00000077616	0	0	0	0	0	0	0	0
ENSMUSG00000026604	10	8	4	14	13	2	3	1
ENSMUSG00000042268	23	3	9	45	35	12	4	32
ENSMUSG00000102248	0	0	0	0	0	0	0	0
ENSMUSG00000097925	0	0	0	0	0	0	0	0
ENSMUSG00000104435	4	0	1	5	2	4	4	3
ENSMUSG00000042197	1751	1918	1781	2396	2489	2105	1417	1773
ENSMUSG00000026705	1611	2007	1584	1860	1067	691	1688	1613
ENSMUSG00000081402	0	0	0	2	3	0	0	1
ENSMUSG00000026603	731	800	1383	1499	1852	1389	1296	1277
ENSMUSG00000103467	2	4	22	4	6	3	12	12
ENSMUSG00000042251	0	0	0	3	0	0	0	0
ENSMUSG00000044835	6	1	3	8	3	2	4	0
ENSMUSG00000049160	0	0	1	7	8	1	2	6
ENSMUSG00000013275	133	121	93	114	54	82	106	124
ENSMUSG00000026288	30373	34446	29109	36204	23612	18353	27925	33542
ENSMUSG00000042182	6	9	17	70	21	5	2	3
ENSMUSG00000104416	0	0	0	0	0	0	0	0
ENSMUSG00000102817	24	3	2	52	37	8	2	18
ENSMUSG00000010175	10	3	4	22	17	3	1	1
ENSMUSG00000099404	2	1	0	18	7	2	0	2
ENSMUSG00000103644	0	0	0	0	0	0	0	0
ENSMUSG00000103510	1	0	0	0	0	0	0	0
ENSMUSG00000093064	0	0	0	0	0	0	0	0
ENSMUSG00002075368	0	0	0	0	0	0	0	0
ENSMUSG00000103963	0	0	0	0	0	0	0	0
ENSMUSG00000026433	508	455	332	402	216	236	366	346
ENSMUSG00000100026	0	0	0	0	0	0	0	0
ENSMUSG00000026434	4820	4309	6909	6835	7518	5353	7640	5476
ENSMUSG00000103569	28	17	18	36	91	61	13	8
ENSMUSG00000103975	1	0	3	2	0	0	0	0
ENSMUSG00000026701	1446	1322	2171	2820	3698	2969	1878	1750
ENSMUSG00000104163	0	0	0	0	0	0	0	0
ENSMUSG00000038079	610	549	717	604	601	368	625	434
ENSMUSG00000026700	96	113	81	75	18	20	155	77
ENSMUSG00000089872	394	352	346	392	375	308	297	435
ENSMUSG00000066755	17	6	4	54	18	8	2	0
ENSMUSG00002076072	0	0	0	0	0	0	0	0
ENSMUSG00000102860	8	6	12	57	17	6	0	11
ENSMUSG00000040323	11	11	6	14	7	4	5	10
ENSMUSG00000102399	1	0	0	0	0	0	0	0
ENSMUSG00000000817	0	2	0	1	7	0	0	0
ENSMUSG00000103625	7	5	6	37	28	10	2	6
ENSMUSG00000026634	2188	3104	1993	2785	2247	2311	2128	2930
ENSMUSG00000040297	2028	2103	1885	1843	3663	2401	1719	1612
ENSMUSG00000102254	0	0	0	0	1	3	0	0
ENSMUSG00000103158	0	0	0	0	0	0	0	0
ENSMUSG00000037568	7	4	7	37	24	3	2	9
ENSMUSG00000104487	0	0	0	0	0	0	0	0
ENSMUSG00000103723	0	0	0	0	0	1	0	0
ENSMUSG00000103964	0	0	0	0	2	4	0	0
ENSMUSG00000086277	1	6	2	0	19	15	1	0
ENSMUSG00000026698	848	1030	779	862	169	194	821	931
ENSMUSG00000103393	0	4	1	2	0	0	0	0
ENSMUSG00000066595	292	337	318	451	497	409	344	348
ENSMUSG00000097845	0	0	0	1	5	0	1	1
ENSMUSG00000057072	0	0	0	0	0	0	0	0
ENSMUSG00000026289	1551	1783	1598	2226	3554	2798	1292	1457
ENSMUSG00000079550	425	356	593	248	284	88	349	134
ENSMUSG00000087968	6	8	0	6	18	12	2	0
ENSMUSG00000089281	9	1	2	11	12	5	4	0
ENSMUSG00000101586	2	2	3	1	1	0	5	4
ENSMUSG00000099563	0	0	0	0	0	0	0	0
ENSMUSG00000026632	112	131	65	100	110	78	67	80
ENSMUSG00000040265	9864	11558	8296	7255	11896	6960	7965	6530
ENSMUSG00000062510	105	104	195	303	247	254	395	316
ENSMUSG00000090260	1	2	0	5	0	0	1	0
ENSMUSG00000102994	2	3	3	7	9	2	2	0
ENSMUSG00000103576	1	0	0	2	1	0	0	0
ENSMUSG00000078190	20	11	19	140	35	8	2	20
ENSMUSG00000070126	0	0	0	0	0	0	0	0
ENSMUSG00000065516	0	0	0	0	0	0	0	0
ENSMUSG00000089933	0	0	0	0	0	0	0	0
ENSMUSG00000066752	5	2	7	5	5	2	6	4
ENSMUSG00000026630	2	0	0	0	1	3	0	0
ENSMUSG00000102777	0	0	0	0	0	0	0	0
ENSMUSG00000091017	0	0	0	0	0	0	0	0
ENSMUSG00000056055	25	24	13	20	36	30	26	9
ENSMUSG00000026628	12	15	9	53	535	342	0	0
ENSMUSG00002076612	0	0	0	0	0	0	0	0
ENSMUSG00000026024	12183	12003	19132	12571	5300	3703	11858	9159
ENSMUSG00000103685	0	1	0	4	2	0	9	0
ENSMUSG00000026694	496	699	990	1260	324	434	851	996
ENSMUSG00000037499	409	462	711	922	1184	841	779	816
ENSMUSG00000026627	598	634	544	634	136	230	760	963
ENSMUSG00000070738	7287	7654	6415	5610	4262	3124	6051	5364
ENSMUSG00000101942	4	5	1	9	1	3	2	3
ENSMUSG00000103996	2	2	2	2	5	0	4	0
ENSMUSG00000103591	52	42	41	62	35	11	21	41
ENSMUSG00000026023	4	1	0	36	12	1	3	1
ENSMUSG00000099922	0	0	0	0	0	0	2	0
ENSMUSG00000104502	5	5	7	25	13	2	3	3
ENSMUSG00000026626	4665	4684	4922	5256	5322	4319	4221	4009
ENSMUSG00000041075	508	586	913	1392	553	474	753	826
ENSMUSG00000042046	3531	4072	2715	3932	2593	1835	2337	3016
ENSMUSG00000097819	0	0	0	0	0	0	0	0
ENSMUSG00000103433	2	1	0	0	0	0	1	0
ENSMUSG00000097760	26	18	14	16	9	7	33	23
ENSMUSG00000103114	4	4	1	12	21	2	0	0
ENSMUSG00000104341	2	2	2	4	5	0	4	1
ENSMUSG00000103517	0	0	0	0	0	0	0	0
ENSMUSG00000102246	3	6	4	28	34	12	10	20
ENSMUSG00000047361	4455	5779	2761	3075	1567	1171	2788	4400
ENSMUSG00000099811	0	1	0	0	0	0	0	0
ENSMUSG00000101409	3	2	2	26	5	3	1	2
ENSMUSG00000026021	3679	3581	4156	3245	5213	3239	4128	4966
ENSMUSG00000026696	643	743	645	776	583	334	490	488
ENSMUSG00002075401	0	1	1	1	0	1	0	6
ENSMUSG00000103821	125	110	115	83	180	51	63	37
ENSMUSG00000091743	0	0	0	0	0	0	0	0
ENSMUSG00000101400	4	2	0	3	3	3	7	3
ENSMUSG00000026697	0	0	0	3	1	1	0	0
ENSMUSG00000091060	0	0	0	0	0	0	0	0
ENSMUSG00000037474	268	280	530	725	1130	1213	1150	1038
ENSMUSG00000026439	1651	1820	1827	1713	1103	827	1765	1749
ENSMUSG00000048174	207	171	148	134	113	49	155	77
ENSMUSG00000005501	2600	2816	3681	3350	1860	974	3586	3250
ENSMUSG00002075025	0	0	0	0	0	0	0	0
ENSMUSG00000084021	0	0	1	1	0	0	0	0
ENSMUSG00000083478	0	0	0	0	0	0	0	0
ENSMUSG00000118514	0	0	0	0	0	0	0	0
ENSMUSG00000026020	1535	1202	4961	4200	10501	6297	4239	3011
ENSMUSG00000077345	0	0	0	0	3	2	0	0
ENSMUSG00000077358	0	0	0	0	0	0	0	0
ENSMUSG00000089512	0	0	1	6	10	7	3	0
ENSMUSG00000089093	0	0	1	1	2	5	2	0
ENSMUSG00000037461	1524	1606	1654	1896	1994	1557	2209	1730
ENSMUSG00000102970	7	2	4	2	15	4	10	2
ENSMUSG00000067336	4264	4662	3270	4121	3834	2978	3286	4259
ENSMUSG00000104052	16	6	17	49	14	5	4	0
ENSMUSG00000103131	0	0	0	0	0	0	0	0
ENSMUSG00000090165	0	0	0	0	0	0	0	0
ENSMUSG00000092220	0	1	0	0	0	0	0	0
ENSMUSG00000118583	0	0	0	0	0	0	0	0
ENSMUSG00000041040	3295	3069	2673	2522	2445	1626	2569	2202
ENSMUSG00000103696	12	4	6	16	14	2	3	5
ENSMUSG00000100901	0	0	0	0	0	0	0	0
ENSMUSG00000053024	0	0	0	1	0	0	0	0
ENSMUSG00000090175	0	0	0	0	0	0	0	0
ENSMUSG00000089675	0	0	0	0	0	0	0	0
ENSMUSG00000026623	5065	5136	6366	6819	5412	4717	5338	6319
ENSMUSG00000119660	0	0	0	0	0	0	0	0
ENSMUSG00000064845	0	0	0	0	0	0	0	0
ENSMUSG00000102596	0	0	0	0	0	0	0	0
ENSMUSG00000102840	11	15	27	34	11	11	43	33
ENSMUSG00000026018	219	175	291	202	162	79	387	190
ENSMUSG00000026622	421	504	1140	1408	1242	1439	1484	1197
ENSMUSG00000055833	3	11	13	35	26	7	8	4
ENSMUSG00000037434	243	332	263	767	806	908	331	531
ENSMUSG00000090124	0	0	0	0	2	2	0	0
ENSMUSG00000082837	0	0	0	0	0	0	0	0
ENSMUSG00000090145	0	0	0	0	0	0	0	0
ENSMUSG00000084195	0	0	0	0	0	0	0	0
ENSMUSG00000081261	0	0	0	0	0	0	0	0
ENSMUSG00000054545	0	2	0	1	1	0	0	0
ENSMUSG00000081602	0	0	0	0	0	0	0	0
ENSMUSG00000082513	0	0	0	0	0	0	0	0
ENSMUSG00000082677	0	0	0	0	0	0	0	0
ENSMUSG00000089943	0	0	0	0	0	0	0	0
ENSMUSG00000118621	0	0	0	0	0	0	0	0
ENSMUSG00000081488	0	0	0	0	0	0	0	0
ENSMUSG00000083277	0	0	0	0	0	0	0	0
ENSMUSG00000026019	709	568	1319	1362	1074	998	1075	857
ENSMUSG00000090171	0	0	0	0	0	0	0	0
ENSMUSG00000081984	1	0	1	2	0	1	1	0
ENSMUSG00000089960	0	0	0	0	0	0	0	0
ENSMUSG00000079429	83	23	14	141	90	49	5	52
ENSMUSG00000040225	12734	14205	14787	14936	21552	12225	13155	14039
ENSMUSG00000044783	1786	2241	2759	3680	3392	3235	3885	3896
ENSMUSG00000098259	11	8	11	12	21	11	13	4
ENSMUSG00000026017	362	430	361	427	455	314	413	324
ENSMUSG00000082609	5	6	7	6	6	6	2	3
ENSMUSG00000026692	0	0	0	0	0	0	0	0
ENSMUSG00000037395	1470	1631	1478	1754	779	484	1291	1215
ENSMUSG00000102755	0	0	0	0	0	0	0	0
ENSMUSG00000097316	86	101	53	100	50	19	56	87
ENSMUSG00000040181	5	1	4	21	5	3	1	3
ENSMUSG00000036251	28	11	17	100	47	19	1	24
ENSMUSG00000085420	2	0	0	1	0	0	0	0
ENSMUSG00000026442	11	4	4	17	16	1	0	5
ENSMUSG00000073664	1796	1527	1397	1285	1043	706	1296	1132
ENSMUSG00000101126	0	0	0	0	0	0	0	0
ENSMUSG00000100516	0	0	0	0	0	0	0	0
ENSMUSG00000088911	0	0	0	0	0	0	0	0
ENSMUSG00000026443	0	0	0	0	1	0	0	0
ENSMUSG00002075842	0	0	0	1	0	0	0	0
ENSMUSG00000102709	2	0	0	3	0	1	1	0
ENSMUSG00000026295	0	0	0	0	0	0	0	0
ENSMUSG00000040170	3	0	0	5	0	0	0	0
ENSMUSG00000100908	0	0	0	0	0	0	0	0
ENSMUSG00000062310	1	0	0	14	2	1	0	0
ENSMUSG00000100798	0	0	0	0	0	3	0	0
ENSMUSG00000104057	0	0	0	0	0	0	0	0
ENSMUSG00000100367	4	3	5	5	3	0	1	2
ENSMUSG00000049439	721	679	954	890	1107	802	888	705
ENSMUSG00000103822	4	5	1	3	14	5	2	5
ENSMUSG00000049866	6484	7340	5937	7995	16382	10031	3435	3654
ENSMUSG00000101736	1	0	0	0	0	0	0	0
ENSMUSG00000099848	0	0	0	0	0	0	0	0
ENSMUSG00000058248	0	0	0	1	0	0	0	0
ENSMUSG00000101333	0	0	0	0	0	0	0	0
ENSMUSG00000099378	2	0	1	10	1	1	1	6
ENSMUSG00000099544	0	0	0	0	0	0	0	0
ENSMUSG00000095576	1	1	2	15	1	2	0	0
ENSMUSG00000036206	21	9	2	58	25	32	4	20
ENSMUSG00000102700	0	0	0	0	0	0	0	0
ENSMUSG00000102083	0	0	0	0	0	1	1	0
ENSMUSG00000101288	0	0	0	0	0	0	0	0
ENSMUSG00000099938	0	0	0	0	0	0	0	0
ENSMUSG00000026691	0	0	0	0	0	0	0	0
ENSMUSG00000103288	0	0	0	0	0	0	0	0
ENSMUSG00000026131	1133	1088	614	672	1601	716	594	648
ENSMUSG00000071890	1	2	2	27	6	3	0	0
ENSMUSG00000077608	0	0	0	0	0	0	0	0
ENSMUSG00000103102	1	0	1	3	0	2	0	6
ENSMUSG00000089174	0	0	0	0	0	0	0	0
ENSMUSG00000037375	49	48	59	138	73	30	52	78
ENSMUSG00000119403	0	0	0	0	3	1	0	0
ENSMUSG00000103596	0	0	0	9	1	0	0	0
ENSMUSG00000103874	0	0	0	0	0	0	0	0
ENSMUSG00000099382	0	0	0	0	0	0	0	0
ENSMUSG00000084506	0	0	0	0	0	0	0	0
ENSMUSG00000103364	1	0	0	1	0	1	0	0
ENSMUSG00000047384	0	0	0	0	0	0	0	0
ENSMUSG00000105982	0	0	0	0	0	0	0	0
ENSMUSG00000100872	3	0	0	1	1	0	0	0
ENSMUSG00000096992	1	8	2	1	5	4	3	0
ENSMUSG00000055013	744	802	696	1314	991	911	655	1226
ENSMUSG00000103001	2	1	1	8	5	2	0	8
ENSMUSG00000104397	0	0	0	0	0	0	0	0
ENSMUSG00000104114	2	4	6	0	2	1	3	0
ENSMUSG00000102839	1	1	1	0	0	0	0	0
ENSMUSG00002075930	0	1	0	0	0	0	2	4
ENSMUSG00000101206	0	0	0	0	0	0	0	0
ENSMUSG00000101662	0	0	0	3	3	0	2	0
ENSMUSG00000101462	735	480	560	255	366	282	396	237
ENSMUSG00000092852	0	0	0	0	0	0	0	0
ENSMUSG00000102009	2	2	0	23	1	1	0	0
ENSMUSG00002076983	0	0	0	0	0	0	0	0
ENSMUSG00000103252	3	3	1	4	1	0	1	0
ENSMUSG00000026586	8	3	22	40	43	9	7	7
ENSMUSG00000042111	3488	3023	6296	5537	12349	7089	3158	2952
ENSMUSG00000092188	0	0	0	0	0	0	0	0
ENSMUSG00000101711	1	0	0	1	0	3	0	0
ENSMUSG00000034486	0	2	1	2	0	0	1	0
ENSMUSG00000103195	0	0	0	0	1	0	0	0
ENSMUSG00000016262	0	0	0	2	0	0	0	0
ENSMUSG00000102162	0	1	1	1	1	0	1	0
ENSMUSG00000040124	344	353	515	532	582	714	420	378
ENSMUSG00000088951	0	0	0	0	0	0	0	0
ENSMUSG00000101869	11	3	2	12	6	1	0	0
ENSMUSG00000102117	1	0	0	2	0	2	0	0
ENSMUSG00000040113	0	0	1	0	0	0	0	0
ENSMUSG00000089700	0	0	0	0	0	0	0	0
ENSMUSG00000067081	3	1	2	15	4	0	0	4
ENSMUSG00000026782	1257	1222	1875	2079	3301	2084	791	900
ENSMUSG00000054387	6029	7306	5715	5526	4487	2483	5663	4927
ENSMUSG00000100228	13	6	8	19	15	11	10	11
ENSMUSG00000016200	7	1	2	12	14	1	2	6
ENSMUSG00002076180	0	0	0	0	0	0	0	0
ENSMUSG00000103640	1	0	0	0	0	0	0	0
ENSMUSG00000102442	4	10	10	12	12	6	7	12
ENSMUSG00000026127	1903	1928	3023	3185	6511	4567	2180	2139
ENSMUSG00000026301	0	0	0	1	0	0	0	0
ENSMUSG00000100850	0	0	0	0	4	0	0	0
ENSMUSG00000044337	1	1	1	0	0	1	0	0
ENSMUSG00000104087	0	0	0	0	0	0	0	0
ENSMUSG00000026014	185	163	190	370	179	103	137	201
ENSMUSG00000101951	0	0	0	0	0	0	0	0
ENSMUSG00000101028	0	0	0	0	0	0	0	0
ENSMUSG00000081562	2	2	2	3	7	2	1	0
ENSMUSG00000084400	0	0	0	0	0	0	0	0
ENSMUSG00002075783	0	0	0	0	0	0	0	0
ENSMUSG00000026447	10	4	8	46	29	18	1	15
ENSMUSG00000082160	0	0	0	0	0	0	0	0
ENSMUSG00000103215	0	0	0	3	0	0	0	0
ENSMUSG00000101997	2	0	0	4	3	1	0	0
ENSMUSG00002075076	0	0	0	0	0	0	0	0
ENSMUSG00000103292	0	0	0	0	0	0	0	0
ENSMUSG00000084151	0	0	0	0	0	0	0	0
ENSMUSG00000101188	31	31	78	62	99	47	79	36
ENSMUSG00000102425	180	97	188	117	57	24	189	148
ENSMUSG00000026126	1256	1454	1702	2349	1578	1129	1224	1285
ENSMUSG00000046062	4876	4934	5583	7354	9841	7805	5477	5262
ENSMUSG00000026012	12	2	5	21	8	3	3	6
ENSMUSG00000086795	1	0	0	0	0	0	0	0
ENSMUSG00000104069	1	1	1	2	1	1	0	1
ENSMUSG00000083118	0	0	0	0	0	0	0	0
ENSMUSG00000083355	0	0	0	0	0	0	0	0
ENSMUSG00000102549	5	1	0	23	4	4	1	0
ENSMUSG00000026585	1338	1022	953	883	534	361	1171	980
ENSMUSG00000034432	1206	1186	1527	1817	3304	2515	1201	919
ENSMUSG00000026125	7	11	2	10	12	8	4	14
ENSMUSG00000101116	0	0	0	0	0	0	0	0
ENSMUSG00000056128	0	0	0	0	0	0	0	0
ENSMUSG00000026124	0	0	0	0	0	0	0	0
ENSMUSG00000101803	0	0	0	0	0	0	0	0
ENSMUSG00000026011	0	1	0	0	0	0	2	0
ENSMUSG00000081382	4	2	8	9	9	6	3	4
ENSMUSG00000080800	0	0	0	0	0	0	0	0
ENSMUSG00000037529	0	0	1	0	0	0	0	0
ENSMUSG00000045815	0	0	0	0	0	0	0	0
ENSMUSG00000045174	1	0	0	0	0	0	0	0
ENSMUSG00000100524	0	0	0	0	0	0	0	0
ENSMUSG00000102499	0	0	0	0	0	0	0	0
ENSMUSG00000103521	0	0	0	0	0	0	0	0
ENSMUSG00000104098	0	0	0	0	0	0	0	0
ENSMUSG00000026009	0	2	25	6	7	3	10	4
ENSMUSG00000102561	2	0	0	0	1	1	0	0
ENSMUSG00000082804	0	0	1	2	1	0	0	0
ENSMUSG00000082661	0	0	0	1	0	0	0	0
ENSMUSG00000080785	5	1	2	18	2	0	0	0
ENSMUSG00000100893	0	0	0	0	0	0	0	0
ENSMUSG00000085248	0	0	0	0	0	0	0	0
ENSMUSG00000085447	0	0	0	0	0	0	0	0
ENSMUSG00000086408	0	0	0	0	0	0	0	0
ENSMUSG00002075578	0	0	0	0	0	0	0	0
ENSMUSG00000100965	0	0	0	0	6	0	0	0
ENSMUSG00000102168	0	0	0	0	0	0	0	0
ENSMUSG00000100381	0	0	0	0	0	0	0	0
ENSMUSG00000086009	0	0	0	0	0	0	0	0
ENSMUSG00000026584	1789	2029	2001	2349	2642	2014	1564	1556
ENSMUSG00000052062	7	3	3	30	4	0	3	27
ENSMUSG00000103656	6	3	5	38	14	3	2	7
ENSMUSG00000104402	0	0	0	0	0	0	0	0
ENSMUSG00000104081	0	0	0	0	0	0	0	0
ENSMUSG00000085842	0	0	0	0	0	0	0	0
ENSMUSG00000103002	0	0	0	0	0	0	0	0
ENSMUSG00000100344	0	0	0	0	0	0	0	0
ENSMUSG00000101509	0	0	0	0	0	0	0	0
ENSMUSG00000085019	0	0	0	0	0	0	0	0
ENSMUSG00000102359	4	0	0	0	0	0	0	0
ENSMUSG00000085400	2	0	0	9	1	1	0	1
ENSMUSG00000100750	2	1	5	6	8	5	7	6
ENSMUSG00000081950	0	0	0	0	0	0	0	0
ENSMUSG00000084333	1	1	2	1	1	2	1	5
ENSMUSG00000048126	145	338	168	493	252	331	215	420
ENSMUSG00000037509	116	134	161	203	140	144	152	133
ENSMUSG00000103061	0	0	0	0	0	0	0	0
ENSMUSG00000103978	0	0	0	0	0	0	0	0
ENSMUSG00000102537	0	0	0	0	0	0	0	0
ENSMUSG00000102612	0	0	0	0	0	0	0	0
ENSMUSG00000118272	0	0	0	0	0	0	0	0
ENSMUSG00000104002	16	28	7	11	5	4	23	15
ENSMUSG00000026303	1786	2558	1651	2614	141	309	1827	3606
ENSMUSG00000090550	0	0	0	0	0	0	2	0
ENSMUSG00000041757	6	2	0	5	14	8	1	24
ENSMUSG00000026304	3	1	4	13	3	2	19	17
ENSMUSG00000100791	1	0	0	2	3	0	0	0
ENSMUSG00000041406	156	139	219	228	128	106	343	241
ENSMUSG00000041396	275	250	138	156	88	86	201	260
ENSMUSG00000103960	0	0	0	0	0	0	0	0
ENSMUSG00000037503	5646	5793	5574	5247	6591	4333	4985	4141
ENSMUSG00000026639	6	2	3	4	6	1	4	4
ENSMUSG00000104358	0	0	0	1	0	0	0	1
ENSMUSG00000026582	0	0	1	1	1	0	0	0
ENSMUSG00000026123	2612	2171	1607	1371	1592	799	1464	1301
ENSMUSG00000103716	0	0	0	0	0	0	0	0
ENSMUSG00000103548	0	0	0	0	1	0	0	1
ENSMUSG00000103760	3	0	2	8	2	1	0	0
ENSMUSG00000026581	11	7	6	27	20	5	3	4
ENSMUSG00000103997	0	0	0	0	0	0	0	0
ENSMUSG00000077231	0	0	0	0	0	0	0	0
ENSMUSG00000104417	0	0	2	3	0	0	0	6
ENSMUSG00000064601	0	0	0	0	0	0	0	0
ENSMUSG00000101714	0	0	0	0	0	0	0	0
ENSMUSG00000016194	354	123	110	90	186	87	63	26
ENSMUSG00000102531	0	0	0	0	0	0	0	0
ENSMUSG00000103089	27	15	6	5	6	3	11	0
ENSMUSG00000103096	0	0	0	0	0	0	0	0
ENSMUSG00000102279	0	0	0	0	0	0	0	0
ENSMUSG00000009633	15	8	3	8	1	3	4	1
ENSMUSG00000104348	5	6	1	1	3	1	7	0
ENSMUSG00000104201	0	0	0	0	0	0	0	0
ENSMUSG00000102434	0	0	0	0	0	0	0	0
ENSMUSG00000103736	0	0	0	0	0	0	0	0
ENSMUSG00000045216	5020	5827	5668	7641	7800	5576	4620	4829
ENSMUSG00000064814	0	0	0	0	0	0	0	0
ENSMUSG00000104523	4	2	1	7	1	1	6	5
ENSMUSG00000026580	2	0	2	1	12	15	0	0
ENSMUSG00000090081	9	3	2	19	5	1	0	0
ENSMUSG00000086593	8	5	2	37	11	4	2	6
ENSMUSG00000090553	796	798	1215	1449	1630	1348	1168	877
ENSMUSG00000016179	4	1	2	10	13	6	0	0
ENSMUSG00000103895	0	0	0	0	0	0	0	0
ENSMUSG00000102648	0	0	0	0	0	0	0	0
ENSMUSG00000102981	0	0	0	1	0	0	0	0
ENSMUSG00000097850	5	0	0	2	1	4	1	0
ENSMUSG00000065533	0	0	0	0	0	0	0	0
ENSMUSG00000104182	0	0	0	1	0	0	0	0
ENSMUSG00000103692	0	0	0	0	0	0	0	0
ENSMUSG00000026579	0	0	0	5	1	3	0	0
ENSMUSG00000089790	0	0	0	0	0	0	0	0
ENSMUSG00000040918	316	413	268	278	678	565	419	338
ENSMUSG00000102976	714	663	595	618	1103	607	569	449
ENSMUSG00000116275	0	0	0	0	0	0	0	0
ENSMUSG00000037470	5342	5602	6002	7123	6358	5151	5899	6346
ENSMUSG00000026640	164	80	93	163	172	158	97	121
ENSMUSG00000026578	614	522	436	342	400	325	475	562
ENSMUSG00000098752	0	0	0	0	0	0	0	0
ENSMUSG00000102523	0	0	1	1	5	3	1	0
ENSMUSG00000102621	0	2	0	0	11	1	1	0
ENSMUSG00000102841	25	6	13	77	44	6	0	8
ENSMUSG00000103776	0	0	0	0	1	0	0	0
ENSMUSG00000047180	9877	11895	9938	11323	6316	6802	8250	8222
ENSMUSG00000103597	0	0	0	0	0	0	0	0
ENSMUSG00000092633	0	0	0	0	0	0	0	0
ENSMUSG00002075163	0	0	0	0	0	0	0	0
ENSMUSG00000094410	2309	2221	2534	2386	4554	2747	1771	1621
ENSMUSG00000051998	1	0	1	3	1	0	0	0
ENSMUSG00000026577	942	1005	1057	1173	2893	2119	1145	1195
ENSMUSG00000026305	2820	4016	4740	9445	3813	4442	3702	6504
ENSMUSG00000016494	11242	10101	17764	18364	22353	19373	18400	16779
ENSMUSG00000097325	76	87	62	75	34	24	65	74
ENSMUSG00000104206	0	0	0	0	1	0	0	0
ENSMUSG00000104525	13	10	13	20	16	17	4	8
ENSMUSG00000103867	33	35	22	22	13	13	14	11
ENSMUSG00000070732	7	12	9	9	3	4	26	27
ENSMUSG00000100018	0	0	0	0	0	0	0	0
ENSMUSG00000034353	26	5	36	69	39	18	40	30
ENSMUSG00000026575	348	311	291	226	163	94	324	283
ENSMUSG00000103493	6	8	6	5	2	2	5	4
ENSMUSG00000016493	166	220	120	127	65	48	142	120
ENSMUSG00000065412	0	0	0	0	0	0	0	0
ENSMUSG00000065548	0	0	0	0	0	0	0	0
ENSMUSG00000104010	14	3	11	43	14	3	2	6
ENSMUSG00000103443	22	17	9	5	5	2	17	6
ENSMUSG00000026576	59	66	93	154	138	127	62	54
ENSMUSG00000103226	0	0	0	0	0	0	0	0
ENSMUSG00000097281	12	2	7	32	14	4	0	0
ENSMUSG00000102389	7	0	2	31	11	4	0	9
ENSMUSG00000102897	0	0	0	0	0	0	0	0
ENSMUSG00000102761	5	1	2	33	10	0	0	0
ENSMUSG00000025969	37	17	15	93	54	26	0	20
ENSMUSG00000102163	5	4	1	20	6	1	0	11
ENSMUSG00000100811	0	0	0	0	0	0	0	0
ENSMUSG00000026574	0	0	0	1	0	0	0	0
ENSMUSG00000103032	0	0	0	0	0	0	0	0
ENSMUSG00000103659	3	4	0	17	10	3	0	0
ENSMUSG00000104117	5	5	6	45	20	5	1	0
ENSMUSG00000103320	0	0	0	0	0	0	0	0
ENSMUSG00000026573	0	0	0	0	0	0	0	0
ENSMUSG00000101189	0	0	0	0	0	0	0	0
ENSMUSG00002075650	0	0	0	0	0	0	0	0
ENSMUSG00000102408	0	0	0	0	0	0	0	0
ENSMUSG00000034343	1149	1345	1295	1609	1518	1350	1260	1477
ENSMUSG00000083064	10	8	6	13	28	39	8	3
ENSMUSG00000026572	2	2	1	8	6	0	0	0
ENSMUSG00000089967	3	0	0	2	0	0	0	0
ENSMUSG00000037447	1315	1290	1188	1174	1677	1329	1004	897
ENSMUSG00000102762	1	0	0	0	4	2	0	0
ENSMUSG00000016481	3651	3408	4119	4819	4492	3785	4093	4014
ENSMUSG00000040848	6316	7110	4821	5470	5262	3468	4637	4280
ENSMUSG00000040843	940	841	1118	1164	1418	1148	1086	792
ENSMUSG00000102302	152	143	148	144	226	125	144	129
ENSMUSG00000040836	2	5	9	7	1	5	10	5
ENSMUSG00000026307	1436	1528	1231	1303	1143	804	1561	1645
ENSMUSG00000090322	1	3	0	3	3	5	5	0
ENSMUSG00000049515	24	32	33	62	33	25	31	34
ENSMUSG00000026571	1969	2146	1756	1981	1776	1317	1519	1717
ENSMUSG00000104427	0	0	0	0	0	0	0	0
ENSMUSG00000089299	0	0	0	0	0	0	0	0
ENSMUSG00000102401	9	1	7	8	5	2	4	5
ENSMUSG00000026308	0	1	0	0	1	0	0	0
ENSMUSG00000026616	2	1	1	5	0	0	0	0
ENSMUSG00000026568	466	385	408	516	634	395	368	330
ENSMUSG00000103763	7	8	9	8	8	7	2	4
ENSMUSG00000102236	0	0	0	0	0	0	0	0
ENSMUSG00002076810	0	0	0	0	1	0	0	0
ENSMUSG00002075165	0	0	0	0	0	0	0	0
ENSMUSG00000104297	0	0	1	0	0	0	0	0
ENSMUSG00000102307	1	2	0	0	1	0	1	0
ENSMUSG00000047443	2	0	3	4	3	2	8	2
ENSMUSG00000026463	937	465	744	478	455	159	258	76
ENSMUSG00000010453	2596	3096	2359	2899	3629	2590	2181	2267
ENSMUSG00000098606	0	0	1	0	0	0	0	0
ENSMUSG00000102509	3	4	11	38	21	10	2	5
ENSMUSG00000103166	2	0	0	4	1	0	2	0
ENSMUSG00000098680	0	1	0	0	1	0	0	0
ENSMUSG00000100830	0	0	0	1	0	0	0	0
ENSMUSG00000010311	0	0	0	0	0	0	0	0
ENSMUSG00000090208	0	0	0	0	0	0	0	0
ENSMUSG00000037432	0	4	0	1	2	0	0	0
ENSMUSG00000041577	0	1	0	0	0	0	0	0
[truncated: 54,749 more rows]

## Sheet: DE
gene	Log2FC	q-value
Tspan32	2.22511	0.000106466
Dnase2b	2.17318	8.55004e-05
B3gnt9	1.90957	6.00125e-05
Clec4g	1.87651	0.00370177
Cdc42ep5	1.86385	0.000287446
Col20a1	1.86353	9.00225e-05
Map1a	1.6725	8.55004e-05
Gpr141b	1.60794	0.000458813
Fam170b	1.55418	0.000452081
Stab1	1.47185	0.000187451
Grasp	1.46219	0.000700697
Cd68	1.41478	0.0355138
Gdf15	1.39988	0.0035701
Chst1	1.33511	0.00140591
Cd81	1.29882	0.00148111
D630033O11Rik	1.29311	8.55004e-05
Parvb	1.28476	0.000907244
B3gnt8	1.23699	0.000498919
Tnf	1.22264	0.0493385
Bmyc	1.21054	0.000340549
Vwf	1.20799	0.000819231
Crtam	1.19846	0.00420543
H19	1.18782	3.6504e-05
Gp5	1.16629	0.00161529
Chst12	1.15231	0.000284574
4930455G09Rik	1.14919	0.00130604
Tnfaip8l1	1.14373	0.00689108
Kif7	1.13864	0.00242587
Tmem95	1.10905	0.000529454
Lsm10	1.10727	0.00151664
Tnfaip2	1.08406	0.00976189
Tssc4	1.08193	0.000287446
Plekho1	1.07697	0.00153329
Nxt1	1.06541	0.000861482
Carns1	1.0306	0.000368641
Naglu	1.02519	0.000193276
Gm33251	1.00687	0.0106
Endod1	1.00492	0.00140575
Mrpl43	1.00334	3.34648e-05
Pramel12	1.0032	0.00159346
Col6a3	0.99859	0.000120806
Cacna1f	0.990588	0.0027796
Inka1	0.983757	0.000419819
Lrrc75b	0.982195	0.00208989
Col27a1	0.980195	0.00802984
Nat8l	0.973373	0.000305205
Fzd8	0.971757	0.00744223
Ass1	0.967781	0.00049241
Rhog	0.967165	0.000187207
Litaf	0.966544	0.00527172
Fam181b	0.962771	0.00165517
Adam15	0.959745	0.001849
Apba1	0.954863	0.000672848
Pcdhb22	0.951161	0.00129942
Pcdh1	0.949879	0.00422314
Cpt1a	0.946302	0.0127884
Extl3	0.93924	0.000266648
Tbc1d2	0.937728	0.00448499
Tmem132e	0.93648	9.87063e-05
Pmp22	0.911636	0.00127766
Kank2	0.904696	0.00130308
Aunip	0.901538	0.00319266
Shisa4	0.899865	0.0212443
Mpv17l	0.899701	0.0016911
Inf2	0.899656	0.000462995
Tgm7	0.89726	0.00161529
Nav1	0.895106	5.12656e-05
Mlph	0.893598	0.00269611
Egr1	0.89258	0.0380943
Nuak1	0.88945	0.000755104
Pxdc1	0.886854	0.00139592
Ret	0.883691	0.00248887
Tubb3	0.882167	0.00122556
Trim16	0.881208	0.00483588
Rxra	0.880665	0.000862086
Arl11	0.873798	0.00366033
Crybg3	0.869991	0.000471121
Pop7	0.867912	0.00241997
Rtl8c	0.864282	0.000138787
Pck2	0.860008	0.00185834
Shf	0.855078	0.000266648
Rhob	0.851649	0.00277622
Cdk18	0.851576	0.01562
Tnfaip8l2	0.850603	0.00162893
Cdc42ep4	0.848674	0.00109681
Spsb2	0.844827	0.0018216
Sox12	0.829228	0.00777115
Cebpd	0.828344	0.00319531
Dhrs3	0.827931	0.0224763
Steap3	0.826664	0.00989405
Prr7	0.823144	0.00315974
Zfp467	0.822464	0.00524266
Pnkd	0.821207	6.60966e-05
Scarb2	0.821072	0.000661972
Sytl1	0.810099	0.012338
Epdr1	0.809307	0.000577296
Mfsd5	0.808908	0.000105652
S1pr4	0.805672	0.00864212
Gimap9	0.805623	0.00432732
Rab20	0.802318	0.00488622
Tpst2	0.801516	0.0012162
Stx1a	0.797344	0.00158239
Rdh14	0.796739	0.0042857
Alpk2	0.795581	0.000401379
Zbed3	0.794151	0.00176485
Nck1	0.79289	0.000125571
Ahdc1	0.7926	0.00331517
C330018A13Rik	0.789747	0.00559539
Cd276	0.789732	0.00176068
Inka2	0.786476	0.000735895
Plxnd1	0.786278	0.00047398
Naprt	0.78472	0.000131624
Fam110b	0.783677	0.000143611
Nfkbid	0.782823	0.0306733
Cdc42ep3	0.771614	0.00100555
Plekhg5	0.771185	0.00165087
Ak1	0.770028	0.0148835
Itga9	0.768345	0.00622332
Cln8	0.767809	0.00653299
Macir	0.76531	0.00800355
Nkpd1	0.761643	0.00108572
Ltbr	0.761214	0.000650857
Kcne3	0.760076	0.0205537
Arrdc3	0.759013	0.0125931
Gdf11	0.756057	0.000287446
Aif1l	0.755624	0.0166036
Tpgs1	0.755313	0.00319138
Slc30a1	0.750631	0.00294873
Smagp	0.741082	0.00618153
Slc2a9	0.739763	5.12656e-05
Sorbs3	0.738674	0.00152996
Cmtm3	0.736579	0.00470121
Mansc1	0.735771	0.00854896
Jhy	0.735229	0.000445197
Dok4	0.73506	0.000526861
Tk1	0.734238	0.0125931
Galns	0.730558	0.00161363
Krcc1	0.729448	0.00484057
Il7	0.729313	0.0615097
Ffar2	0.729107	0.00492242
Fos	0.727879	0.0888167
Tmprss3	0.727191	0.00172115
Lrrfip1	0.726	0.000207315
Amz1	0.723124	0.0031632
Pwwp2b	0.722286	0.00108108
Zfp948	0.722159	0.00105004
Ggn	0.720586	0.00031396
Cspg5	0.719942	0.00250826
Fbxw10	0.718818	0.00219508
Zfand4	0.717739	0.00100634
Hrob	0.717693	0.00941923
2900060B14Rik	0.717125	0.00110248
Wwc2	0.713897	0.0195538
Wnt9a	0.713401	0.0329043
Cdca5	0.712646	0.00346547
Bloc1s4	0.712585	0.000169036
P3h3	0.712172	0.000110364
Tfeb	0.712025	0.0114667
Det1	0.711411	0.0101607
Gimap1	0.709645	0.00858189
Plvap	0.707603	0.00388448
Asb8	0.706331	4.93055e-05
Grin2c	0.706081	6.14926e-05
Fbxl8	0.705847	0.00586736
Alyref2	0.703551	0.000516143
Lratd2	0.70272	9.00225e-05
Notch1	0.701776	0.00524866
Il12rb1	0.699845	0.00139139
Pik3r5	0.698686	0.00112293
Fbxl16	0.698059	0.00254184
Bcl9l	0.697663	0.00833295
Tubb4a	0.697445	0.00389635
Lgi4	0.694999	0.00594683
Chpf	0.694627	0.0129345
Ctsd	0.693775	0.00181294
Slit2	0.693403	0.0101541
Klf11	0.688858	0.00635921
Trmt12	0.688489	6.00125e-05
Dlg5	0.68611	0.00178743
Egr2	0.685923	0.12476
Spef1	0.685355	0.00140402
Btd	0.685283	0.00223534
Mrps34	0.685041	0.00166724
Thra	0.682981	0.0560302
Tns2	0.682394	0.0178872
Cbr3	0.681679	0.000699732
Ifitm10	0.680944	0.00471397
Mrpl16	0.68075	0.000226225
Omg	0.677601	0.00295165
Bcar1	0.677025	0.0397361
Dusp4	0.67596	0.0594375
Plaur	0.675894	0.00711436
Ppp1r3d	0.675874	0.00570713
Nynrin	0.675534	0.000105652
Selplg	0.674668	3.6504e-05
Arpin	0.673549	0.00475093
Fam214b	0.671841	0.000794734
Setdb1	0.669689	0.000125963
Stx11	0.668679	0.00500351
Galnt6	0.668171	0.00175809
Nsmce3	0.66797	0.000272315
Lcmt2	0.666898	0.000116434
Rpp25l	0.666035	0.000625094
Fam110a	0.665081	0.000479488
Sulf2	0.664882	0.015711
Fbxo36	0.663866	0.000305438
Frmpd1	0.663341	0.0256313
Stard8	0.660027	0.0237045
L1cam	0.658612	0.00241522
Phax	0.657126	0.000260449
Klf2	0.656625	0.0368108
Pdia4	0.656558	0.000305205
Smpd1	0.656278	0.000519169
Prickle2	0.654322	0.00501625
Arl4a	0.653917	0.00225351
Hpn	0.653432	6.00125e-05
Spin1	0.652784	0.000247811
Cebpb	0.652414	0.0200305
Tcn2	0.6512	0.000120806
1810034E14Rik	0.650785	0.00247716
Ercc6l	0.650306	0.0379017
Cbr1	0.65019	0.0034372
Ticam2	0.649553	0.0029037
Hmox2	0.648602	0.00439662
Nfe2	0.648306	0.00792022
Snx20	0.648214	0.0022075
Icosl	0.648104	0.00983287
Pelo	0.647506	0.000600312
Rwdd2a	0.646809	0.00801679
Arhgap31	0.645176	0.000689834
Prdm11	0.644591	0.00115361
Tcaf2	0.644357	0.0227131
Phospho2	0.641284	0.00342324
Bcar3	0.64045	0.0449165
Golm1	0.640274	0.000486403
Gemin6	0.639729	0.0632973
Plau	0.639466	0.0035701
1600014C10Rik	0.638486	0.00242894
Ckap4	0.637758	0.017373
Slc35e4	0.636511	0.00396829
Gm3604	0.636467	0.0985972
Olfr1258	0.636245	0.00491857
Ogdh	0.633826	0.000385073
Nrp1	0.633556	0.116425
Cep170b	0.628854	0.00461211
Eva1b	0.628331	0.000266648
Sh3bp2	0.627429	0.000647759
Klhl36	0.625634	0.0063276
Meis2	0.625603	3.34648e-05
Chid1	0.625306	0.00761028
Lbx2	0.623137	0.014588
Fam217b	0.623004	0.00196794
Rasgrp2	0.622843	0.0215631
Trim45	0.621443	0.0153154
Gm5617	0.620782	0.00490259
Cdca2	0.620637	0.00493131
Efnb2	0.620058	0.00618926
Fxyd6	0.619283	0.0035093
Rbm15	0.618783	0.00124345
Vangl1	0.618588	0.00113919
Rhoh	0.616039	0.000600858
Ggta1	0.612707	0.00114149
Arhgap12	0.612231	0.0108399
Fas	0.611388	0.00210188
Cpped1	0.611097	0.00149414
Oser1	0.610096	0.00274017
Ctsg	0.610035	0.0196887
Septin8	0.609912	9.09263e-05
Cdca4	0.609629	0.000468527
Il20rb	0.609091	0.000942517
Rskr	0.608811	0.000672848
Ctnnbip1	0.608776	0.000106466
Rap2a	0.607758	0.001048
Wwtr1	0.606798	0.00511164
Bloc1s3	0.606468	0.00107345
Lactb	0.606099	0.00269135
Coa7	0.605232	0.00516541
Nat2	0.603168	0.000436676
Rgl1	0.602712	0.00774194
Bcl3	0.601537	0.0112995
Rhoc	0.601458	0.00173432
Ccnl2	0.601065	0.0117875
Selenom	0.600744	0.0249506
Mrps2	0.60022	0.000174079
Traf4	0.599895	0.00176235
Amigo3	0.59951	0.00170128
Ttc12	0.599509	0.00137977
Tedc2	0.599176	0.00691388
AI837181	0.599169	3.6504e-05
Tmem233	0.597508	0.00199796
Rtn4rl1	0.59708	0.00344288
Cep85l	0.595685	0.000419819
Fdxr	0.593544	0.00631395
Mrpl46	0.592798	0.000991287
Myh7b	0.59276	0.00653299
Tdrd3	0.592458	0.000647759
Gfod2	0.592281	0.0196484
Slc6a8	0.591556	0.0053679
Zfp189	0.590422	0.00340681
Epb41l1	0.590093	0.0245138
Prex1	0.586795	0.0112414
Fen1	0.586717	0.00890389
Hes1	0.58664	0.0374177
Fkbpl	0.586504	0.0182783
Arrdc4	0.586446	0.0149509
Fbxo5	0.585585	0.0189785
Ckap2l	0.585361	0.00617837
St8sia1	0.583255	0.0011101
Cyth4	0.582302	0.00609147
Nfkbiz	0.582264	0.00820457
Tusc1	0.58116	0.000216689
Unc93b1	0.580772	0.00759678
Pear1	0.58056	0.000513993
Ythdf2	0.579918	0.000650857
Sgpl1	0.579312	0.00939419
Ccdc85b	0.578626	0.000131624
Zbtb42	0.578492	0.000592922
Tigd2	0.578464	0.00319289
Ubtd1	0.577775	0.00791336
Pde1b	0.577127	0.00904142
Ino80dos	0.577102	0.000808745
Grn	0.576222	0.00179038
Mki67	0.576015	0.00437194
Rab11fip4	0.575768	0.0131879
Zfp521	0.575611	0.00450166
Tradd	0.575033	0.00117606
Ccl2	0.574846	0.0237045
Usp46	0.574532	0.0138888
Fadd	0.574453	0.0122193
Cracr2a	0.574199	0.00140591
Chpt1	0.573442	0.0122193
Zswim1	0.573424	0.000104414
Ank2	0.573321	0.254759
Tnfrsf21	0.571898	0.000216689
Tmem203	0.570202	0.00142646
Rassf8	0.570018	0.00833643
Ptp4a3	0.569922	0.000452081
Cercam	0.568859	3.34648e-05
Skil	0.568588	0.0918458
St3gal1	0.56808	0.00917634
Sacs	0.567662	0.000282839
Ajm1	0.566589	0.00150243
Coa6	0.565703	0.0194501
Tanc1	0.56567	0.00432451
Svbp	0.565585	0.000907606
Naif1	0.565384	0.000524651
Tspoap1	0.563483	0.00192606
Flt3	0.563447	0.177806
Lrrc61	0.560127	0.020647
Sema4c	0.55973	0.0190133
AI661453	0.559654	0.0112187
Slc12a7	0.559543	0.0260417
Inpp1	0.559422	0.0035484
Slc9a9	0.55903	0.00615535
Pla2g15	0.55886	0.00769748
Cnnm3	0.557786	0.000144047
Btnl2	0.557604	0.116939
Adcy6	0.556373	0.00651128
Map3k20	0.556035	6.56226e-05
Hmox1	0.555964	0.018718
Pgpep1	0.55539	0.0148962
Cnp	0.555218	0.0024515
Tbcc	0.554916	0.00368525
Nudt16	0.554752	0.00821224
Twf2	0.554645	0.0173335
Dnhd1	0.554212	0.00616878
Slc35b2	0.553807	0.000122421
Caskin2	0.553357	0.00292492
Sema4b	0.553064	0.0209939
Pgp	0.54966	0.00301925
Cdc42ep2	0.549167	0.00725334
Celsr1	0.548476	0.211776
Tnfrsf12a	0.5483	0.0300193
Mad2l1bp	0.548117	0.00120009
Stac2	0.547553	0.00366877
B3galt6	0.547539	0.00670767
Nudt1	0.54709	0.00641547
D11Wsu47e	0.54663	0.00184831
Pter	0.546347	0.0708931
Dpp7	0.545778	0.0047983
Smad7	0.545273	0.039648
Bag5	0.545113	0.00130533
Coa3	0.545094	0.0133965
Mroh2a	0.544551	0.375242
Tshz3	0.544494	0.00328492
Cnr2	0.543983	0.00199796
Myt1l	0.543738	0.232666
Borcs6	0.543222	0.000689834
B3gnt3	0.541657	0.00859741
Arhgef40	0.541024	0.0192422
B3gnt2	0.540978	0.00110915
Nudt18	0.540278	0.00032662
Anapc15	0.538471	0.00062877
Osbpl5	0.538197	0.00401508
Plcxd2	0.537277	0.024619
Csad	0.537135	0.000548857
Brf2	0.536657	0.000879853
Fuom	0.535972	0.0453735
Fam78a	0.535849	0.00572871
Ifngr2	0.534848	0.0639586
Slc16a13	0.533662	0.0911086
2810001G20Rik	0.533091	0.000763113
Slc24a5	0.532883	0.022915
Galnt18	0.532463	0.00333785
B3galt4	0.532107	0.0060653
C2cd2	0.531744	0.00457421
Fam210a	0.531604	0.000759382
Oma1	0.530557	0.0136398
Hsf4	0.530547	0.015281
Plekhf2	0.529179	0.00172487
Metrnl	0.529133	0.0017253
Sdhaf2	0.528932	0.00216213
Rbpms2	0.528122	0.0218678
Agap1	0.527962	0.0128139
Wtap	0.527886	6.14926e-05
Slc25a25	0.527857	0.0175045
4933439K11Rik	0.52742	0.012031
Adhfe1	0.527257	0.0355138
Adamtsl2	0.527246	0.00131435
Lrrc25	0.527092	0.00129136
Hvcn1	0.525795	0.0183152
Lsm11	0.52572	0.000240573
Arap3	0.525481	6.94194e-05
Xylt1	0.525199	0.00152996
Il16	0.525121	0.0475481
Pex13	0.525052	0.00348208
H1f10	0.52494	0.00523021
Fbxl22	0.522689	0.0594375
Zfp703	0.522342	6.00125e-05
Aph1c	0.521237	0.0888991
Lilra6	0.520245	0.00488583
Thtpa	0.520183	0.00614199
Ano10	0.520035	0.00432235
Galnt4	0.520028	0.00231368
Zfyve1	0.519981	0.00130697
Mab21l1	0.519644	0.0168308
Tmem263	0.519515	0.00285203
Nfatc2	0.519477	0.000991287
Sh3tc1	0.519044	0.0151508
Mrpl51	0.518988	0.0238909
2610035D17Rik	0.516751	0.00040296
Selenon	0.516721	0.000937449
Ebi3	0.516578	0.109055
Gm22298	0.515927	0.00247534
Polr3gl	0.515786	0.00509622
Dync2h1	0.51564	0.00113633
Morrbid	0.515262	0.000342257
Usp2	0.514389	0.0199212
Rbbp6	0.514198	0.00363277
Nrp2	0.513644	0.245126
Cenpe	0.513307	0.00430851
Tmeff2	0.511805	0.0155471
Jun	0.51173	0.0268016
Armc7	0.51108	0.00234862
Tnfsf12	0.509474	0.00862913
Trim13	0.508523	0.00234403
Gpr137b	0.507963	0.0153154
Ncf4	0.507724	0.000176226
Edaradd	0.507521	0.126668
Rwdd3	0.506984	0.0083588
Glmp	0.506655	0.00146365
E2f2	0.506503	0.000527647
Gapt	0.506271	0.00228208
Vegfc	0.506231	0.00756573
Stxbp3	0.506205	0.00128943
Wdr6	0.505936	0.00905446
Arsa	0.505802	0.000679832
Batf	0.505732	0.0105837
Smim12	0.505297	0.00359198
Slc43a3	0.504912	0.0273636
Mmgt2	0.504531	0.0144711
F830045P16Rik	0.504229	0.00491996
Wdr62	0.504066	0.00157715
Tnks1bp1	0.504007	0.0144829
Klhl6	0.503973	0.00136975
Capg	0.503693	0.00461018
Cenpj	0.503028	0.00130697
Ptrh2	0.502702	0.112611
Ash1l	0.502648	0.00616783
Ankrd28	0.50224	7.92885e-05
Oxld1	0.501894	0.0342641
Mrps23	0.501725	0.000819231
Cbx4	0.501487	0.00524266
BC028528	0.501287	0.00165753
Fut11	0.500814	0.000116434
Bambi	0.500191	0.055806
Lrp12	0.500039	0.00496897
Slc25a51	0.499757	5.87513e-05
Ankrd50	0.499571	0.0173907
Mprip	0.499549	0.000565545
Pik3r3	0.499193	0.0206392
Rps4l	0.498881	0.00130697
Osmr	0.498246	0.239643
Il17ra	0.498156	0.0120638
Arf6	0.498044	0.00351841
Kctd15	0.497805	0.0364087
Rhbdf1	0.49747	0.0130393
Slc7a4	0.497155	0.0491024
Ociad2	0.496918	0.00801376
Aar2	0.496558	0.000216033
Btbd6	0.496468	0.000187451
Golph3l	0.496439	0.00197437
Ythdf1	0.49563	0.000544024
Mrnip	0.495357	0.00698155
Orai1	0.494856	0.000105851
Sox2ot	0.49449	0.243729
Ddias	0.49355	0.0110422
Mir6236	0.493337	0.338421
Plcl2	0.493236	0.000790036
Zbtb2	0.492939	6.00125e-05
Ddx39b	0.492335	0.000317491
Hyal2	0.49065	0.0641049
Odf4	0.490637	0.340973
Tubgcp6	0.490462	0.0026868
Timp2	0.489968	0.00669178
Il18bp	0.489721	0.00450577
Zfp637	0.489431	0.00973804
Tlr6	0.489276	0.000944537
E130311K13Rik	0.488936	0.000516143
Osbpl1a	0.488772	0.0226084
Tgfb1i1	0.488389	0.00815814
0610009B22Rik	0.488023	0.0291065
Mis12	0.487764	0.00047066
Galt	0.48722	0.0013152
Nbea	0.486938	0.00124489
Ubiad1	0.48617	0.00157792
Anpep	0.485418	0.00639196
Mrpl14	0.485248	0.0189266
Rbm47	0.483221	0.2577
Apoe	0.483104	0.29158
Nanos1	0.482767	0.00614199
Tcirg1	0.482707	0.00219728
Mro	0.482232	0.0771262
Gclm	0.481772	0.0582262
Tnrc6a	0.48149	9.39284e-05
Eola1	0.481164	0.00967208
Fam83d	0.480485	0.0601982
Dbf4	0.480238	0.00122637
Ubox5	0.480063	0.0123181
Oplah	0.480009	0.0133234
Dhx58	0.479628	0.0329063
Adgre5	0.479099	0.00632158
Zfp628	0.479076	0.00271834
Stk11	0.477979	0.00108196
Gm9920	0.47717	0.00460934
Zc3h12a	0.477082	0.0316434
Itih2	0.477061	0.224686
Gnb1l	0.476064	0.0059124
Rasgef1a	0.475754	0.0182332
Tuba8	0.474942	0.00169261
Zfp524	0.474864	0.0616145
Il13	0.474824	0.173967
Zbtb24	0.474771	0.00541297
Ccdc71	0.474764	0.000748689
Fchsd1	0.474292	0.00398333
Nt5dc2	0.473874	0.0157912
Zfp141	0.47384	0.00301925
Lhx4	0.472808	0.468503
Syngap1	0.472695	0.0749454
Fam171a1	0.472498	0.0213899
Hip1	0.472225	0.00414164
Tnrc6c	0.472179	0.0105008
Rhbdf2	0.471853	0.0752638
Erg	0.47146	0.0185734
Lrp4	0.471433	0.00443478
Imp3	0.470824	0.000589497
Khnyn	0.470792	0.000105851
Sgo2a	0.470784	0.0273982
Pi16	0.470291	0.0284721
Fam222a	0.469723	0.0321677
Kif21b	0.469519	0.000533234
Ccdc92b	0.469474	0.00139763
Nrsn2	0.469339	0.0323546
Fam171a2	0.469063	0.00427691
Il10rb	0.468934	0.00210419
Zkscan17	0.468524	0.000152634
Cln5	0.467603	0.0310963
Fam155a	0.467521	0.0069545
Fem1c	0.46715	0.0023257
Eif4ebp1	0.467071	0.00987402
Fn1	0.466643	0.211573
Mrps12	0.466569	0.00775641
Aldh1b1	0.466507	0.0732173
Lzts3	0.465839	0.0306309
Niban2	0.465767	0.000679441
Garem1	0.46575	0.0154849
Luzp1	0.465748	0.00509122
Fbn1	0.465633	0.00217501
Gask1b	0.465502	0.00893661
Cep68	0.464942	0.000898568
Foxn3	0.464903	0.0148297
Pigyl	0.464803	0.0180304
Tgif1	0.464032	0.00178788
Cd48	0.463966	0.01147
AA986860	0.463753	0.0752259
Usp17ld	0.463745	0.0250492
Angel2	0.462654	9.00225e-05
Ankrd33b	0.462591	0.0104948
Dok3	0.46147	0.000143611
Mir99ahg	0.461442	0.218781
Fstl3	0.461429	0.00637967
Nudt14	0.461403	0.00887302
Cavin1	0.461222	0.00819632
Asf1b	0.461168	0.0501952
Bcorl1	0.461046	0.000445197
Tmem223	0.460525	0.00857822
Sec14l2	0.460469	0.0504654
Ssh3	0.460389	0.000452081
Trpm3	0.46017	0.366226
Ski	0.459928	0.000848078
Pde12	0.459928	0.00121526
Polk	0.459922	0.0043462
Mtmr10	0.459663	0.0176404
Tph2	0.459271	0.226633
Zfp292	0.458984	0.0139971
Lats2	0.458949	0.0107593
Sil1	0.45889	0.00107474
Tle2	0.458868	0.0181413
Slc25a24	0.458679	0.00403294
Nceh1	0.45762	0.0136119
Spats2	0.456979	0.00431181
Eda2r	0.456636	0.00698287
Tha1	0.456523	0.00180803
Col4a1	0.456251	0.24515
Nudt2	0.456066	0.00987402
Snx30	0.455865	0.00461018
Spc24	0.454899	0.0137952
Smim15	0.45462	0.000326352
E230016M11Rik	0.454113	0.00189011
Jph1	0.454063	0.0536064
Egfr	0.45402	0.282936
Ywhah	0.454004	0.00202031
Rasa4	0.453354	0.129428
Relb	0.453163	0.00507235
Otos	0.4531	0.0201184
Tbc1d4	0.453029	0.00240044
Fbxo30	0.452399	0.00401626
Smco4	0.452066	0.000981189
Dusp19	0.451806	0.00436126
Fam222b	0.451708	0.000751121
Ccdc80	0.451514	0.00333495
Hcn2	0.451443	0.0134097
B4galt5	0.451416	0.00571236
Chac2	0.450127	0.021488
Ddc	0.449266	0.0410499
Olfr920	0.449167	0.020007
Adnp	0.448811	0.0865427
Ampd3	0.447926	0.00165559
Bach1	0.447891	0.00975488
Klhdc4	0.447554	0.00227592
Sgo1	0.447551	0.0395631
Kbtbd4	0.447058	0.000861482
Eef1aknmt	0.446908	0.00561474
Gbp9	0.446872	0.232376
Dmrt2	0.446856	0.00492033
Ccser2	0.446688	0.000991287
Celsr3	0.446649	0.0097414
Ubap1	0.446491	0.000436676
Castor1	0.446157	0.00570476
Maged1	0.4453	0.0216972
Tcf7l1	0.445298	0.0179618
Gltp	0.444956	0.00165057
Tyro3	0.444907	0.00273395
Ptgir	0.444408	0.0266984
2310022A10Rik	0.444127	0.000322045
Bc1	0.444069	0.175284
Rtl6	0.443729	0.0124371
Cfap53	0.443504	0.0122749
Zfp442	0.443312	0.00424602
Brat1	0.44328	0.000887811
Fam72a	0.443136	0.00442292
Ctxn1	0.442924	0.00345494
Mecom	0.442588	0.0798982
Tmem11	0.442363	0.00189011
Hs1bp3	0.441955	0.00645475
Olfml2b	0.441122	0.0591214
Trappc3	0.440381	0.00952867
Rab11fip5	0.439981	0.124762
Samd1	0.439716	0.000319285
AI429214	0.439548	0.00345494
Wdr81	0.439167	0.000507375
Knl1	0.438859	0.0212632
Dnm1	0.438688	0.128911
Pald1	0.437733	0.0308244
Man2b2	0.436685	7.92885e-05
Meg3	0.436518	0.266175
Topors	0.436119	0.00176485
C77080	0.436103	0.00207784
Ube2o	0.43536	0.000292757
Thoc2l	0.435214	0.0415547
Wdr66	0.435114	0.159334
Bnip5	0.434421	0.014369
Sipa1	0.434416	0.000314323
Cnksr3	0.433646	0.000949599
Nr1d2	0.432631	0.0120155
Tbc1d30	0.431507	0.00269817
Tjp3	0.430618	0.000647759
Myo7a	0.430373	0.00563109
Trnp1	0.430308	0.0429251
Rara	0.43017	0.0962113
Ift43	0.430155	0.0292069
Fbxo28	0.430149	0.000524651
Trim65	0.430121	0.00431181
Oxsm	0.430063	0.0023285
Itga6	0.429977	0.0481031
Snx33	0.429968	0.0701131
Ttc30b	0.429857	0.0106191
Gse1	0.429801	0.0133234
Pheta2	0.429164	0.00108572
Eefsec	0.428613	0.00820457
Bcat1	0.427709	0.179077
C130071C03Rik	0.427067	0.24881
Dnah9	0.426635	0.325947
Gata3	0.426287	0.00455511
Spdl1	0.426186	0.0204341
Nudt19	0.426154	0.0163644
Bcl11b	0.426049	0.384897
Fam111a	0.426027	0.0149665
Dok2	0.425782	0.00449309
Gpn2	0.425537	0.00216356
Tesk1	0.425481	0.00242587
Sema6b	0.424768	0.0544289
Pld2	0.424637	0.0020162
Prrt4	0.424605	0.145831
Ehd1	0.424127	0.00249742
Mpst	0.4241	0.00736055
Gm4865	0.424044	0.0728109
9930012K11Rik	0.423738	0.00152996
Fam20b	0.423657	0.00261388
Trp53bp2	0.423616	0.000144047
Sox13	0.423518	0.00208764
Fpgt	0.423438	0.00259551
Zbtb3	0.423218	0.0300679
Avpi1	0.422912	0.0182685
Zfp300	0.422886	0.00291921
Gemin7	0.422685	0.00176337
Shox2	0.422516	0.0137952
Dsel	0.422509	0.00719929
Lef1	0.422075	0.186907
Snx8	0.422013	0.00472578
Foxm1	0.422005	0.0055066
5730409E04Rik	0.421956	0.00324542
Nlrx1	0.421409	0.0129249
Gusb	0.420645	0.00681775
Lgalsl	0.420064	0.0301137
Slc37a1	0.419838	0.22553
Trim62	0.419407	0.00683993
Rock2	0.419127	0.00420543
Plk2	0.419127	0.00433457
Zcchc17	0.418386	0.0047983
2900093K20Rik	0.418359	0.0513241
Dag1	0.418095	0.00114149
Hdac6	0.418082	0.00664249
Wdr91	0.417547	0.0012162
Atg101	0.417277	0.00160422
Gpc6	0.417266	0.0719518
Camk2n1	0.416801	0.0605779
Pacc1	0.416789	0.0662513
Abhd5	0.41664	0.00677305
Abcb9	0.41645	0.00335688
Grk4	0.416435	0.00130171
Uqcc3	0.41593	0.00206834
Ano3	0.415852	0.00113205
Nin	0.415711	0.00158239
Rap1gap	0.4154	0.037167
Foxd2	0.415134	0.0102386
Rarres1	0.414532	0.0145845
Ssc4d	0.413883	0.200772
Rab35	0.413851	0.000441966
Mgat5	0.413831	0.00546692
Zfp709	0.413827	0.00348208
Fignl1	0.413764	0.108266
Trim47	0.413671	0.0550724
Trim26	0.413247	0.00435877
Pdzd4	0.413155	0.0100181
Marchf9	0.413057	0.00809165
Stard5	0.412966	0.0181168
Abcb6	0.412942	0.0156105
Rfk	0.412677	0.00234834
Gba	0.4122	0.00184831
Prrg2	0.411759	0.00231103
Zkscan6	0.411671	0.000875012
Rnf113a2	0.411637	0.00660337
Lrrc8c	0.411513	0.00578849
Myh8	0.411433	0.15304
Bri3	0.411189	0.0039381
Chrnb2	0.411102	0.00451557
Qprt	0.41095	0.0329309
Fut8	0.410518	0.0387352
Cxxc5	0.410102	0.00595685
4931428F04Rik	0.410083	0.0147294
Ythdc1	0.409719	0.0177788
Calhm2	0.409569	0.000478279
Arhgef11	0.409441	0.0166189
Dusp9	0.40927	0.00516524
Ece1	0.409261	0.000287434
Ttyh2	0.409214	0.00566797
Sh3gl1	0.409108	0.000127194
Zfp839	0.409095	0.0227977
Tmem98	0.408873	0.00615478
Mtres1	0.408829	0.0086258
Arhgef17	0.408777	0.154647
Kcnd1	0.407981	0.0155916
Cradd	0.407941	0.0097279
Themis2	0.407885	0.0012272
Zfp513	0.407533	0.000835413
Znrd1as	0.407533	0.0139971
Gpatch2	0.407512	0.0178872
9330179D12Rik	0.407356	0.0185805
Coasy	0.406256	0.0201184
Ttc28	0.406196	0.00465762
Fn3krp	0.40602	0.00242587
Ccl4	0.40559	0.663635
Hes6	0.405026	0.00811474
Rab27a	0.404736	0.00558604
Sertad3	0.404614	0.044965
Gm13238	0.404124	0.011655
Abhd14b	0.404086	0.000282232
Kifc1	0.404003	0.00963454
Mcf2l	0.403988	0.289574
Rab9	0.403154	0.0027587
Fbf1	0.403061	0.00139388
Toe1	0.403003	0.00101007
Slc4a11	0.402981	0.00733388
Grin2d	0.402899	0.000565545
Zbtb21	0.402266	0.00667839
A330023F24Rik	0.402231	0.0603148
Slc15a4	0.402072	0.00130171
Naip2	0.402054	0.00389324
Abcc3	0.401662	0.157109
Zfp128	0.400945	0.0091021
Ralgds	0.400884	0.0110932
Erf	0.400789	0.00204386
Klf10	0.40075	0.00148523
Hnrnpa0	0.400632	0.000707751
Abt1	0.399724	0.0124179
Adprm	0.399492	0.00114534
Degs1	0.399444	0.000629609
Nckap5l	0.399146	0.00176485
Fyn	0.398997	0.00871215
Resf1	0.398523	0.000531489
Pkmyt1	0.398493	0.0591888
Cntf	0.398476	0.0171994
Tspan4	0.398442	0.0229375
Gpsm2	0.398418	0.0491215
Qsox1	0.398336	0.000538843
Kcnq1ot1	0.39831	0.0509166
Dlgap4	0.398161	0.00185525
Alkbh4	0.397992	0.014533
Tubb6	0.397785	0.0696561
Slc35e3	0.397708	0.00510243
Fuca1	0.397423	0.000733089
2700081O15Rik	0.397413	0.00656444
Ncoa1	0.397033	0.222362
Dars2	0.396777	0.0116056
Mrpl57	0.396737	0.000908173
Kif14	0.396674	0.0246265
Flt3l	0.396164	0.00345511
Cenpl	0.396113	0.0296065
Foxc1	0.396046	0.030523
Tpsg1	0.396002	0.000663487
Slc1a2	0.395923	0.463518
Chtf8	0.395831	0.0243953
Hmcn2	0.395793	0.0338143
Jund	0.395598	0.107694
Zbtb34	0.395345	0.0100853
Ppp1r32	0.394955	0.162572
Sertad2	0.39458	0.00904476
Rufy2	0.39429	0.00265742
Ndufaf1	0.394238	0.0480329
Nudt15	0.393458	0.0130931
Slc52a3	0.393423	0.000981189
Rrs1	0.39278	0.00311139
Ntng2	0.392626	0.00902893
Acer3	0.392581	0.00641168
Gm5575	0.392406	0.00717913
Psap	0.392322	0.000419819
Med11	0.392276	0.0192266
Adgrg7	0.392016	0.0270329
Tulp4	0.39149	0.000875012
Sync	0.391193	0.0179735
Ceacam1	0.390824	0.0125091
Virma	0.390817	0.000767322
Emilin1	0.390614	0.0129161
Bod1l	0.390608	0.028024
Ticrr	0.390227	0.0425951
Emilin2	0.389717	0.00187558
Lrrk1	0.389696	0.000516143
Unc5d	0.389407	0.214
Sh2b3	0.388867	0.0139971
Sema6d	0.388447	0.208649
Trappc5	0.388242	0.00192606
Slco3a1	0.38791	0.00895421
Mfsd2b	0.387498	0.0212321
Rph3al	0.387375	0.00329182
Zbed4	0.387159	0.0176442
Chmp1b	0.38711	0.000127128
Minpp1	0.386799	0.00260093
Rps6ka2	0.386629	0.0542192
Trpm8	0.3863	0.360549
2510039O18Rik	0.386299	0.000625985
Sdhaf3	0.386166	0.00520399
Kbtbd2	0.386164	0.011912
Dnase2a	0.385903	0.00443678
Mon1b	0.385855	0.0154849
Tmc8	0.38584	0.00313082
Tigd5	0.385659	0.00377108
Bin3	0.385468	0.000486403
Ctsb	0.385353	0.000776678
Ipp	0.38519	0.00141765
Zfp710	0.385182	0.000713145
Ticam1	0.385132	0.00130171
Csf1	0.384935	0.0439826
Bik	0.384671	0.0727677
Scand1	0.384539	0.00379351
Fam120b	0.384028	0.00476832
Rnf157	0.38396	0.00527353
Son	0.383596	0.00244509
Chaf1b	0.383526	0.00665215
Cd2bp2	0.383389	0.00118662
Nfe2l2	0.38327	0.00294873
B4galt2	0.383194	0.0150565
Adgb	0.383169	0.0876771
1700042O10Rik	0.382769	0.0316466
Cbll1	0.382736	0.00619683
Commd5	0.382672	0.0170992
Spr	0.382639	0.00358417
Ryr2	0.382459	0.430633
Lfng	0.382318	0.0251526
Saysd1	0.382174	0.0550993
Lclat1	0.382011	0.0254995
Kat14	0.381978	0.000743792
Zfp426	0.381936	0.000577873
Socs6	0.381887	0.0013152
Rassf3	0.381175	0.00669178
Pik3cg	0.381169	0.000988904
Pqlc3	0.381125	0.00820457
Nqo1	0.380807	0.0983875
Slc6a9	0.380688	0.0158948
Hexim1	0.380379	0.00142359
Knop1	0.380356	0.0084134
Cecr2	0.380146	0.361611
Map3k12	0.38009	0.0196169
Slc35f6	0.380042	0.00210419
Zfp934	0.379358	0.00273029
Usp38	0.379203	0.0119548
Il17rd	0.379106	0.0259732
Ckap2	0.379104	0.0195641
Gm11110	0.379059	0.00690722
Sco2	0.379038	0.0306309
Fam32a	0.378744	0.00185705
Ccdc9b	0.378654	0.000810662
Hyi	0.378359	0.0415612
Tle6	0.378307	0.040306
Zfp768	0.378285	0.00149784
Mfsd3	0.378231	0.167115
Rftn1	0.377861	0.0220345
Ccrl2	0.377792	0.291193
Pkn3	0.377433	0.0177162
Qsox2	0.377254	0.0110404
Peli1	0.377186	0.00266804
Cngb1	0.377143	0.0269481
Hpcal1	0.376565	0.00109681
Plec	0.376246	0.00382746
Nlrc3	0.376128	0.0999674
Nol4l	0.376059	0.0257564
Bard1	0.375565	0.0415612
Rilpl1	0.375249	0.0370659
Rabep2	0.375189	0.000148726
Troap	0.375162	0.0515423
Impa2	0.375048	0.0168365
Zhx3	0.374873	0.00131463
Aatk	0.374118	0.0345989
Trim59	0.373998	0.0927845
Clip2	0.373946	0.000284574
Ubc	0.373832	0.020892
Otulin	0.373261	0.0180086
Runx1	0.373177	0.000548198
Trim67	0.37311	0.289563
Sap30l	0.373082	0.00176617
Rab32	0.372942	0.00264307
AI182371	0.372871	0.108515
Naa80	0.372817	0.0609382
Spata2l	0.372259	0.00423722
Vcpip1	0.372067	0.00140816
Mapk11	0.37189	0.0318627
Plekho2	0.371749	0.0505524
Uqcrfs1	0.371413	0.000527647
Rflnb	0.37123	0.0621711
Asxl1	0.370898	0.000266648
Arhgap23	0.370842	0.0259055
Itgb6	0.370583	0.0249802
Bsn	0.370462	0.00567345
B4galt4	0.370346	0.0190086
Slfn9	0.370068	0.0143605
Cenpf	0.36996	0.0272874
Disp1	0.369753	0.000558648
Gnaq	0.369744	0.10162
Ufsp1	0.369402	0.0470313
Gna14	0.369398	9.26726e-05
Zfp579	0.369025	0.00113097
Etv1	0.368939	0.416146
Mapk7	0.368636	0.000305438
Atp13a2	0.368291	0.00376779
Hps6	0.368147	0.01707
Zgpat	0.368118	0.014745
Nfib	0.367978	0.34107
Apbb2	0.367843	0.308547
Pcdh10	0.367758	0.300777
Brca1	0.367741	0.014582
Ocrl	0.367588	0.00219639
Dclre1a	0.367417	0.00257482
Adk	0.367216	0.000516143
Gipc1	0.367119	0.00506506
Trappc12	0.367091	0.0103576
Gpr146	0.366996	0.0256771
Cdkn2b	0.366667	0.0245138
Cnnm4	0.366524	0.0357084
Plpp2	0.366442	0.0455734
Tspan17	0.366303	0.0599515
Hsd3b7	0.366239	0.0116108
Rnf146	0.366168	0.00315974
Dipk1a	0.36604	0.00173381
Gas2l1	0.36594	0.000727417
Atxn1	0.365888	0.00416987
4930579G24Rik	0.365775	0.0936367
Foxo1	0.365716	0.00142418
Kif2c	0.365618	0.062219
Tgm1	0.365532	0.000926128
Rtkn2	0.365478	0.0172825
Sac3d1	0.365262	0.0259015
Sh3rf1	0.365159	0.00811048
Nupl2	0.364963	0.000770792
Mrps7	0.364781	0.00374925
Paqr4	0.364677	0.00471397
Arap1	0.36426	0.000885008
Siae	0.364074	0.0334856
Glp1r	0.36383	0.308049
Gp1ba	0.363483	0.0069753
Tmem43	0.363127	0.00407687
Axin2	0.363125	0.0111247
Zhx2	0.362865	0.109084
Phlda3	0.362756	0.0440251
Rbm43	0.362109	0.00227489
Bhlhe41	0.361813	0.307334
Cd38	0.361803	0.195169
Glrx5	0.361772	0.00159859
Serpina3f	0.360615	0.117702
Agpat2	0.36024	0.00745817
Mxd1	0.360224	0.00280468
Trpm4	0.360023	0.00359995
Ppm1m	0.359517	0.0027514
Kif18b	0.359305	0.0217458
Birc5	0.359303	0.103237
Erc1	0.359086	0.185681
Kif1c	0.358817	0.00369779
Mex3b	0.358357	0.140663
Setx	0.358321	0.00301925
0610012G03Rik	0.358271	0.000148361
P2ry14	0.358234	0.000811151
Brd3os	0.358207	0.0129026
Rcn2	0.358161	0.00265742
Map10	0.357971	0.0134097
Dipk2a	0.357532	0.0316193
Yae1d1	0.35746	0.00917634
Fli1	0.357398	0.0170961
Nfam1	0.357149	0.00245813
Rusc2	0.35709	0.000322045
Gtf2e1	0.356149	0.000790036
A930011G23Rik	0.356028	0.307488
Mustn1	0.35594	0.165822
Erich1	0.355807	0.0292658
A630001G21Rik	0.355795	0.0473188
Rbm24	0.355524	0.324406
Matk	0.355305	0.221808
Fgd1	0.354824	0.00615743
Il5ra	0.354783	0.00697511
Klhl26	0.354703	0.0131425
Gpr45	0.354559	0.0788165
Mthfs	0.354549	0.025648
Fars2	0.354321	0.0035789
Lrrc75a	0.354139	0.0428033
Nrbf2	0.353975	0.00232422
Tmem131l	0.353903	0.000590289
Trmt5	0.353893	0.000688144
Zkscan3	0.353869	0.0016959
Mon1a	0.353328	0.0671497
Fam210b	0.353287	0.0189266
Tmcc3	0.35322	0.0748226
Snapc5	0.353168	0.00471397
Zhx1	0.352796	0.00147087
Nat9	0.352435	0.00216173
Dhrs13	0.352373	0.0598228
Arhgap21	0.352088	0.00178743
Wdr24	0.352067	0.00120009
Itpripl1	0.351982	0.0211676
Daglb	0.351947	0.0133286
Tlnrd1	0.351588	0.00339285
Rab31	0.351414	0.0305352
Glcci1	0.351183	0.00176485
Ksr1	0.350544	0.00516495
Prx	0.350468	0.162453
Ulbp1	0.350365	0.0380692
2410004B18Rik	0.350353	0.00421133
Mrpl34	0.350282	0.0323905
Ercc4	0.350216	0.000734898
Vangl2	0.350187	0.258692
Cbx2	0.35005	0.0266144
Eef1akmt4	0.349769	0.131061
Nfix	0.349651	0.033108
Pcdhgb5	0.349615	0.0124451
Cdk9	0.349536	0.00335688
Dexi	0.349535	0.00423279
Txnip	0.349525	0.229195
Tbx3	0.349503	0.675958
Rassf2	0.349328	0.00177543
Vmn2r53	0.349192	0.331873
Grpel1	0.349175	0.00621138
Adar	0.349156	0.00165057
Otud1	0.349022	0.0161101
Zfp429	0.348904	0.120792
Prkab1	0.348807	0.00544823
Zfp507	0.348804	0.000290136
E2f7	0.348705	0.068648
Dynll1	0.348522	0.0765128
Tubb2a	0.34848	0.0703962
Tbc1d25	0.348361	0.0386247
Cog8	0.348247	0.00408052
Pcdhgc5	0.348105	0.0104915
Smcr8	0.347835	0.000202375
C1galt1	0.347702	0.0378118
Hunk	0.347678	0.302245
Cacna2d3	0.347488	0.385396
Tpp1	0.347438	0.000506845
Mettl6	0.347426	0.0140828
Cenpb	0.347317	0.000607055
Rtn4r	0.347099	0.00927503
Srrm4	0.346933	0.266181
Clec16a	0.346858	0.00459914
Ado	0.346718	0.00967208
Kif20a	0.346268	0.14831
Gm20300	0.346154	0.005521
Rtn4ip1	0.346126	0.00481351
Slc25a28	0.345917	0.0101093
Rnf25	0.345898	0.00997156
A4galt	0.345402	0.00717781
Spag5	0.345105	0.0102938
Unc5b	0.345061	0.0434601
Mosmo	0.344961	0.00738672
Maml1	0.344871	0.0132953
Fem1b	0.344864	0.0128334
Spire2	0.344676	0.020186
Rhou	0.34461	0.269555
Umps	0.344357	0.205691
Tec	0.344091	0.0126648
Pik3r6	0.343746	0.000187451
Zfp646	0.343715	0.0134784
Zfp691	0.343671	0.0462704
Ppp1r3g	0.342841	0.054066
Sapcd2	0.342823	0.00910283
Rbms3	0.342675	0.139259
Efna5	0.342539	0.153169
Epor	0.34161	0.0579653
Slc10a3	0.341494	0.0206574
Sike1	0.341392	0.000272639
Gm20324	0.341366	0.0727443
Hic2	0.34126	0.0481031
Nr4a1	0.341226	0.0659997
Fam241a	0.341215	0.0106584
Rrp15	0.341142	0.00592289
Snapc2	0.341037	0.0121716
Lca5	0.340768	0.00619442
Zbtb38	0.340759	0.00032662
Tpx2	0.340696	0.00640608
Adgrl1	0.340619	0.00829824
Ext2	0.340225	0.00585426
P4ha2	0.340001	0.00720604
Cd99l2	0.339923	0.0110791
Appl2	0.339718	0.0598228
Dlgap5	0.339579	0.0261003
Dlg2	0.339576	0.00401626
Csf2rb2	0.339303	0.000533234
Zfp976	0.33926	0.142367
Rab33b	0.339206	0.00583125
Syne2	0.339107	0.00160481
Mob3c	0.339094	0.0150345
Riox1	0.339007	0.0182898
Il4ra	0.338848	0.0069195
Nt5c3	0.3387	0.00461211
Zbtb1	0.338647	0.00385825
F8a	0.338416	0.0271678
Gchfr	0.338153	0.0251481
Ppp4r1	0.338091	0.00408054
Mastl	0.337811	0.0217831
Cbx8	0.337454	0.0452604
Msantd4	0.337224	0.00987402
Glce	0.337024	0.00293397
Fads6	0.337009	0.0269718
Igfn1	0.336906	0.33393
Apold1	0.336838	0.12608
B4galt1	0.336748	0.000422555
Pomt1	0.336624	0.0318456
Tmem238	0.3366	0.0263257
Fbn2	0.336534	0.500207
Ncs1	0.336437	0.0632661
Poglut3	0.336383	0.0042781
Gne	0.336328	0.0109461
Gpank1	0.336282	0.00719929
2610005L07Rik	0.335996	0.120562
Arhgef25	0.335636	0.00333495
Pcbp4	0.33563	0.00882354
Adgrl2	0.335529	0.373974
Anks6	0.335519	0.0528012
Fam53b	0.33551	0.0267806
Stard9	0.335476	0.352721
Cyria	0.335302	0.0245138
Plekhg2	0.335282	0.0241247
Sgms2	0.335152	0.124315
Zfp771	0.335136	0.000915699
Ndc1	0.334961	0.0338143
Opn3	0.334957	0.147166
Galnt12	0.334946	0.0602321
Ripk1	0.334794	0.0147604
Ank3	0.334348	0.477913
Accs	0.334264	0.022398
Msrb3	0.334029	0.0877941
Psmd7	0.333935	0.0215924
Mocs3	0.333902	0.00419737
Clp1	0.333875	0.00374292
Unc5a	0.333711	0.00952538
Traf1	0.333689	0.0627068
Lama1	0.333681	0.425127
Mcl1	0.333495	0.00157332
Cpt2	0.333385	0.00408054
Pask	0.333289	0.0809787
Sbk1	0.333243	0.0140864
Pgd	0.332863	0.0104753
Exosc4	0.332815	0.00769748
Trim8	0.332678	0.00154405
Fdxacb1	0.332638	0.0240798
Smg8	0.332594	0.00174597
Mitf	0.332536	0.00178743
Tmem243	0.332438	0.0083588
Foxo3	0.332318	0.00362063
Zfp46	0.332086	0.0003774
Adamts1	0.331421	0.158186
Exoc8	0.331396	0.00506118
Eml2	0.331374	0.000410246
Enthd1	0.331328	0.0163444
Gcsh	0.331203	0.0264133
Zcchc14	0.331137	0.0296683
Cox7a2l	0.331017	0.0019993
Flot1	0.330493	0.000895314
Zfp65	0.330402	0.00611115
Kifc5b	0.330295	0.00277271
Nab2	0.330257	0.208889
Gm16023	0.330223	0.0156333
Kif17	0.330112	0.0367493
Smpd5	0.329989	0.138574
Med18	0.32985	0.00428351
B130024G19Rik	0.329575	0.567861
Arhgap25	0.329479	0.0013152
Rab11fip3	0.329021	0.00573617
Ube2l3	0.328756	0.00029185
B9d2	0.32872	0.0063225
Arhgef10l	0.328594	0.0221347
Sorl1	0.328581	0.308173
Mrpl27	0.328353	0.0116108
Zfp830	0.328345	0.021498
Ccdc51	0.328001	0.0184025
Ankrd40	0.327835	0.00420506
Tmem185a	0.32778	0.00260093
Mavs	0.327275	0.00189204
Cyren	0.327202	0.206384
Hps4	0.326955	0.015573
Sh3pxd2b	0.32695	0.0013152
Tmem250-ps	0.326942	0.00626171
Stum	0.32683	0.0255114
Slc26a11	0.326829	0.00674189
Metrn	0.326767	0.0520363
Msh5	0.326695	0.019896
Socs3	0.326668	0.444455
Coil	0.326359	0.0282908
Tfap2a	0.325989	0.427504
Tjap1	0.325916	0.00457159
Nap1l5	0.325811	0.35648
Mknk1	0.325775	0.00211313
Gzmb	0.325675	0.375083
Amacr	0.325393	0.0403128
Pate2	0.325381	0.0492354
Pou2f2	0.325308	0.0876771
Micall1	0.325294	0.00257679
Zfp748	0.325135	0.034393
Rrad	0.325008	0.0810661
Ccsap	0.324964	0.0023285
Taf6l	0.324938	0.0285938
2310010J17Rik	0.324713	0.0324238
Itprip	0.324676	0.00531068
Lamc1	0.324604	0.000991287
4930447K03Rik	0.324239	0.210707
Adora3	0.324127	0.00439662
Tas1r3	0.323933	0.0190624
Nudt7	0.323809	0.0280159
4930503L19Rik	0.323412	0.00171576
Gm36738	0.323327	0.0186091
Mfsd6	0.323129	0.000735895
Rreb1	0.323026	0.002007
Mrm2	0.322851	0.110144
Pdcl	0.322593	0.00114873
Acads	0.322485	0.0116056
Proser3	0.322282	0.0026723
Rad52	0.322186	0.0808507
Ccnf	0.322181	0.159549
Bcl9	0.3221	0.00310797
Rnf103	0.321941	0.0120292
Nt5c	0.321928	0.00484057
9130230L23Rik	0.321879	0.411564
Abi3	0.321693	0.00271834
Parp8	0.321558	0.296163
Tigar	0.321484	0.02543
Cmtr2	0.321333	0.0173097
Klf8	0.321236	0.0314184
Gm15880	0.320845	0.0152612
Rell2	0.320546	0.0750865
Rabif	0.320539	0.0168617
Fam135b	0.320109	0.297221
S1pr2	0.319949	0.115689
Trim21	0.319519	0.0106799
Slc12a2	0.319369	0.257137
Irgm1	0.319312	0.0488694
Castor2	0.319203	0.000949599
Kctd11	0.319174	0.00925175
Setd2	0.319093	0.000452553
Gm8773	0.318989	0.126318
Myl6b	0.31895	0.110776
Orai3	0.318841	0.161592
Ppfibp1	0.31876	0.0122443
Tsen54	0.318554	0.0891825
Fancb	0.318501	0.0958182
Lpar2	0.317638	0.102871
Manea	0.317638	0.0024644
Mlycd	0.317601	0.0152535
Atn1	0.317462	0.0213847
Slc6a1	0.31741	0.479702
Tm2d2	0.317312	0.0252681
Zbtb7a	0.316864	0.033233
Ninj1	0.316807	0.0288685
Phactr4	0.316565	0.00888245
Traf6	0.315973	0.00440693
Ldlrad4	0.315697	0.213762
Cdkn2d	0.315614	0.0811241
Ankrd49	0.315591	0.00412391
Rbm33	0.315584	0.0396219
Daam1	0.31529	0.0179281
Rbm38	0.315205	0.00113919
Cdkn2c	0.315158	0.0485634
Gpr162	0.315154	0.0677408
Neu3	0.31497	0.0476584
Lysmd1	0.314609	0.0190133
Tbc1d2b	0.314604	0.020195
Cdyl2	0.314579	0.044476
Mbp	0.314564	0.013107
Sde2	0.314555	0.010845
Lilr4b	0.314553	0.0597497
Nxn	0.314546	0.000699091
Rab38	0.314541	0.000759382
Tmem168	0.314254	0.00400008
E2f8	0.313354	0.037514
Rnf217	0.313263	0.0245396
Slc35f3	0.313196	0.102806
Pcgf2	0.312935	0.0114443
Haus6	0.312905	0.00120082
Lrrc14	0.312551	0.00275909
Gm4013	0.312536	0.0579119
Pdpr	0.312482	0.00870305
Nup50	0.312464	0.0014607
Frg2f1	0.312446	0.0166537
Dgka	0.312282	0.0634086
Gpr157	0.312233	0.0995344
Mif4gd	0.312135	0.00462723
Tchp	0.312104	0.0364761
Cmc2	0.312015	0.124315
Zfhx3	0.312015	0.0020925
Apc	0.311956	0.0023048
Cebpg	0.311636	0.00260093
Iqsec2	0.311586	0.00623229
Nmnat1	0.311064	0.00578893
Gm13031	0.311047	0.0420309
P2ry2	0.31097	0.243238
Mpp7	0.310926	0.280447
Dleu2	0.310832	0.0244202
Phf21b	0.310683	0.137896
Zfp68	0.310473	0.00105007
Slc25a45	0.310462	0.011176
Mgll	0.310371	0.0213847
Gemin8	0.310226	0.136789
Mob3b	0.310215	0.268976
Inppl1	0.309728	0.00204386
Tns3	0.309505	0.0171804
Trmt10a	0.309474	0.0014207
Ccm2	0.309298	0.0257154
Zfp729b	0.30923	0.118485
Vamp5	0.308971	0.154791
Marveld1	0.308936	0.00703637
Txnl4b	0.308573	0.00495821
Mettl9	0.308507	0.00745817
Akap12	0.308435	0.455853
Ssh1	0.308141	0.0103648
Ndufa4	0.308066	0.210326
Zfp563	0.308027	0.00364404
Pea15a	0.307742	0.019016
Hivep3	0.307681	0.338086
Gramd1a	0.30737	0.00533664
Rgs19	0.307257	0.0131769
Mxd3	0.307059	0.170636
Parp10	0.306332	0.00441986
Ptpre	0.306005	0.0103565
Platr25	0.305969	0.0704078
Ppp1r37	0.305844	0.0220602
Tram2	0.305405	0.254759
Fcgr2b	0.305199	0.0342446
Iffo2	0.30504	0.201888
Zfp326	0.304815	0.313414
Aqp7	0.304779	0.382179
Mttp	0.304604	0.119741
Wfikkn1	0.304551	0.0507488
Adck2	0.304467	0.00186973
Zfp729a	0.304353	0.00116725
Zfp296	0.303807	0.00312433
Mfap3	0.303758	0.000216033
Ptar1	0.303757	0.00371844
Slc25a46	0.303432	0.000981189
Aplp1	0.303341	0.0544223
Nrros	0.303269	0.0473734
Chchd4	0.30311	0.00467638
Gtse1	0.302956	0.139793
Polr1d	0.30286	0.000544024
L3mbtl4	0.302606	0.515023
Arsg	0.302512	0.0336022
Bcl2l11	0.302482	0.0361236
Fuca2	0.302458	0.00865173
Hoxb4	0.302279	0.00204386
Garre1	0.302257	0.00793508
Tmem167	0.302157	0.00971017
Serpina3g	0.302104	0.0157409
Rilp	0.30153	0.033233
Mcts2	0.301348	0.154105
Tti1	0.301304	0.00135387
Smim27	0.301014	0.0241443
1810058I24Rik	0.301	0.0049903
A3galt2	0.300897	0.141411
Suds3	0.300856	0.00783665
Serpinc1	0.300616	0.320799
Map3k8	0.30056	0.00676771
Fbxw2	0.300232	0.00217869
Slx4	0.30015	0.00343183
Trmt44	0.300037	0.0116108
Cdc14b	0.300033	0.202315
Amdhd2	0.299967	0.00446959
Mlkl	0.299671	0.0703626
Ncoa4	0.299459	0.0189761
Vmn2r17	0.299319	0.425127
Nacc2	0.298964	0.00152397
Coprs	0.298903	0.0752259
Zfp369	0.298651	0.00189011
Zfp319	0.298562	0.00140405
Slc16a6	0.29837	0.000391303
Rp2	0.297941	0.0256771
Cish	0.297727	0.0274786
Abi3bp	0.297696	0.474488
Trak1	0.297497	0.0598074
Cmc1	0.29739	0.00154405
Bcl2l1	0.297342	0.00596288
Chchd1	0.297189	0.000780008
Tsc22d1	0.296854	0.000626946
Slc25a29	0.296695	0.0483063
Mdk	0.296671	0.108896
Ppm1d	0.296604	0.0134963
Cobl	0.296588	0.0058885
C87436	0.296568	0.00935238
Gm7240	0.296521	0.031445
Epm2a	0.296372	0.0541003
Pop5	0.296315	0.0884398
Abraxas2	0.296298	0.00252779
Cops9	0.296261	0.00987999
Plekha2	0.29608	0.00047398
Fkrp	0.296009	0.000558648
Slc15a2	0.295872	0.0364216
Mast4	0.295547	0.152199
Lrrc57	0.295418	0.00182278
Zc3hav1l	0.295407	0.0334912
Tcf7l2	0.295207	0.634158
Zfp62	0.295057	0.00214758
Cenps	0.294718	0.116937
Tbc1d8	0.294649	0.000673881
Rbm4b	0.294616	0.00660677
Casp6	0.294581	0.0186216
Runx3	0.294573	0.0908168
Lilrb4a	0.294476	0.0902036
Gna13	0.294305	0.00245813
Ahnak	0.29402	0.0475705
Syne3	0.293998	0.0266266
Pafah2	0.293899	0.0257277
Ptger1	0.293752	0.196745
Irf3	0.293649	0.00454157
Hrh2	0.293374	0.00147465
Nipal3	0.292965	0.000452081
Brip1	0.292745	0.00507235
Ankrd13d	0.29273	0.0845607
Naa30	0.292676	0.0059124
Dnm3os	0.29267	0.473164
Gm2788	0.292669	0.162749
Ahrr	0.292594	0.00518606
Prcc	0.292487	0.0295867
Irak3	0.292442	0.00130308
Zeb2	0.292338	0.0112948
Med7	0.292324	0.0559426
Retreg2	0.292102	0.00285354
Zfp935	0.291837	0.0982916
Dennd5a	0.291834	0.00391182
Tecpr1	0.29147	0.197699
Mid1ip1	0.291317	0.0258754
Casp8ap2	0.291263	0.00242587
Prr14l	0.29125	0.00542604
P2ry10b	0.29112	0.0752872
Aste1	0.291107	0.0141131
Kif3b	0.291053	0.005533
Letm1	0.290779	0.00870305
Pten	0.290723	0.00348878
Timm21	0.290599	0.0503314
Yipf3	0.290489	0.0117608
Gclc	0.290035	0.126665
Mgat1	0.289996	0.0120638
Dnah6	0.289987	0.414206
Cox19	0.289911	0.0320839
Scd4	0.289883	0.372966
Fhod1	0.289809	0.000854061
Snx21	0.289701	0.00960102
Siah1b	0.289064	0.0218124
Lyrm7	0.289042	0.044476
Cemip2	0.288883	0.00841722
Mpp2	0.28886	0.18178
Ermard	0.288694	0.00680714
Zfp953	0.288679	0.0748017
Zfp609	0.28867	0.00542898
Cited2	0.288582	0.0394263
Bag3	0.288566	0.0436772
Kansl1l	0.28797	0.00462723
Nqo2	0.287966	0.0035723
Pcmtd2	0.287749	0.0082807
Entpd1	0.287526	0.00250354
Siah2	0.287395	0.004805
P2rx7	0.287177	0.0123937
Rasal3	0.286948	0.0579195
Arid5b	0.286926	0.016532
Ldlrap1	0.286754	0.00398722
Espl1	0.286555	0.0613447
Sorbs2	0.286534	0.49824
Tubb4b	0.286427	0.16155
Smox	0.286404	0.00324247
Setd6	0.286326	0.0323715
Vezf1	0.28628	0.0003992
Utp3	0.286214	0.0485264
Map1lc3b	0.286154	0.000548857
Zfp423	0.285991	0.53845
Pggt1b	0.285905	0.000616531
Gm973	0.285854	0.0840014
Zfp174	0.285545	0.101676
Coro7	0.285509	0.00676018
Ten1	0.285447	0.00489185
Irag1	0.285443	0.00403062
Zkscan1	0.285442	0.00780564
Col6a2	0.285438	0.0625908
Ntmt1	0.28535	0.0459204
Col22a1	0.285062	0.367908
Cobll1	0.285038	0.0558108
Usp11	0.285018	0.0101542
C1galt1c1	0.284985	0.0157486
Prdm2	0.28493	0.0134696
Osbpl11	0.284878	0.00104944
Dcaf5	0.28476	0.0264986
Tmcc2	0.284563	0.111123
Itgav	0.28454	0.00773459
Maip1	0.284107	0.00206834
4930453N24Rik	0.283988	0.00354176
Ptafr	0.283567	0.179805
Afmid	0.283478	0.0224068
Fry	0.283408	0.00141247
2210016F16Rik	0.283312	0.0211515
Scpep1	0.283216	0.163035
Slc38a10	0.283106	0.00528991
Rin3	0.28294	0.0306205
Dip2b	0.282886	0.000905038
Tacc3	0.282876	0.0211803
Nr2e1	0.282789	0.324545
Epb41l2	0.282788	0.0170757
Zmym1	0.282762	0.075974
Gm10130	0.282622	0.00507235
Glis2	0.282594	0.0414543
Atraid	0.28255	0.00155329
Rnf43	0.282329	0.00316474
Snora31	0.282323	0.122696
Tuba4a	0.282248	0.0499939
Adamts10	0.282186	0.000441966
Slc35d2	0.282146	0.036135
1700123O20Rik	0.282127	0.112449
Npr2	0.28209	0.0417982
Ulk3	0.281903	0.00240931
Pigc	0.281841	0.0300006
Slc17a9	0.281404	0.00876368
Tsc22d4	0.281312	0.00242587
Cd200r3	0.281029	0.0183793
Trp53rkb	0.280883	0.0589339
Mthfr	0.280657	0.0373453
Arid1b	0.280597	0.00403684
Dhrs4	0.280406	0.0274692
Dcaf4	0.280405	0.033206
Taf5l	0.280332	0.00560327
Parp4	0.280272	0.000544024
Gm15931	0.280097	0.146212
Zswim5	0.280066	0.051662
Lrfn4	0.280058	0.0981932
Atrnl1	0.280025	0.319745
Plin3	0.280005	0.0195237
Grap2	0.279799	0.00820457
Zfp937	0.279754	0.0164742
Usp28	0.279716	0.0013152
Ikbke	0.279708	0.0119709
Plcg1	0.279679	0.00178743
Slc9a5	0.279657	0.0258389
Xrcc3	0.279558	0.0254273
Il10ra	0.279406	0.152787
Rbmxl1	0.279366	0.00285472
Tex264	0.279337	0.0104841
Srxn1	0.279331	0.156505
Med10	0.279314	0.0596
Tmem160	0.279153	0.000895314
Pik3r4	0.279139	0.00819632
5830432E09Rik	0.279021	0.140247
Pex6	0.278945	0.00140816
Mir124a-1hg	0.278848	0.613452
Klhl25	0.278741	0.125361
Med29	0.278562	0.0389852
Mospd1	0.278532	0.0439826
Cmtm7	0.278434	0.143154
Oaf	0.278213	0.156383
Thap12	0.278159	0.00301925
Lbhd1	0.278048	0.0287489
Arhgap11a	0.278008	0.000602618
Clspn	0.277986	0.030706
Lysmd2	0.277965	0.0359304
Nf1	0.277737	0.124861
Gale	0.277672	0.0164115
Gcc1	0.277409	0.0494009
Bmp7	0.277387	0.0231555
Sertad1	0.277203	0.1436
Nsrp1	0.277078	0.176852
Stag3	0.277037	0.122879
Inpp5f	0.276984	0.073238
Abhd13	0.276759	0.00263321
Insr	0.276701	0.0591502
Insl6	0.276678	0.045565
Enc1	0.276447	0.152855
Lzts2	0.276282	0.292326
Vipas39	0.276221	0.00294873
Fbxl15	0.276084	0.103164
Mtf1	0.276063	0.000732433
Mbtps1	0.275947	0.000431689
Dnajc28	0.27583	0.0664148
Btbd1	0.275751	0.00553523
4930404N11Rik	0.275686	0.0248436
Samd9l	0.275644	0.0223429
Chst11	0.275614	0.0349522
Numbl	0.275572	0.0302382
Sipa1l3	0.275465	0.00218112
Klk8	0.275252	0.00280323
Heca	0.275212	0.00527831
Kif5a	0.27518	0.0419635
Hoxb3	0.275113	0.0311627
Cd59a	0.27511	0.0874399
Ager	0.275108	0.105588
Rcor2	0.27507	0.209495
Catsperg1	0.275065	0.0277879
Sap30bp	0.275002	0.0179827
Wdr53	0.274995	0.00454157
Spata13	0.274837	0.010007
Rpusd1	0.274712	0.00222878
Zfp119b	0.274522	0.112123
Lpcat1	0.274389	0.0462057
Itga4	0.274021	0.394928
Ctr9	0.273932	0.0385725
Csgalnact2	0.273852	0.00263771
Rgs10	0.273779	0.00637265
Rnf165	0.273621	0.717598
Dph3	0.273553	0.000950424
Slc38a7	0.273397	0.0192266
Uqcrq	0.273261	0.00811815
Adprh	0.27324	0.0390143
Gnb5	0.27277	0.292847
Lcorl	0.272736	0.00219639
D630045J12Rik	0.272617	0.442847
Prepl	0.272551	0.00385973
Olfr1034	0.27251	0.12038
Cdc14a	0.272466	0.00172883
Carhsp1	0.272388	0.00509622
Phldb1	0.272346	0.0406839
Gm21092	0.272296	0.0688925
Osgin2	0.272247	0.0233666
Pigk	0.272242	0.0473281
Nhlrc3	0.272119	0.000600634
Hgsnat	0.272093	0.00315093
Gpr34	0.271942	0.0570063
Zbtb39	0.271839	0.0156568
Zcchc24	0.271765	0.0636784
Egr3	0.271644	0.541528
Ephb6	0.271636	0.0863835
Capn3	0.271579	0.0874598
Dhx8	0.271575	0.00450577
Mex3a	0.27147	0.173409
Lrfn1	0.271419	0.063621
Zbtb43	0.271168	0.00136975
Podxl	0.271145	0.0566878
Parp3	0.271128	0.0124157
Mycbpap	0.271005	0.030921
Faap100	0.270992	0.00600077
Rps6ka1	0.270757	0.00464446
Zc3h13	0.270656	0.0564195
Oasl2	0.270558	0.0580668
Il1rl1	0.270416	0.00450778
Recql	0.27032	0.00408528
Dcaf10	0.269958	0.00248575
Ikzf1	0.269845	0.00626171
Hexim2	0.269793	0.035281
Trib2	0.269643	0.00792022
Rad54l	0.269574	0.0036691
Trim27	0.269413	0.0033922
A430005L14Rik	0.269312	0.0728119
Mief2	0.269095	0.0288685
Efcab11	0.268901	0.0605463
Gpnmb	0.268894	0.485439
Rraga	0.268721	0.00560286
Sirpa	0.268663	0.000544024
Mrpl19	0.268587	0.00203819
Cyp2r1	0.268487	0.163534
Nsun6	0.268409	0.0227977
Gid8	0.2684	0.000875012
Chn1	0.268378	0.0695065
Blvrb	0.268228	0.00649597
Ppp1r14b	0.268066	0.116239
Zfp386	0.268034	0.0527333
Sptlc2	0.267947	0.00995051
Mxra8	0.267724	0.216048
Tob1	0.267638	0.00892492
Mir5125	0.267599	0.109143
Zscan22	0.267595	0.132952
Homez	0.267522	0.0440395
Uvrag	0.267474	0.00110571
Ovca2	0.267375	0.00818976
Gpr63	0.26729	0.22001
Ccnq	0.267161	0.132455
Mbd6	0.267131	0.129747
Card6	0.267121	0.13721
Zfp746	0.267062	0.00182679
Ccl7	0.266861	0.571212
Thap7	0.26685	0.01516
Wls	0.266739	0.019079
Tnc	0.266598	0.459999
Sp3	0.266534	0.00280058
Rgs7bp	0.266467	0.367944
Cep83	0.266458	0.0148835
Thap2	0.266247	0.160213
Sntb2	0.265981	0.260695
Rbm7	0.26559	0.00114242
Pycard	0.265482	0.106999
Evi2	0.2654	0.113265
Ddx24	0.265395	0.0138895
Zfp90	0.265363	0.0852316
Fzd7	0.265321	0.00838752
Myo18a	0.265171	0.000850255
Mkks	0.265107	0.226584
Fzd5	0.26504	0.0384014
Timm17a	0.264943	0.000735895
Srd5a3	0.264794	0.00355063
Fzd6	0.264739	0.308859
Cep350	0.264629	0.0223389
Caml	0.264622	0.00136159
Pros1	0.264565	0.0202355
Glipr2	0.264498	0.117235
Palb2	0.264445	0.038575
Myo5a	0.264323	0.00370039
Tcf19	0.264316	0.286643
Mterf4	0.26414	0.00459914
Atxn1l	0.263993	0.0497446
Pgap2	0.263937	0.00346859
Rbfox1	0.26392	0.205084
Dido1	0.263897	0.00420543
Cipc	0.263858	0.00165057
2300009A05Rik	0.26376	0.0151944
A730008H23Rik	0.263657	0.00407246
Eef2k	0.263608	0.00207737
Ccdc166	0.263517	0.0442033
2510009E07Rik	0.263478	0.0153455
Twist2	0.263414	0.0339279
Dlc1	0.263394	0.322404
Pus7l	0.26332	0.00691388
Rxylt1	0.263234	0.00380496
Phf7	0.263202	0.0447685
Ccdc6	0.263184	0.00975473
Tor4a	0.263103	0.00457339
Myo9b	0.263028	0.0077674
Mmut	0.262914	0.216847
A430033K04Rik	0.262643	0.0974593
Camk1d	0.262564	0.0946058
Mcee	0.261872	0.00992075
Nhsl1	0.261838	0.161592
Clnk	0.261805	0.0161101
Reps2	0.261747	0.0180788
Zfp418	0.2617	0.0572946
Rpl39	0.261693	0.139319
Fignl2	0.26158	0.348753
Cenpa	0.261425	0.235406
Kctd10	0.261406	0.0224588
Slc29a1	0.261364	0.0537787
Med26	0.261345	0.0435385
Aspm	0.261297	0.0518784
Ankrd9	0.26121	0.138571
Rbp1	0.260636	0.424035
Supt7l	0.260564	0.00396829
Ring1	0.260556	0.00274432
Lrrc73	0.260508	0.0385883
Ikbip	0.259987	0.207717
Trib3	0.259946	0.234934
Cstf2t	0.259758	0.0152114
Ttc33	0.259737	0.0513599
Zfp580	0.259553	0.135459
Myl10	0.259451	0.0546308
Dhh	0.259265	0.541229
Pank2	0.259208	0.00399808
Harbi1	0.259159	0.0204203
Peg12	0.259126	0.0440364
Rtl8a	0.25908	0.0333415
Ifnar1	0.258986	0.00175809
Rnf168	0.258869	0.00780564
Shoc2	0.258771	0.000715032
Banp	0.258739	0.0196484
Rad9a	0.258675	0.00571236
Elac1	0.258601	0.08561
Spred3	0.257933	0.401629
Gm10060	0.257749	0.0373814
Cutc	0.257647	0.00759315
Rarg	0.257617	0.0340104
Nr2f2	0.257453	0.626075
Terf2	0.257277	0.010845
Pcdhga10	0.25715	0.161669
Shank3	0.257104	0.322106
Rpap2	0.257096	0.0217458
Stx2	0.257089	0.0301911
Tmem60	0.257059	0.164982
Foxn2	0.256957	0.00350311
Acad8	0.256937	0.0173377
2610301B20Rik	0.25688	0.0116108
Mepce	0.25687	0.0094652
Irf2bp1	0.256771	0.00183141
Smim8	0.256713	0.0141285
Acsl1	0.256584	0.0209624
Tmem86b	0.256558	0.00452542
Mical1	0.256538	0.0419188
Sass6	0.256399	0.055989
Zfp60	0.25633	0.135645
5830444B04Rik	0.256286	0.204622
Rai1	0.256283	0.0652762
BC029722	0.255946	0.000922622
Plaat3	0.255933	0.168674
Med6	0.255911	0.0213721
Fbxo42	0.255772	0.0280114
Mir22hg	0.255765	0.0830314
Hdac7	0.255765	0.00116725
Zfpm1	0.255696	0.0547829
Dmac1	0.255653	0.0312328
Tbc1d10b	0.255652	0.00596945
Slc17a5	0.25535	0.0166664
Rab44	0.255317	0.0159114
Zfp518a	0.254898	0.00864285
St3gal2	0.254753	0.000856397
Bhlhe40	0.254537	0.00640986
Pik3ap1	0.254414	0.329074
Tcf20	0.25438	0.0111751
Fes	0.254379	0.171256
Tjp1	0.254283	0.00138678
Rnf34	0.254251	0.000949599
Sh3rf2	0.25421	0.20994
Xrcc2	0.253926	0.0537787
Stil	0.253719	0.0731209
Cdr1os	0.253551	0.561435
Pimreg	0.253525	0.384529
Kcnk6	0.25334	0.00512976
Mecp2	0.253249	0.00676018
Nfatc1	0.253236	0.0105008
Vps37b	0.253021	0.0196481
Slc41a1	0.252918	0.162595
Cpd	0.252772	0.00296515
Slc29a3	0.252693	0.00774543
Zfp451	0.252688	0.00584816
Pirb	0.252235	0.0217862
Tifa	0.251922	0.213145
Ptpn12	0.251673	0.00263671
Zfp235	0.251669	0.0726138
Dop1b	0.251647	0.00117331
Esr1	0.251617	0.0016028
Camta2	0.251611	0.0329063
Gpx3	0.251581	0.26678
Alox5ap	0.25146	0.162308
Mfng	0.25142	0.0731587
Klhl5	0.2512	0.00842256
Dtd2	0.251136	0.039515
Ube2h	0.251071	0.010511
Tmco4	0.250986	0.0793233
Arhgef12	0.250945	0.00104876
Bcl10	0.250886	0.0141174
Kank3	0.250867	0.00646267
Senp5	0.25083	0.000747702
Ubald2	0.250808	0.034464
Csf2rb	0.250737	0.0137569
Ppp1r15a	0.250519	0.123535
Asnsd1	0.250498	0.119141
Flcn	0.250454	0.0597842
Dtx4	0.250444	0.000766424
Cdkl5	0.250412	0.0485264
Nrip1	0.250202	0.0115242
Gpd1l	0.250161	0.0996027
Rft1	0.25013	0.0126793
Gpatch4	0.250101	0.236991
Rprd2	0.250016	0.00697511
Zfp959	0.249932	0.081335
Tpcn2	0.249925	0.0365913
Vstm2b	0.249821	0.411439
Dock7	0.249739	0.00183957
Atp6v0a1	0.249664	0.00516541
Daxx	0.249659	0.00441641
Rit1	0.249544	0.157934
Phf20	0.249443	0.00626171
Tgfbr2	0.249419	0.00395407
1700094D03Rik	0.249355	0.047703
Skida1	0.249242	0.242623
1700020L24Rik	0.249068	0.0442948
She	0.249045	0.223283
Dnase1l1	0.24867	0.00450166
Adora2b	0.24865	0.00818976
Ctnna3	0.248629	0.63709
Med1	0.248515	0.0884398
Irf9	0.248387	0.00412949
Lmf2	0.248231	0.0033813
Ndufaf4	0.248228	0.020007
Pvr	0.248213	0.0687965
Slc9a7	0.24802	0.0999545
BC002059	0.247996	0.0611426
Rlf	0.247964	0.0398171
Tnip2	0.247887	0.00146542
Slc39a13	0.247761	0.00589097
Klhdc10	0.247756	0.00457902
Ier3	0.247688	0.262435
Gm11696	0.24758	0.160758
Zscan25	0.24756	0.0428496
Zfp958	0.247399	0.0674037
Calu	0.247257	0.000766424
Map4k2	0.247068	0.0242195
Nckap1	0.247052	0.0283208
Tnip1	0.247022	0.0173219
Pcnx	0.246891	0.0396427
Pias3	0.246854	0.00294873
Washc2	0.246776	0.00870996
Fzd1	0.246699	0.0531795
Pars2	0.246622	0.14784
Tfb1m	0.246611	0.213712
Cdin1	0.24648	0.0346144
Urgcp	0.246439	0.0279596
Dstyk	0.246396	0.0493711
Dcp1b	0.246294	0.173383
Tmem115	0.246261	0.056094
Dhx32	0.246238	0.192299
Tubb2b	0.246166	0.293629
Bicd2	0.246115	0.00509276
Irgm2	0.246035	0.00857688
Ccdc9	0.24601	0.12904
Fnip2	0.245874	0.00407687
Sec24b	0.245857	0.00100555
Dusp23	0.245773	0.00223881
Ubash3b	0.245761	0.00510243
Sra1	0.24569	0.0047949
Mief1	0.245444	0.00401181
Vps4a	0.245415	0.0332155
Arf2	0.245362	0.0730189
Cyp1b1	0.245204	0.179274
Pdzd8	0.245083	0.0288095
Ska3	0.244975	0.137785
Rtl8b	0.244877	0.0573933
Osbpl7	0.244838	0.00280468
Stk32c	0.244782	0.092881
Brca2	0.244707	0.152606
[truncated: 9,349 more rows]

## Sheet: GO_up
Term	Count	PValue	Genes	Fold Enrichment
GO:0008360~regulation of cell shape	13	8.49632e-05	PLXND1, HPN, RHOG, RHOH, RHOC, RHOB, BAMBI, CDC42EP5, CDC42EP4, CDC42EP3, CDC42EP2, CCL2, PLEKHO1	4.09153
GO:0006486~protein glycosylation	12	0.00011865	GALNT6, B3GNT9, B3GNT8, ST8SIA1, GALNT18, FUT11, B3GNT3, B3GALT4, B3GNT2, B3GALT6, EXTL3, ST3GAL1	4.28037
GO:0042130~negative regulation of T cell proliferation	7	0.000768756	CEBPB, DLG5, IL20RB, TSPAN32, CLEC4G, TNFRSF21, CD276	6.35999
GO:0007275~multicellular organism development	40	0.000808757	RET, NRP1, NRP2, NOTCH1, ZFP521, PLXND1, TSHZ3, MYT1L, FLT3, TNFAIP2, TWF2, DNHD1, CELSR1, TPGS1, TNF, EFNB2, RBPMS2, SPIN1, SLIT2, EDARADD, DYNC2H1, TNFRSF12A, WTAP, SEMA4B, TNFSF12, SEMA4C, VEGFC, FZD8, NAV1, WNT9A, L1CAM, MEIS2, RHOB, GGN, VANGL1, CENPE, TRAF4, MAB21L1, CSPG5, AHDC1	1.74788
GO:0001525~angiogenesis	16	0.00109078	NRP1, NRP2, JUN, NOTCH1, PLXND1, TNFRSF12A, TNFSF12, TNFAIP2, FZD8, VEGFC, RHOB, EFNB2, ADAM15, PLAU, HMOX1, CCL2	2.66598
GO:0097191~extrinsic apoptotic signaling pathway	7	0.00113368	TNFRSF12A, IL7, TNFSF12, TRADD, FAS, FADD, TNF	5.91368
GO:0007266~Rho protein signal transduction	7	0.0013597	CDC42EP5, CDC42EP4, PLEKHG5, CDC42EP3, RHOG, CDC42EP2, CELSR1	5.71321
GO:0007264~small GTPase mediated signal transduction	9	0.00153712	BCAR3, ARHGAP31, RHOG, HMOX1, RHOH, RGL1, RASGRP2, RHOC, RHOB	4.1275
GO:0030311~poly-N-acetyllactosamine biosynthetic process	4	0.00168954	B3GNT9, B3GNT8, B3GNT3, B3GNT2	16.0514
GO:0071346~cellular response to interferon-gamma	9	0.00218731	RAB20, STXBP3, CDC42EP4, CDC42EP2, CCL2, CAPG, IL12RB1, ASS1, STX11	3.9044
GO:0032729~positive regulation of interferon-gamma production	8	0.00219271	TICAM2, FLT3, BCL3, CRTAM, FADD, IL12RB1, TNF, CD276	4.42797
GO:0031274~positive regulation of pseudopodium assembly	4	0.00271065	CDC42EP5, CDC42EP4, CDC42EP3, CDC42EP2	13.7583
GO:0048536~spleen development	6	0.00279468	RBM15, FLT3, BCL3, NFKBIZ, FAS, FADD	6.14735
GO:0007155~cell adhesion	24	0.00367023	RET, SELPLG, VWF, AMIGO3, TNFRSF12A, CRTAM, OMG, PARVB, PCDHB22, CELSR1, L1CAM, SORBS3, RHOB, EFNB2, NUAK1, ADAM15, STAB1, PMP22, CERCAM, COL6A3, HES1, PCDH1, BCAR1, ITGA9	1.92617
GO:0035860~glial cell-derived neurotrophic factor receptor signaling pathway	3	0.00410776	RET, GDF15, SULF2	28.8925
GO:2001238~positive regulation of extrinsic apoptotic signaling pathway	5	0.00412553	TNFRSF12A, TNFSF12, FADD, LTBR, TNF	7.5241
GO:0030206~chondroitin sulfate biosynthetic process	4	0.00483589	CHPF, CHST12, XYLT1, B3GALT6	11.3304
GO:0030217~T cell differentiation	6	0.00554019	PREX1, EGR1, NFKBIZ, GIMAP1, RHOH, FADD	5.25319
GO:0008045~motor neuron axon guidance	5	0.00572176	NRP1, EGR2, RHOG, RHOH, SLIT2	6.87917
GO:0007411~axon guidance	11	0.00597254	EFNB2, NRP1, NRP2, NOTCH1, RTN4RL1, TUBB3, SEMA4B, SEMA4C, B3GNT2, SLIT2, L1CAM	2.81753
GO:0019221~cytokine-mediated signaling pathway	10	0.00600126	LILRA6, IL7, FLT3, IFNGR2, EBI3, NFKBIZ, CCL2, IL20RB, IL16, IL12RB1	3.02857
GO:0043065~positive regulation of apoptotic process	17	0.00629955	KLF11, STEAP3, JUN, PRR7, NOTCH1, TNFRSF12A, OMA1, TNF, RHOB, RXRA, SMPD1, MAP3K20, HMOX1, FAS, FADD, SLIT2, CTSD	2.14299
GO:0050919~negative chemotaxis	5	0.00633358	NRP2, RTN4RL1, SEMA4B, SEMA4C, SLIT2	6.68809
GO:0032496~response to lipopolysaccharide	11	0.00642092	CEBPB, JUN, NOTCH1, CNR2, CNP, NFKBIZ, CTSG, FOS, LITAF, TNF, PCK2	2.78788
GO:0008285~negative regulation of cell proliferation	18	0.00802718	KANK2, GDF11, NFE2, KLF11, JUN, NOTCH1, FLT3, P3H3, WNT9A, TNF, TSPAN32, H19, RXRA, PMP22, HMOX1, WDR6, SLIT2, TNS2	2.03469
GO:0030154~cell differentiation	34	0.00867789	NRP1, CEBPB, NRP2, NOTCH1, ZFP521, THRA, MYT1L, FLT3, TNFAIP2, TPGS1, EFNB2, RXRA, CCDC85B, HSF4, JHY, SLIT2, SKIL, EDARADD, YTHDF2, TNFRSF12A, SEMA4B, TNFSF12, SEMA4C, VEGFC, NAV1, SOX12, L1CAM, BATF, RHOB, SMAD7, GGN, PMP22, CSPG5, AHDC1	1.59265
GO:0007088~regulation of mitotic nuclear division	4	0.00889704	CENPE, CDCA2, FBXO5, MKI67	9.17223
GO:0042981~regulation of apoptotic process	12	0.00902609	EGR1, TRAF4, TRADD, DLG5, BCL3, TNFAIP8L1, FAS, ANK2, FADD, CCNL2, ALPK2, TNFAIP8L2	2.50152
GO:0030335~positive regulation of cell migration	13	0.0106802	RET, TCAF2, GRN, NOTCH1, ZFP703, SEMA4B, TRADD, SEMA4C, VEGFC, RHOC, PREX1, PLAU, BCAR1	2.32716
GO:0010977~negative regulation of neuron projection development	7	0.0110219	EFNB2, BAG5, AMIGO3, RTN4RL1, PMP22, HES1, ADCY6	3.74533
GO:0030865~cortical cytoskeleton organization	4	0.0114913	RHOG, RHOH, RHOC, RHOB	8.37465
GO:0048010~vascular endothelial growth factor receptor signaling pathway	4	0.0114913	NRP1, VEGFC, CCL2, BCAR1	8.37465
GO:0045880~positive regulation of smoothened signaling pathway	5	0.0118514	DYNC2H1, TEDC2, DLG5, WNT9A, KIF7	5.59933
GO:0048873~homeostasis of number of cells within a tissue	5	0.0118514	NOTCH1, IL7, FLT3, NFKBIZ, IL20RB	5.59933
GO:0050728~negative regulation of inflammatory response	8	0.0125406	GRN, MACIR, CNR2, ASH1L, SLIT2, TNFAIP8L2, METRNL, CD276	3.21028
GO:0006672~ceramide metabolic process	4	0.0129345	PLA2G15, SGPL1, SMPD1, CLN8	8.0257
GO:0007015~actin filament organization	9	0.0130582	RHOG, RHOH, RHOC, SORBS3, BCAR1, ZBED3, NCK1, ARHGAP12, RHOB	2.88925
GO:0097527~necroptotic signaling pathway	3	0.0139975	FAS, FADD, TNF	16.0514
GO:0032543~mitochondrial translation	7	0.0141272	MRPL51, MRPS23, MRPS34, MRPL16, MRPS2, MRPL46, MRPL43	3.54821
GO:0060412~ventricular septum morphogenesis	5	0.014933	NOTCH1, RBM15, HES1, SLIT2, SMAD7	5.23415
GO:0030031~cell projection assembly	4	0.0161181	RHOG, RHOH, CAPG, PARVB	7.40834
GO:0001657~ureteric bud development	5	0.0172435	RET, GDF11, TSHZ3, SLIT2, SMAD7	5.01606
GO:0021612~facial nerve structural organization	3	0.0172592	NRP1, EGR2, NRP2	14.4463
GO:0010718~positive regulation of epithelial to mesenchymal transition	5	0.0184776	WWTR1, NOTCH1, ZFP703, BAMBI, BCL9L	4.9137
GO:0001755~neural crest cell migration	5	0.0225031	RET, NRP1, NRP2, SEMA4B, SEMA4C	4.63021
GO:0045669~positive regulation of osteoblast differentiation	6	0.0229164	WWTR1, CEBPB, CEBPD, CTNNBIP1, FBXO5, CD276	3.70417
GO:1902895~positive regulation of pri-miRNA transcription from RNA polymerase II promoter	5	0.0239542	EGR1, JUN, BMYC, FOS, TNF	4.54285
GO:0007163~establishment or maintenance of cell polarity	5	0.0239542	RHOG, RHOH, PARVB, RHOC, RHOB	4.54285
GO:0006886~intracellular protein transport	13	0.024197	ARL11, TICAM2, STXBP3, UNC93B1, SYTL1, STX11, RHOB, TBC1D2, ARL4A, RAB20, MLPH, APBA1, STX1A	2.07286
GO:0048846~axon extension involved in axon guidance	3	0.0246325	NRP1, NRP2, SLIT2	12.0386
GO:0032722~positive regulation of chemokine production	5	0.0254608	EGR1, IL7, FFAR2, IL16, TNF	4.45872
GO:0032956~regulation of actin cytoskeleton organization	6	0.0264668	RHOG, TWF2, RHOH, CELSR1, RHOC, RHOB	3.56698
GO:0030838~positive regulation of actin filament polymerization	5	0.0286418	CDC42EP5, CDC42EP4, CDC42EP3, CDC42EP2, NCK1	4.29948
GO:0038084~vascular endothelial growth factor signaling pathway	3	0.0287179	NRP1, NRP2, VEGFC	11.1125
GO:0035264~multicellular organism growth	8	0.0296061	WWTR1, SELENOM, PMP22, APBA1, RBBP6, SLC25A25, KLF2, TNS2	2.69394
GO:0001817~regulation of cytokine production	5	0.0303167	TICAM2, ICOSL, BTNL2, LITAF, CD276	4.22405
GO:0000165~MAPK cascade	7	0.0314052	RET, PLVAP, CCL2, BMYC, ASH1L, TNF, SORBS3	2.95684
GO:0035914~skeletal muscle cell differentiation	5	0.0320484	EGR1, EGR2, NOTCH1, FOS, BCL9L	4.15123
GO:0030514~negative regulation of BMP signaling pathway	5	0.0320484	NOTCH1, BAMBI, RBPMS2, SKIL, SMAD7	4.15123
GO:0003151~outflow tract morphogenesis	5	0.0320484	JUN, NOTCH1, PLXND1, HES1, DHRS3	4.15123
GO:0030155~regulation of cell adhesion	5	0.0320484	RET, NUAK1, YTHDF2, PLAU, PLAUR	4.15123
GO:0070527~platelet aggregation	4	0.0328728	BLOC1S4, STXBP3, PEAR1, TSPAN32	5.6652
GO:0051444~negative regulation of ubiquitin-protein transferase activity	3	0.0330524	BAG5, FBXO5, SMAD7	10.3188
GO:0046427~positive regulation of JAK-STAT cascade	5	0.0356825	NOTCH1, CENPJ, HES1, IL12RB1, TNF	4.01285
GO:0043542~endothelial cell migration	4	0.0380622	NRP1, PTP4A3, PLXND1, PLEKHG5	5.35047
GO:0050673~epithelial cell proliferation	6	0.0391445	GRN, NOTCH1, CBX4, ST8SIA1, HSF4, MKI67	3.21028
GO:0071526~semaphorin-plexin signaling pathway	4	0.0408041	NRP1, PLXND1, SEMA4B, SEMA4C	5.20586
GO:0008625~extrinsic apoptotic signaling pathway via death domain receptors	4	0.0408041	FAS, FADD, SKIL, TNF	5.20586
GO:0045994~positive regulation of translational initiation by iron	2	0.041005	RXRA, TNF	48.1542
GO:0010755~regulation of plasminogen activation	2	0.041005	PLAU, PLAUR	48.1542
GO:0006788~heme oxidation	2	0.041005	HMOX1, HMOX2	48.1542
GO:0021649~vestibulocochlear nerve structural organization	2	0.041005	NRP1, NRP2	48.1542
GO:1904835~dorsal root ganglion morphogenesis	2	0.041005	NRP1, NRP2	48.1542
GO:0030032~lamellipodium assembly	4	0.043643	SPEF1, PMP22, PARVB, NCK1	5.06886
GO:0050679~positive regulation of epithelial cell proliferation	6	0.0457858	GRN, NOTCH1, ST8SIA1, HSF4, VEGFC, BMYC	3.07367
GO:0030168~platelet activation	4	0.0465778	VWF, BLOC1S3, CTSG, GP5	4.93889
GO:0009887~animal organ morphogenesis	8	0.0466828	EFNB2, GDF11, NRP1, TMEFF2, THRA, VEGFC, MEIS2, TNF	2.43819
GO:1902287~semaphorin-plexin signaling pathway involved in axon guidance	3	0.0474326	NRP1, NRP2, PLXND1	8.4978
GO:0090502~RNA phosphodiester bond hydrolysis, endonucleolytic	3	0.0474326	NYNRIN, POP7, NUDT16	8.4978
GO:0007179~transforming growth factor beta receptor signaling pathway	6	0.049343	JUN, BAMBI, CCL2, FOS, SKIL, SMAD7	3.00964
GO:0042098~T cell proliferation	5	0.0502034	EBI3, IL20RB, HES1, TSPAN32, CD276	3.5936
GO:0032609~interferon-gamma production	4	0.052731	BCL3, NFKBIZ, IL20RB, TNF	4.69797
GO:0071310~cellular response to organic substance	4	0.052731	EGR1, EGR2, NFKBIZ, CD68	4.69797
GO:0006915~apoptotic process	21	0.0548377	KANK2, KLF11, STEAP3, JUN, NOTCH1, TNFRSF12A, 1600014C10RIK, TNFSF12, TRADD, NAIF1, CLN8, TNF, RHOB, SHF, SGPL1, TRAF4, HMOX1, FAS, FADD, LTBR, TNFRSF21	1.54388
GO:0001656~metanephros development	4	0.055947	GDF11, APH1C, TSHZ3, SLIT2	4.58612
GO:0097421~liver regeneration	4	0.055947	CEBPB, CPT1A, HMOX1, SULF2	4.58612
GO:2000974~negative regulation of pro-B cell differentiation	2	0.0608741	NOTCH1, HES1	32.1028
GO:1903375~facioacoustic ganglion development	2	0.0608741	NRP1, NRP2	32.1028
GO:1903679~positive regulation of cap-independent translational initiation	2	0.0608741	YTHDF2, NCK1	32.1028
GO:1902565~positive regulation of neutrophil activation	2	0.0608741	IL16, TNF	32.1028
GO:0051917~regulation of fibrinolysis	2	0.0608741	PLAU, PLAUR	32.1028
GO:0002157~positive regulation of thyroid hormone mediated signaling pathway	2	0.0608741	RXRA, THRA	32.1028
GO:0097374~sensory neuron axon guidance	2	0.0608741	NRP1, NRP2	32.1028
GO:0033058~directional locomotion	2	0.0608741	GRIN2C, ARPIN	32.1028
GO:0038195~urokinase plasminogen activator signaling pathway	2	0.0608741	PLAU, PLAUR	32.1028
GO:0050852~T cell receptor signaling pathway	6	0.0609651	NFKBIZ, ICOSL, BTNL2, NFKBID, TNFRSF21, CD276	2.8326
GO:0016477~cell migration	12	0.0624798	NRP1, TMEFF2, SPEF1, BAMBI, WWC2, NFATC2, HES1, L1CAM, RHOC, BCAR1, NCK1, RHOB	1.84617
GO:0030166~proteoglycan biosynthetic process	3	0.063645	CHST12, XYLT1, B3GALT6	7.22313
GO:0006366~transcription from RNA polymerase II promoter	10	0.0657761	CEBPB, JUN, NOTCH1, THRA, NFKBIZ, HSF4, NFATC2, ASH1L, FOS, BCL9L	1.98984
GO:0002042~cell migration involved in sprouting angiogenesis	3	0.069408	EFNB2, NRP1, SLIT2	6.87917
GO:0045190~isotype switching	3	0.069408	NFKBIZ, ICOSL, BATF	6.87917
GO:0010468~regulation of gene expression	16	0.0729236	NFE2, NOTCH1, ZFP521, TSHZ3, TFEB, ASH1L, FOS, PRDM11, H19, IL7, NFKBIZ, PMP22, FAS, APBA1, ALPK2, NFKBID	1.61524
GO:0007399~nervous system development	15	0.074124	RET, NRP1, NRP2, AMIGO3, MYT1L, SEMA4B, SEMA4C, NAV1, FOS, CLN8, L1CAM, EFNB2, DOK4, CSPG5, SLIT2	1.64536
GO:0030182~neuron differentiation	10	0.0741436	RET, DYNC2H1, GDF11, CEBPB, NOTCH1, TUBB3, MYT1L, HES1, WNT9A, FUOM	1.9417
GO:0001822~kidney development	8	0.0741589	DYNC2H1, SGPL1, PLXND1, FADD, SLIT2, ASS1, TNS2, SULF2	2.18883
GO:0031954~positive regulation of protein autophosphorylation	3	0.0753342	RAP2A, VEGFC, TNKS1BP1	6.56648
GO:0007040~lysosome organization	4	0.0771082	GRN, NAGLU, TFEB, CLN8	4.01285
GO:2000345~regulation of hepatocyte proliferation	2	0.0803325	PLAU, SULF2	24.0771
GO:1902870~negative regulation of amacrine cell differentiation	2	0.0803325	GDF11, HES1	24.0771
GO:0060528~secretory columnal luminar epithelial cell differentiation involved in prostate glandular acinus development	2	0.0803325	NOTCH1, RXRA	24.0771
GO:0070897~DNA-templated transcriptional preinitiation complex assembly	2	0.0803325	BRF2, NFKBIZ	24.0771
GO:0036486~ventral trunk neural crest cell migration	2	0.0803325	NRP1, NRP2	24.0771
GO:0042167~heme catabolic process	2	0.0803325	HMOX1, HMOX2	24.0771
GO:0097491~sympathetic neuron projection guidance	2	0.0803325	NRP1, NRP2	24.0771
GO:0071504~cellular response to heparin	2	0.0803325	EGR1, SLIT2	24.0771
GO:1903849~positive regulation of aorta morphogenesis	2	0.0803325	EFNB2, NOTCH1	24.0771
GO:1902285~semaphorin-plexin signaling pathway involved in neuron projection guidance	2	0.0803325	NRP1, NRP2	24.0771
GO:1903334~positive regulation of protein folding	2	0.0803325	GRN, PDIA4	24.0771
GO:0097490~sympathetic neuron projection extension	2	0.0803325	NRP1, NRP2	24.0771
GO:0001654~eye development	4	0.0809319	MAB21L1, BLOC1S3, HSF4, MEIS2	3.93096
GO:2000737~negative regulation of stem cell differentiation	3	0.0814145	NOTCH1, YTHDF2, HES1	6.28098
GO:0007413~axonal fasciculation	3	0.0814145	NRP1, L1CAM, TNFRSF21	6.28098
GO:0051726~regulation of cell cycle	11	0.0822863	FBXL8, JUN, NOTCH1, ZFP703, MAP3K20, E2F2, WDR6, CCNL2, PRDM11, SKIL, FBXL22	1.82026
GO:0042102~positive regulation of T cell proliferation	5	0.0844747	HES1, BTNL2, IL12RB1, CD276, NCK1	3.00964
GO:0031146~SCF-dependent proteasomal ubiquitin-dependent protein catabolic process	4	0.0848362	FBXL8, WWTR1, FBXL16, FBXL22	3.85234
GO:0033077~T cell differentiation in thymus	4	0.0848362	PRR7, FZD8, FADD, NFKBID	3.85234
GO:0045944~positive regulation of transcription from RNA polymerase II promoter	34	0.0874855	CEBPB, ZFP467, NOTCH1, ZFP521, CEBPD, THRA, MYT1L, CD81, BMYC, LITAF, TNF, RXRA, NFKBIZ, HSF4, E2F2, HES1, FADD, BCL9L, ZBED3, NCK1, EGR1, WWTR1, EGR2, JUN, TFEB, NFATC2, GLMP, ASH1L, FOS, SOX12, MEIS2, KLF2, BATF, BCL3	1.31505
GO:0060395~SMAD protein signal transduction	5	0.087488	GDF11, JUN, GDF15, FOS, SMAD7	2.97248
GO:0002376~immune system process	17	0.0882731	CHID1, PRR7, YTHDF2, TICAM2, CD81, UNC93B1, CRTAM, ENDOD1, TFEB, ICOSL, CRACR2A, TRAF4, TRIM13, FFAR2, FADD, TNFAIP8L2, TNFRSF21	1.53876
GO:0042110~T cell activation	4	0.0888192	ICOSL, TNFAIP8L2, CD276, NCK1	3.7768
GO:0000122~negative regulation of transcription from RNA polymerase II promoter	28	0.0925435	KANK2, CEBPB, NOTCH1, THRA, MYT1L, WWC2, ZBTB42, BMYC, TNF, RXRA, HSF4, HES1, LRRFIP1, SKIL, EGR1, KLF11, WWTR1, JUN, RBM15, CBX4, SETDB1, NSMCE3, USP2, CTNNBIP1, NFATC2, SORBS3, KLF2, SMAD7	1.35509
GO:0006959~humoral immune response	4	0.0970149	NOTCH1, TFEB, TNF, TNFRSF21	3.63428
GO:0006874~cellular calcium ion homeostasis	6	0.0988276	TMEM203, CCL2, ANK2, SLC30A1, CACNA1F, SLC24A5	2.44852
GO:2000321~positive regulation of T-helper 17 cell differentiation	2	0.0993886	NFKBIZ, NFKBID	19.2617
GO:0002085~inhibition of neuroepithelial cell differentiation	2	0.0993886	NOTCH1, HES1	19.2617
GO:0010693~negative regulation of alkaline phosphatase activity	2	0.0993886	HPN, TNF	19.2617
GO:0046929~negative regulation of neurotransmitter secretion	2	0.0993886	PNKD, SLC30A1	19.2617
GO:1902622~regulation of neutrophil migration	2	0.0993886	RHOG, RHOH	19.2617
GO:0070169~positive regulation of biomineral tissue development	2	0.0993886	CEBPB, FBXO5	19.2617
GO:0061551~trigeminal ganglion development	2	0.0993886	NRP1, NRP2	19.2617
GO:0007057~spindle assembly involved in female meiosis I	2	0.0993886	CENPE, FBXO5	19.2617
GO:0060666~dichotomous subdivision of terminal units involved in salivary gland branching	2	0.0993886	NRP1, PLXND1	19.2617
GO:0045608~negative regulation of auditory receptor cell differentiation	2	0.0993886	NOTCH1, HES1	19.2617
GO:1990441~negative regulation of transcription from RNA polymerase II promoter in response to endoplasmic reticulum stress	2	0.0993886	JUN, NCK1	19.2617

## Sheet: GO_down
Term	Count	PValue	Genes	Fold Enrichment
GO:0002376~immune system process	17	4.26109e-05	EOMES, IFITM1, H2-DMA, METTL3, LST1, ETS1, ADGRE1, CD300LD3, MFHAS1, HCK, SLPI, IL2RA, GPR183, CD300C, ALPK1, BPIFC, H2-AB1	3.39674
GO:0006629~lipid metabolic process	20	5.57048e-05	FDPS, PCX, HMGCS1, EPHX2, PCSK9, MGST2, LPL, MSMO1, SDSL, ACER2, SULT1A1, HSD11B1, FADS2, FABP5, FASN, CYP4V3, SCD2, ST3GAL5, FAR2, SCD1	2.92027
GO:0006954~inflammatory response	13	0.000359994	CCR1, CNTNAP2, CALCA, EPHX2, MFHAS1, C4A, HCK, CCL9, IL18RAP, CCL6, IL1B, FASN, IL2RA	3.49841
GO:0060326~cell chemotaxis	6	0.00149587	CCR1, CCL6, SAA3, HGF, GPR183, CCN3	7.16615
GO:0031532~actin cytoskeleton reorganization	5	0.00359554	EPS8, SIPA1L1, CDH1, THSD7A, ASB2	7.93268
GO:0051928~positive regulation of calcium ion transport	4	0.00389794	CCR1, CACNB2, TRPC6, MYLK	12.5056
GO:0045672~positive regulation of osteoclast differentiation	4	0.00389794	CCR1, CAR2, CCL9, ITGB3	12.5056
GO:0006633~fatty acid biosynthetic process	5	0.00513169	FADS2, FASN, SCD2, LPL, SCD1	7.18229
GO:0014909~smooth muscle cell migration	3	0.00540452	ZFP950, ITGB3, CCN3	26.5745
GO:0006695~cholesterol biosynthetic process	4	0.00708061	FDPS, IDI1, HMGCS1, MSMO1	10.1236
GO:0006636~unsaturated fatty acid biosynthetic process	3	0.00958806	FADS2, SCD2, SCD1	19.9309
GO:0008202~steroid metabolic process	6	0.00969329	SULT1A1, HSD11B1, FDPS, HMGCS1, PCSK9, MSMO1	4.62165
GO:0008299~isoprenoid biosynthetic process	3	0.0108001	FDPS, IDI1, HMGCS1	18.7584
GO:0051480~regulation of cytosolic calcium ion concentration	4	0.0114488	CALCA, TRPC6, ATP2B4, SLC35G1	8.50383
GO:0006816~calcium ion transport	6	0.0128498	CCR1, CACNB2, TRPC6, TRPV2, ATP2B4, BSPRY	4.30937
GO:0030335~positive regulation of cell migration	8	0.0135587	CCR1, ITGB3, IL1B, HGF, SEMA4F, ETS1, ADRA2A, MYLK	3.16128
GO:0050995~negative regulation of lipid catabolic process	3	0.0177921	IL1B, GIMAP3, ADRA2A	14.4952
GO:0035634~response to stilbenoid	3	0.0177921	IDI1, SAA3, HBA-A1	14.4952
GO:0001889~liver development	5	0.0193065	HMGCS1, SLCO2B1, HGF, PCSK9, IGF2R	4.87605
GO:0009617~response to bacterium	8	0.0199761	SAA3, SCN7A, LPL, MT2, HBA-A1, SCD1, ALPK1, FKBP5	2.92228
GO:0035176~social behavior	4	0.0221376	CNTNAP2, BRINP1, GRP, IL1B	6.64362
GO:0070374~positive regulation of ERK1 and ERK2 cascade	7	0.02556	CCR1, MFHAS1, CCL9, CCL6, ITGB3, IL1B, GPR183	3.10035
GO:0007155~cell adhesion	12	0.0259998	CNTNAP2, CALCA, CDH1, PCDHGA3, ITGB3, AMIGO2, CCN3, CTNNA2, ATP1B2, SCARF2, MYH10, SIGLECF	2.12596
GO:0050728~negative regulation of inflammatory response	5	0.026362	MFHAS1, HGF, IL2RA, CCN3, ETS1	4.42908
GO:0006887~exocytosis	5	0.0277901	CCR1, HCK, ITSN1, STXBP6, MYH10	4.35647
GO:0030517~negative regulation of axon extension	3	0.0299672	DRAXIN, CDH1, SEMA4F	10.9963
GO:0045780~positive regulation of bone resorption	3	0.0319136	CAR2, ITGB3, TNFRSF11A	10.6298
GO:0016126~sterol biosynthetic process	3	0.0319136	FDPS, HMGCS1, MSMO1	10.6298
GO:0050830~defense response to Gram-positive bacterium	6	0.034678	HCK, GBP11, IL1B, H2BC21, SCD1, IL7R	3.32181
GO:2001199~negative regulation of dendritic cell differentiation	2	0.0369106	TMEM176B, TMEM176A	53.1489
GO:1903966~monounsaturated fatty acid biosynthetic process	2	0.0369106	SCD2, SCD1	53.1489
GO:0030832~regulation of actin filament length	2	0.0369106	EPS8, NEB	53.1489
GO:2000173~negative regulation of branching morphogenesis of a nerve	2	0.0369106	IL1B, CPE	53.1489
GO:0070555~response to interleukin-1	3	0.042351	IL1B, TNFRSF11A, ETS1	9.11125
GO:0006955~immune response	10	0.0432871	CCR1, CCL9, TNFSF14, SLPI, CCL6, IL1B, H2-DMA, LST1, TRAV6-3, H2-AB1	2.15178
GO:0010829~negative regulation of glucose transport	2	0.0459245	FABP5, IL1B	42.5191
GO:0021678~third ventricle development	2	0.0459245	ATP1B2, MYH10	42.5191
GO:1905598~negative regulation of low-density lipoprotein receptor activity	2	0.0459245	ITGB3, PCSK9	42.5191
GO:0002548~monocyte chemotaxis	3	0.046836	CCL9, CALCA, CCL6	8.61875
GO:0043029~T cell homeostasis	3	0.049141	IL2RA, GIMAP3, IL7R	8.39194
GO:0051482~positive regulation of cytosolic calcium ion concentration involved in phospholipase C-activating G-protein coupled signaling pathway	3	0.0538709	CALCA, P2RY10, TGM2	7.97234
GO:1902083~negative regulation of peptidyl-cysteine S-nitrosylation	2	0.0548545	ATP2B4, DMD	35.4326
GO:0033561~regulation of water loss via skin	2	0.0548545	CDH1, SCD1	35.4326
GO:0010273~detoxification of copper ion	2	0.0548545	MT2, MT1	35.4326
GO:0060662~salivary gland cavitation	2	0.0548545	CDH1, TGM2	35.4326
GO:0019882~antigen processing and presentation	3	0.0587547	RAB4A, H2-DMA, H2-AB1	7.59271
GO:0050672~negative regulation of lymphocyte proliferation	2	0.0637013	IL2RA, LST1	30.3708
GO:0036336~dendritic cell migration	2	0.0637013	EPS8, ASB2	30.3708
GO:0050729~positive regulation of inflammatory response	4	0.0675481	IL1B, LPL, ETS1, TGM2	4.25191
GO:0070588~calcium ion transmembrane transport	4	0.0691566	CACNB2, TRPC6, TRPV2, ATP2B4	4.20982
GO:0042632~cholesterol homeostasis	4	0.0707825	EPHX2, PCSK9, LPL, SCD1	4.16854
GO:0050767~regulation of neurogenesis	3	0.0715899	ANXA2, IL1B, HEY2	6.78497
GO:0000902~cell morphogenesis	4	0.0774563	CNTNAP2, HGF, LST1, IL7R	4.01124
GO:0032147~activation of protein kinase activity	3	0.0824449	CALCA, ITGB3, ADRA2A	6.25282
GO:0045666~positive regulation of neuron differentiation	4	0.0861706	TRPC6, BRINP1, DMD, ETV5	3.83055
GO:0071346~cellular response to interferon-gamma	4	0.0861706	GBP11, CCL9, CCL6, H2-AB1	3.83055
GO:0006084~acetyl-CoA metabolic process	2	0.0897506	HMGCS1, FASN	21.2596
GO:0010745~negative regulation of macrophage derived foam cell differentiation	2	0.0897506	CRP, ITGB3	21.2596
GO:0055015~ventricular cardiac muscle cell development	2	0.0897506	HEY2, MYH10	21.2596
GO:1905274~regulation of modification of postsynaptic actin cytoskeleton	2	0.0897506	ITSN1, MYH10	21.2596
GO:0070098~chemokine-mediated signaling pathway	3	0.0908941	CCR1, CCL9, CCL6	5.90544
GO:0010818~T cell chemotaxis	2	0.0982726	TNFSF14, GPR183	19.3269
GO:0002503~peptide antigen assembly with MHC class II protein complex	2	0.0982726	H2-DMA, H2-AB1	19.3269
GO:0007409~axonogenesis	4	0.0990312	CNTNAP2, NRN1, CTNNA2, MYH10	3.60332
