# Supplementary material for: The mRNA methyltransferase Mettl3 modulates cytokine mRNA stability and limits functional responses in mast cells
Source: Nat Commun. 2023 Jun 29;14:3862. doi: 10.1038/s41467-023-39614-y (PMC10310798; doi:10.1038/s41467-023-39614-y)
Supplement: Supplementary file 5 — Supplementary Data 2 [file 41467_2023_39614_MOESM5_ESM.xlsx]

## Sheet: INFO
Supplementary Data 2. Leoni, Bataclan et al.
miCLIP-seq results, mast cells unstimulated and stimulated with PMA and ionomycin for 2 h (Figure 5)

## Sheet: Stim
Chr	Start	End		Score									Gene					Coverage
chr7	115260186	115260187	3	237.186	-	chr7	115073691	115638031	564341	-	ENSMUSG00000051910.14	protein_coding	Sox6	2	MGI:98368	OTTMUSG00000058723.2	NA	0
chr3	95566449	95566450	3	235.363	+	chr3	95566099	95570487	4389	+	ENSMUSG00000038612.17	protein_coding	Mcl1	2	MGI:101769	OTTMUSG00000053009.2	NA	1222
chrX	165992157	165992158	3	234.933	-	chrX	165990089	165992311	2223	-	ENSMUSG00000049775.17	protein_coding	Tmsb4x	2	MGI:99510	OTTMUSG00000019572.3	NA	3194
chrX	165992156	165992157	3	231.868	-	chrX	165990089	165992311	2223	-	ENSMUSG00000049775.17	protein_coding	Tmsb4x	2	MGI:99510	OTTMUSG00000019572.3	NA	5131
chr11	60823244	60823245	3	227.981	-	chr11	60822859	60843637	20779	+	ENSMUSG00000018932.10	protein_coding	Map2k3	2	MGI:1346868	OTTMUSG00000006341.3	NA	444
chr12	55033086	55033087	3	220.192	-	chr12	55032943	55033314	372	-	ENSMUSG00000092233.2	protein_coding	Gm20403	2	MGI:5141868	OTTMUSG00000037586.2	overlapping_locus	822
chr12	55033086	55033087	3	220.192	-	chr12	54940958	55061133	120176	-	ENSMUSG00000035021.14	protein_coding	Baz1a	2	MGI:1309478	OTTMUSG00000037585.2	overlapping_locus	822
chr19	9960065	9960066	3	217.065	+	chr19	9957962	9962462	4501	+	ENSMUSG00000024661.8	protein_coding	Fth1	2	MGI:95588	OTTMUSG00000073739.2	NA	2452
chr1	93969042	93969043	3	214.499	-	chr1	93966027	93980278	14252	-	ENSMUSG00000026285.9	protein_coding	Pdcd1	2	MGI:104879	OTTMUSG00000048696.1	NA	0
chr19	9960066	9960067	3	214.018	+	chr19	9957962	9962462	4501	+	ENSMUSG00000024661.8	protein_coding	Fth1	2	MGI:95588	OTTMUSG00000073739.2	NA	4428
chr17	73225300	73225301	3	212.333	+	chr17	73225300	73248942	23643	+	ENSMUSG00000024063.14	protein_coding	Lbh	2	MGI:1925139	OTTMUSG00000028495.3	NA	1464
chr5	115487016	115487017	3	204.659	-	chr5	115483701	115487040	3340	-	ENSMUSG00000041697.10	protein_coding	Cox6a1	2	MGI:103099	OTTMUSG00000014656.1	NA	408
chr4	125397869	125397870	3	203.086	+	chr4	125384493	125607966	223474	+	ENSMUSG00000001985.10	protein_coding	Grik3	2	MGI:95816	OTTMUSG00000009249.1	overlapping_locus	81
chrX	165992158	165992159	3	201.945	-	chrX	165990089	165992311	2223	-	ENSMUSG00000049775.17	protein_coding	Tmsb4x	2	MGI:99510	OTTMUSG00000019572.3	NA	1149
chr5	115487015	115487016	3	201.678	-	chr5	115483701	115487040	3340	-	ENSMUSG00000041697.10	protein_coding	Cox6a1	2	MGI:103099	OTTMUSG00000014656.1	NA	761
chr11	45719934	45719935	3	201.078	+	chr11	45698914	45731998	33085	+	ENSMUSG00000086686.2	lncRNA	F630206G17Rik	2	MGI:3665471	OTTMUSG00000005484.1	overlapping_locus	1099
chr11	60823245	60823246	3	197.993	-	chr11	60822859	60843637	20779	+	ENSMUSG00000018932.10	protein_coding	Map2k3	2	MGI:1346868	OTTMUSG00000006341.3	NA	28
chr15	25364926	25364927	3	190.859	-	chr15	25363363	25413850	50488	-	ENSMUSG00000045763.9	protein_coding	Basp1	2	MGI:1917600	OTTMUSG00000070107.2	NA	1494
chr12	55033087	55033088	3	190.123	-	chr12	55032943	55033314	372	-	ENSMUSG00000092233.2	protein_coding	Gm20403	2	MGI:5141868	OTTMUSG00000037586.2	overlapping_locus	449
chr12	55033087	55033088	3	190.123	-	chr12	54940958	55061133	120176	-	ENSMUSG00000035021.14	protein_coding	Baz1a	2	MGI:1309478	OTTMUSG00000037585.2	overlapping_locus	449
chr13	68738020	68738021	3	186.984	+	chr13	68730353	68740457	10105	+	ENSMUSG00000021532.12	protein_coding	Fastkd3	2	MGI:1916827	OTTMUSG00000067255.1	NA	0
chr8	71152766	71152767	3	185.258	+	chr8	71151599	71153265	1667	+	ENSMUSG00000071076.9	protein_coding	Jund	2	MGI:96648	OTTMUSG00000061455.1	NA	1691
chr11	102351408	102351409	3	185.126	-	chr11	102344123	102360948	16826	-	ENSMUSG00000034664.14	protein_coding	Itga2b	2	MGI:96601	OTTMUSG00000002857.1	ncRNA_host	464
chr19	9960064	9960065	3	184.064	+	chr19	9957962	9962462	4501	+	ENSMUSG00000024661.8	protein_coding	Fth1	2	MGI:95588	OTTMUSG00000073739.2	NA	383
chr1	172334173	172334174	3	183.354	+	chr1	172327614	172334947	7334	+	ENSMUSG00000026547.16	protein_coding	Tagln2	2	MGI:1312985	OTTMUSG00000021616.3	NA	36
chr4	124744676	124744677	3	183.167	+	chr4	124742873	124744989	2117	-	ENSMUSG00000078570.11	protein_coding	1110065P20Rik	2	MGI:1916170	OTTMUSG00000009174.2	NA	167
chr4	124744676	124744677	3	183.167	+	chr4	124744472	124749035	4564	+	ENSMUSG00000028889.18	protein_coding	Yrdc	2	MGI:2387201	OTTMUSG00000009199.7	NA	167
chr1	172334192	172334193	3	181.693	+	chr1	172327614	172334947	7334	+	ENSMUSG00000026547.16	protein_coding	Tagln2	2	MGI:1312985	OTTMUSG00000021616.3	NA	1500
chr2	151947667	151947668	3	181.507	+	chr2	151947436	151953296	5861	+	ENSMUSG00000032802.9	protein_coding	Srxn1	2	MGI:104971	OTTMUSG00000015842.1	NA	1326
chr1	172327844	172327845	3	176.086	+	chr1	172327614	172334947	7334	+	ENSMUSG00000026547.16	protein_coding	Tagln2	2	MGI:1312985	OTTMUSG00000021616.3	NA	764
chr5	115487017	115487018	3	171.597	-	chr5	115483701	115487040	3340	-	ENSMUSG00000041697.10	protein_coding	Cox6a1	2	MGI:103099	OTTMUSG00000014656.1	NA	34
chr11	45719933	45719934	3	171.178	+	chr11	45698914	45731998	33085	+	ENSMUSG00000086686.2	lncRNA	F630206G17Rik	2	MGI:3665471	OTTMUSG00000005484.1	overlapping_locus	119
chr3	84722121	84722122	3	169.747	+	chr3	84403733	85794825	1391093	-	ENSMUSG00000102805.6	protein_coding	Gm37240	2	MGI:5610468	OTTMUSG00000032734.5	readthrough_gene	232
chr5	115487012	115487013	3	168.875	-	chr5	115483701	115487040	3340	-	ENSMUSG00000041697.10	protein_coding	Cox6a1	2	MGI:103099	OTTMUSG00000014656.1	NA	1488
chr10	92996837	92996838	3	163.966	-	chr10	92996737	93102933	106197	+	ENSMUSG00000020015.11	protein_coding	Cdk17	2	MGI:97517	OTTMUSG00000063859.1	ncRNA_host	46
chr8	85704761	85704762	3	163.653	-	chr8	85701113	85705347	4235	-	ENSMUSG00000052837.8	protein_coding	Junb	2	MGI:96647	OTTMUSG00000061397.1	NA	3620
chr4	15266165	15266166	3	163.252	+	chr4	15265831	15286753	20923	+	ENSMUSG00000043252.9	protein_coding	Tmem64	2	MGI:2140359	OTTMUSG00000004587.1	NA	462
chr16	51932532	51932533	3	162.212	+	chr16	51851588	52028411	176824	+	ENSMUSG00000022637.12	protein_coding	Cblb	2	MGI:2146430	OTTMUSG00000069657.11	NA	0
chr8	71152765	71152766	3	157.513	+	chr8	71151599	71153265	1667	+	ENSMUSG00000071076.9	protein_coding	Jund	2	MGI:96648	OTTMUSG00000061455.1	NA	1287
chr11	102351409	102351410	3	156.984	-	chr11	102344123	102360948	16826	-	ENSMUSG00000034664.14	protein_coding	Itga2b	2	MGI:96601	OTTMUSG00000002857.1	ncRNA_host	176
chr17	15735931	15735932	3	156.464	+	chr17	15720150	15748641	28492	+	ENSMUSG00000014767.18	protein_coding	Tbp	2	MGI:101838	OTTMUSG00000030550.4	NA	13
chr10	59159187	59159188	3	150.319	+	chr10	59159118	59209126	50009	+	ENSMUSG00000019916.15	protein_coding	P4ha1	2	MGI:97463	OTTMUSG00000034134.1	NA	223
chr6	41532040	41532041	3	148.738	+	chr6	41531451	41532065	615	+	ENSMUSG00000120647.1	lncRNA	ENSMUSG00000120647	2	NA	NA	NA	0
chr10	59159188	59159189	3	148.63	+	chr10	59159118	59209126	50009	+	ENSMUSG00000019916.15	protein_coding	P4ha1	2	MGI:97463	OTTMUSG00000034134.1	NA	387
chr1	172327843	172327844	3	148.193	+	chr1	172327614	172334947	7334	+	ENSMUSG00000026547.16	protein_coding	Tagln2	2	MGI:1312985	OTTMUSG00000021616.3	NA	368
chr1	154974408	154974409	3	147.359	-	chr1	154972107	154975382	3276	-	ENSMUSG00000056708.6	protein_coding	Ier5	2	MGI:1337072	OTTMUSG00000049822.1	NA	1069
chr18	34996927	34996928	3	141.542	+	chr18	34992876	34998037	5162	+	ENSMUSG00000038418.8	protein_coding	Egr1	2	MGI:95295	OTTMUSG00000021064.2	NA	2368
chr7	80040834	80040835	3	141.21	-	chr7	80038333	80055184	16852	-	ENSMUSG00000030530.16	protein_coding	Furin	2	MGI:97513	OTTMUSG00000028566.3	NA	508
chr4	15266164	15266165	3	140.138	+	chr4	15265831	15286753	20923	+	ENSMUSG00000043252.9	protein_coding	Tmem64	2	MGI:2140359	OTTMUSG00000004587.1	NA	215
chr18	34996905	34996906	3	137.121	+	chr18	34992876	34998037	5162	+	ENSMUSG00000038418.8	protein_coding	Egr1	2	MGI:95295	OTTMUSG00000021064.2	NA	780
chr11	29643344	29643345	3	135.496	+	chr11	29642947	29694331	51385	+	ENSMUSG00000020458.17	protein_coding	Rtn4	2	MGI:1915835	OTTMUSG00000005336.1	NA	558
chr19	32365852	32365853	3	133.593	-	chr19	32100127	32367114	266988	-	ENSMUSG00000040451.19	protein_coding	Sgms1	2	MGI:2444110	OTTMUSG00000033408.3	NA	37
chr8	36571176	36571177	3	130.867	+	chr8	36561982	36614941	52960	+	ENSMUSG00000050271.13	protein_coding	Prag1	2	MGI:1196223	OTTMUSG00000022666.1	NA	87
chr8	129226297	129226298	3	130.151	-	chr8	129085085	129229844	144760	+	ENSMUSG00000025810.10	protein_coding	Nrp1	2	MGI:106206	OTTMUSG00000061647.1	ncRNA_host	0
chr4	124744677	124744678	3	129.24	+	chr4	124742873	124744989	2117	-	ENSMUSG00000078570.11	protein_coding	1110065P20Rik	2	MGI:1916170	OTTMUSG00000009174.2	NA	510
chr4	124744677	124744678	3	129.24	+	chr4	124744472	124749035	4564	+	ENSMUSG00000028889.18	protein_coding	Yrdc	2	MGI:2387201	OTTMUSG00000009199.7	NA	510
chr7	45045123	45045124	3	128.838	-	chr7	45025877	45045166	19290	-	ENSMUSG00000063511.12	protein_coding	Snrnp70	2	MGI:98341	OTTMUSG00000058338.2	NA	80
chr14	76741952	76741953	3	128.043	+	chr14	76652401	76745205	92805	+	ENSMUSG00000022010.20	protein_coding	Tsc22d1	2	MGI:109127	OTTMUSG00000026106.6	NA	262
chr14	70314778	70314779	3	126.994	+	chr14	70314652	70320063	5412	+	ENSMUSG00000033730.5	protein_coding	Egr3	2	MGI:1306780	OTTMUSG00000069006.1	NA	155
chr7	45109264	45109265	3	123.266	-	chr7	45107368	45109308	1941	-	ENSMUSG00000050708.17	protein_coding	Ftl1	2	MGI:95589	OTTMUSG00000022565.3	ncRNA_host	588
chr7	45109264	45109265	3	123.266	-	chr7	45108893	45109724	832	+	ENSMUSG00000110350.2	TEC	Gm10252	2	MGI:3704292	OTTMUSG00000059408.1	NA	588
chr7	19043673	19043674	3	121.467	-	chr7	19036621	19043976	7356	-	ENSMUSG00000003545.4	protein_coding	Fosb	2	MGI:95575	OTTMUSG00000059145.2	NA	450
chr10	59159186	59159187	3	121.222	+	chr10	59159118	59209126	50009	+	ENSMUSG00000019916.15	protein_coding	P4ha1	2	MGI:97463	OTTMUSG00000034134.1	NA	13
chr11	75057378	75057379	3	120.179	-	chr11	75055391	75060345	4955	-	ENSMUSG00000043099.6	protein_coding	Hic1	2	MGI:1338010	OTTMUSG00000006196.1	NA	127
chr7	115260368	115260369	3	119.785	+	chr7	115073691	115638031	564341	-	ENSMUSG00000051910.14	protein_coding	Sox6	2	MGI:98368	OTTMUSG00000058723.2	NA	0
chr8	36571175	36571176	3	119.732	+	chr8	36561982	36614941	52960	+	ENSMUSG00000050271.13	protein_coding	Prag1	2	MGI:1196223	OTTMUSG00000022666.1	NA	11
chr7	45109265	45109266	3	119.653	-	chr7	45107368	45109308	1941	-	ENSMUSG00000050708.17	protein_coding	Ftl1	2	MGI:95589	OTTMUSG00000022565.3	ncRNA_host	97
chr7	45109265	45109266	3	119.653	-	chr7	45108893	45109724	832	+	ENSMUSG00000110350.2	TEC	Gm10252	2	MGI:3704292	OTTMUSG00000059408.1	NA	97
chr9	119812809	119812810	3	118.136	-	chr9	119800229	119813724	13496	-	ENSMUSG00000032515.9	protein_coding	Csrnp1	2	MGI:2387989	OTTMUSG00000062306.2	NA	31
chr9	119812809	119812810	3	118.136	-	chr9	119812212	119813857	1646	+	ENSMUSG00000111639.2	lncRNA	1700019L13Rik	2	MGI:1919476	OTTMUSG00000062307.2	NA	31
chr4	126571459	126571460	3	117.717	+	chr4	126571423	126603507	32085	+	ENSMUSG00000028837.9	protein_coding	Psmb2	2	MGI:1347045	OTTMUSG00000009281.1	NA	84
chr19	53517574	53517575	3	115.908	+	chr19	53517033	53518086	1054	-	ENSMUSG00000118210.3	lncRNA	Gm50394	2	MGI:6303299	OTTMUSG00000074519.1	NA	381
chr19	53517573	53517574	3	115.908	+	chr19	53517033	53518086	1054	-	ENSMUSG00000118210.3	lncRNA	Gm50394	2	MGI:6303299	OTTMUSG00000074519.1	NA	159
chr11	29643272	29643273	3	115.869	+	chr11	29642947	29694331	51385	+	ENSMUSG00000020458.17	protein_coding	Rtn4	2	MGI:1915835	OTTMUSG00000005336.1	NA	123
chr1	155034528	155034529	3	115.806	+	chr1	155034461	155084002	49542	+	ENSMUSG00000026470.15	protein_coding	Stx6	2	MGI:1926235	OTTMUSG00000049966.3	overlapping_locus	104
chr9	119812807	119812808	3	115.37	-	chr9	119800229	119813724	13496	-	ENSMUSG00000032515.9	protein_coding	Csrnp1	2	MGI:2387989	OTTMUSG00000062306.2	NA	303
chr9	119812807	119812808	3	115.37	-	chr9	119812212	119813857	1646	+	ENSMUSG00000111639.2	lncRNA	1700019L13Rik	2	MGI:1919476	OTTMUSG00000062307.2	NA	303
chr14	52416167	52416168	3	114.19	+	chr14	52397871	52434873	37003	-	ENSMUSG00000035726.9	protein_coding	Supt16	2	MGI:1890948	OTTMUSG00000069380.1	NA	0
chr15	78912646	78912647	3	113.939	+	chr15	78910656	78912812	2157	-	ENSMUSG00000116262.2	lncRNA	Gm49544	2	MGI:6155250	OTTMUSG00000070764.1	NA	0
chr14	76741950	76741951	3	113.389	+	chr14	76652401	76745205	92805	+	ENSMUSG00000022010.20	protein_coding	Tsc22d1	2	MGI:109127	OTTMUSG00000026106.6	NA	13
chr3	84722148	84722149	3	113.131	+	chr3	84403733	85794825	1391093	-	ENSMUSG00000102805.6	protein_coding	Gm37240	2	MGI:5610468	OTTMUSG00000032734.5	readthrough_gene	676
chrX	165992154	165992155	3	111.609	-	chrX	165990089	165992311	2223	-	ENSMUSG00000049775.17	protein_coding	Tmsb4x	2	MGI:99510	OTTMUSG00000019572.3	NA	6534
chr15	101168469	101168470	3	109.988	+	chr15	101152150	101172676	20527	+	ENSMUSG00000023034.8	protein_coding	Nr4a1	2	MGI:1352454	OTTMUSG00000071152.1	NA	268
chr16	49675484	49675485	3	109.175	+	chr16	49668598	49675964	7367	-	ENSMUSG00000120198.1	lncRNA	ENSMUSG00000120198	2	NA	NA	NA	56
chr16	49675484	49675485	3	109.175	+	chr16	49674861	49675662	802	+	ENSMUSG00000120744.1	lncRNA	ENSMUSG00000120744	2	NA	NA	overlapping_locus	56
chr16	49675484	49675485	3	109.175	+	chr16	49620896	49735373	114478	+	ENSMUSG00000055447.20	protein_coding	Cd47	2	MGI:96617	OTTMUSG00000014965.9	NA	56
chr4	126571460	126571461	3	108.719	+	chr4	126571423	126603507	32085	+	ENSMUSG00000028837.9	protein_coding	Psmb2	2	MGI:1347045	OTTMUSG00000009281.1	NA	207
chr8	85753527	85753528	3	108.508	+	chr8	85753452	85756915	3464	+	ENSMUSG00000041203.10	protein_coding	Trir	2	MGI:1922833	OTTMUSG00000061401.1	NA	2
chr3	84722119	84722120	3	107.344	+	chr3	84403733	85794825	1391093	-	ENSMUSG00000102805.6	protein_coding	Gm37240	2	MGI:5610468	OTTMUSG00000032734.5	readthrough_gene	41
chr6	41531780	41531781	3	107.078	-	chr6	41531451	41532065	615	+	ENSMUSG00000120647.1	lncRNA	ENSMUSG00000120647	2	NA	NA	NA	0
chr19	46490587	46490588	3	106.873	+	chr19	46490141	46505287	15147	+	ENSMUSG00000025034.10	protein_coding	Trim8	2	MGI:1933302	OTTMUSG00000074232.1	NA	0
chr10	96454228	96454229	3	106.673	+	chr10	96452868	96458671	5804	+	ENSMUSG00000036478.9	protein_coding	Btg1	2	MGI:88215	OTTMUSG00000064512.1	NA	517
chr11	75057379	75057380	3	106.637	-	chr11	75055391	75060345	4955	-	ENSMUSG00000043099.6	protein_coding	Hic1	2	MGI:1338010	OTTMUSG00000006196.1	NA	47
chr9	107178136	107178137	3	106.586	+	chr9	107173225	107179983	6759	+	ENSMUSG00000032578.8	protein_coding	Cish	2	MGI:103159	OTTMUSG00000036835.3	NA	253
chr9	107178136	107178137	3	106.586	+	chr9	107177579	107179037	1459	-	ENSMUSG00000090570.2	lncRNA	Gm17041	2	MGI:4937868	OTTMUSG00000036838.1	NA	253
chr17	35482070	35482071	3	106.318	+	chr17	35481706	35486475	4770	+	ENSMUSG00000073411.13	protein_coding	H2-D1	2	MGI:95896	OTTMUSG00000037094.2	NA	327
chr17	25585291	25585292	3	106.007	+	chr17	25585279	25588072	2794	+	ENSMUSG00000033825.11	protein_coding	Tpsb2	2	MGI:96942	OTTMUSG00000073188.4	NA	576
chr19	53517572	53517573	3	105.535	+	chr19	53517033	53518086	1054	-	ENSMUSG00000118210.3	lncRNA	Gm50394	2	MGI:6303299	OTTMUSG00000074519.1	NA	35
chr8	73449913	73449914	3	104.605	+	chr8	73449913	73484829	34917	+	ENSMUSG00000031622.17	protein_coding	Sin3b	2	MGI:107158	OTTMUSG00000062065.1	NA	110
chr17	25585293	25585294	3	103.801	+	chr17	25585279	25588072	2794	+	ENSMUSG00000033825.11	protein_coding	Tpsb2	2	MGI:96942	OTTMUSG00000073188.4	NA	1270
chr15	101168470	101168471	3	103.695	+	chr15	101152150	101172676	20527	+	ENSMUSG00000023034.8	protein_coding	Nr4a1	2	MGI:1352454	OTTMUSG00000071152.1	NA	604
chr17	35482068	35482069	3	101.565	+	chr17	35481706	35486475	4770	+	ENSMUSG00000073411.13	protein_coding	H2-D1	2	MGI:95896	OTTMUSG00000037094.2	NA	23
chr7	16515890	16515891	3	101.094	+	chr7	16515265	16532199	16935	+	ENSMUSG00000001918.18	protein_coding	Slc1a5	2	MGI:105305	OTTMUSG00000022239.3	NA	325
chr7	16515889	16515890	3	101.094	+	chr7	16515265	16532199	16935	+	ENSMUSG00000001918.18	protein_coding	Slc1a5	2	MGI:105305	OTTMUSG00000022239.3	NA	119
chr11	53525477	53525478	3	99.9679	-	chr11	53522151	53525529	3379	-	ENSMUSG00000020383.2	protein_coding	Il13	2	MGI:96541	OTTMUSG00000005641.1	NA	1909
chr1	165591401	165591402	3	99.7696	+	chr1	165591315	165602877	11563	+	ENSMUSG00000040713.13	protein_coding	Creg1	2	MGI:1344382	OTTMUSG00000021575.3	NA	155
chr16	44566531	44566532	3	97.9019	-	chr16	44557131	44566726	9596	-	ENSMUSG00000022668.11	protein_coding	Gtpbp8	2	MGI:1913317	OTTMUSG00000028474.3	NA	130
chr17	35482069	35482070	3	97.6149	+	chr17	35481706	35486475	4770	+	ENSMUSG00000073411.13	protein_coding	H2-D1	2	MGI:95896	OTTMUSG00000037094.2	NA	213
chr9	59393739	59393740	3	97.1786	-	chr9	59295541	59393897	98357	-	ENSMUSG00000025234.12	protein_coding	Arih1	2	MGI:1344363	OTTMUSG00000035819.2	overlapping_locus	202
chr10	53951189	53951190	3	96.8988	-	chr10	53780881	53951892	171012	-	ENSMUSG00000003746.17	protein_coding	Man1a	1	MGI:104677	OTTMUSG00000024597.3	NA	549
chr3	51132351	51132352	3	96.6845	+	chr3	51131868	51159065	27198	+	ENSMUSG00000023087.16	protein_coding	Noct	2	MGI:109382	OTTMUSG00000027519.4	overlapping_locus	14
chr17	34810299	34810300	3	95.7869	+	chr17	34808780	34810728	1949	+	ENSMUSG00000034786.18	protein_coding	Gpsm3	2	MGI:2146785	OTTMUSG00000020244.2	overlapping_locus	439
chr17	34810299	34810300	3	95.7869	+	chr17	34810240	34816374	6135	+	ENSMUSG00000034673.15	protein_coding	Pbx2	2	MGI:1341793	OTTMUSG00000037073.3	overlapping_locus	439
chr8	35274946	35274947	3	95.2502	+	chr8	35274451	35287048	12598	+	ENSMUSG00000031530.7	protein_coding	Dusp4	2	MGI:2442191	OTTMUSG00000016984.1	NA	191
chr17	34810297	34810298	3	92.3516	+	chr17	34808780	34810728	1949	+	ENSMUSG00000034786.18	protein_coding	Gpsm3	2	MGI:2146785	OTTMUSG00000020244.2	overlapping_locus	332
chr17	34810297	34810298	3	92.3516	+	chr17	34810240	34816374	6135	+	ENSMUSG00000034673.15	protein_coding	Pbx2	2	MGI:1341793	OTTMUSG00000037073.3	overlapping_locus	332
chr2	174171909	174171910	3	92.3414	+	chr2	174126113	174188537	62425	+	ENSMUSG00000027523.21	protein_coding	Gnas	2	MGI:95777	OTTMUSG00000016388.12	ncRNA_host	332
chr15	25413820	25413821	3	91.5579	-	chr15	25363363	25413850	50488	-	ENSMUSG00000045763.9	protein_coding	Basp1	2	MGI:1917600	OTTMUSG00000070107.2	NA	402
chr15	25413821	25413822	3	91.5579	-	chr15	25363363	25413850	50488	-	ENSMUSG00000045763.9	protein_coding	Basp1	2	MGI:1917600	OTTMUSG00000070107.2	NA	202
chr17	47201740	47201741	3	91.1079	+	chr17	47201610	47202773	1164	+	ENSMUSG00000036430.9	protein_coding	Tbcc	2	MGI:1919976	OTTMUSG00000063277.1	NA	24
chr9	14405180	14405181	3	89.0663	+	chr9	14373844	14411778	37935	-	ENSMUSG00000053914.10	protein_coding	Kdm4d	2	MGI:3606484	OTTMUSG00000021069.3	NA	2
chr7	30262496	30262497	3	88.8542	-	chr7	30261288	30263052	1765	-	ENSMUSG00000036835.8	protein_coding	Psenen	2	MGI:1913590	OTTMUSG00000059364.1	NA	85
chr14	70314780	70314781	3	88.6535	+	chr14	70314652	70320063	5412	+	ENSMUSG00000033730.5	protein_coding	Egr3	2	MGI:1306780	OTTMUSG00000069006.1	NA	314
chr1	167112629	167112630	3	87.9088	-	chr1	167050452	167112889	62438	-	ENSMUSG00000026558.14	protein_coding	Uck2	2	MGI:1931744	OTTMUSG00000050631.1	NA	115
chr8	71050385	71050386	3	87.5648	-	chr8	71050140	71061522	11383	-	ENSMUSG00000070003.8	protein_coding	Ssbp4	2	MGI:1924150	OTTMUSG00000061447.1	NA	52
chr3	68912657	68912658	3	87.4991	-	chr3	68912071	68941956	29886	+	ENSMUSG00000034349.15	protein_coding	Smc4	2	MGI:1917349	OTTMUSG00000024475.3	ncRNA_host	50
chr11	20691096	20691097	3	86.5647	+	chr11	20635084	20691589	56506	-	ENSMUSG00000049659.16	protein_coding	Aftph	1	MGI:1923012	OTTMUSG00000005232.7	NA	60
chr8	85753528	85753529	3	85.3214	+	chr8	85753452	85756915	3464	+	ENSMUSG00000041203.10	protein_coding	Trir	2	MGI:1922833	OTTMUSG00000061401.1	NA	119
chr5	121731625	121731626	3	85.2119	-	chr5	121704090	121731887	27798	-	ENSMUSG00000029455.15	protein_coding	Aldh2	2	MGI:99600	OTTMUSG00000023440.3	NA	142
chr1	153619747	153619748	3	83.3176	+	chr1	153619298	153625070	5773	-	ENSMUSG00000099568.2	lncRNA	Gm28513	2	MGI:5579219	OTTMUSG00000049733.1	NA	247
chr1	153619747	153619748	3	83.3176	+	chr1	153616095	153621214	5120	+	ENSMUSG00000026475.8	protein_coding	Rgs16	2	MGI:108407	OTTMUSG00000020889.1	NA	247
chr4	3835596	3835597	3	83.0659	-	chr4	3831334	3835665	4332	-	ENSMUSG00000028234.7	protein_coding	Rps20	2	MGI:1914677	OTTMUSG00000004410.2	ncRNA_host	6
chr7	127566661	127566662	3	82.5817	+	chr7	127566629	127584873	18245	+	ENSMUSG00000030795.19	protein_coding	Fus	2	MGI:1353633	OTTMUSG00000016476.10	NA	242
chr7	127566660	127566661	3	82.5817	+	chr7	127566629	127584873	18245	+	ENSMUSG00000030795.19	protein_coding	Fus	2	MGI:1353633	OTTMUSG00000016476.10	NA	139
chr7	127566659	127566660	3	82.5816	+	chr7	127566629	127584873	18245	+	ENSMUSG00000030795.19	protein_coding	Fus	2	MGI:1353633	OTTMUSG00000016476.10	NA	3
chr4	3835593	3835594	3	82.5164	-	chr4	3831334	3835665	4332	-	ENSMUSG00000028234.7	protein_coding	Rps20	2	MGI:1914677	OTTMUSG00000004410.2	ncRNA_host	366
chr19	17371475	17371476	3	82.265	+	chr19	17371407	17378713	7307	+	ENSMUSG00000024712.10	protein_coding	Rfk	2	MGI:1914688	OTTMUSG00000028427.1	NA	111
chr19	17371474	17371475	3	82.265	+	chr19	17371407	17378713	7307	+	ENSMUSG00000024712.10	protein_coding	Rfk	2	MGI:1914688	OTTMUSG00000028427.1	NA	5
chr1	80736204	80736205	3	82.2495	-	chr1	80479270	80736244	256975	-	ENSMUSG00000038608.16	protein_coding	Dock10	1	MGI:2146320	OTTMUSG00000047903.2	overlapping_locus	94
chr10	96454232	96454233	3	82.2361	+	chr10	96452868	96458671	5804	+	ENSMUSG00000036478.9	protein_coding	Btg1	2	MGI:88215	OTTMUSG00000064512.1	NA	1127
chr1	153619746	153619747	3	80.418	+	chr1	153619298	153625070	5773	-	ENSMUSG00000099568.2	lncRNA	Gm28513	2	MGI:5579219	OTTMUSG00000049733.1	NA	134
chr1	153619746	153619747	3	80.418	+	chr1	153616095	153621214	5120	+	ENSMUSG00000026475.8	protein_coding	Rgs16	2	MGI:108407	OTTMUSG00000020889.1	NA	134
chr19	46490588	46490589	3	79.7638	+	chr19	46490141	46505287	15147	+	ENSMUSG00000025034.10	protein_coding	Trim8	2	MGI:1933302	OTTMUSG00000074232.1	NA	118
chr17	25585297	25585298	3	78.492	+	chr17	25585279	25588072	2794	+	ENSMUSG00000033825.11	protein_coding	Tpsb2	2	MGI:96942	OTTMUSG00000073188.4	NA	2211
chr4	118289394	118289395	3	78.1911	+	chr4	118285290	118290150	4861	+	ENSMUSG00000006390.16	protein_coding	Elovl1	2	MGI:1858959	OTTMUSG00000008772.2	NA	0
chr4	155575931	155575932	3	78.0707	+	chr4	155575821	155643726	67906	+	ENSMUSG00000029064.16	protein_coding	Gnb1	2	MGI:95781	OTTMUSG00000010708.5	NA	111
chr13	43457290	43457291	3	78.0445	-	chr13	43348721	43457648	108928	-	ENSMUSG00000051335.7	protein_coding	Gfod1	2	MGI:2145304	OTTMUSG00000067253.1	NA	366
chr16	49676418	49676419	3	77.9331	-	chr16	49620896	49735373	114478	+	ENSMUSG00000055447.20	protein_coding	Cd47	2	MGI:96617	OTTMUSG00000014965.9	NA	192
chr11	117858013	117858014	3	77.6582	-	chr11	117856905	117860873	3969	-	ENSMUSG00000053113.4	protein_coding	Socs3	2	MGI:1201791	OTTMUSG00000003735.1	NA	219
chr17	29713816	29713817	3	76.8757	+	chr17	29709727	29715086	5360	+	ENSMUSG00000024014.9	protein_coding	Pim1	2	MGI:97584	OTTMUSG00000046297.5	NA	84
chr11	100861255	100861256	3	75.991	-	chr11	100860694	100863199	2506	+	ENSMUSG00000120984.1	lncRNA	ENSMUSG00000120984	2	NA	NA	NA	24
chr11	100861255	100861256	3	75.991	-	chr11	100847559	100861713	14155	-	ENSMUSG00000004044.10	protein_coding	Cavin1	2	MGI:1277968	OTTMUSG00000002126.1	NA	24
chr8	71050377	71050378	3	75.2129	-	chr8	71050140	71061522	11383	-	ENSMUSG00000070003.8	protein_coding	Ssbp4	2	MGI:1924150	OTTMUSG00000061447.1	NA	156
chr4	116508734	116508735	3	74.5928	-	chr4	116493707	116508877	15171	-	ENSMUSG00000028692.15	protein_coding	Akr1a1	2	MGI:1929955	OTTMUSG00000009532.3	NA	121
chr14	73622673	73622674	3	74.1906	-	chr14	73599666	73622729	23064	-	ENSMUSG00000022108.9	protein_coding	Itm2b	2	MGI:1309517	OTTMUSG00000069229.1	NA	401
chr18	80750937	80750938	3	73.8836	-	chr18	80748405	80750975	2571	+	ENSMUSG00000118265.2	lncRNA	Gm50211	2	MGI:6302999	OTTMUSG00000073780.1	NA	24
chr18	80750937	80750938	3	73.8836	-	chr18	80649420	80756286	106867	-	ENSMUSG00000033016.17	protein_coding	Nfatc1	2	MGI:102469	OTTMUSG00000073779.1	NA	24
chr4	126571461	126571462	3	73.7876	+	chr4	126571423	126603507	32085	+	ENSMUSG00000028837.9	protein_coding	Psmb2	2	MGI:1347045	OTTMUSG00000009281.1	NA	293
chr17	29713830	29713831	3	73.7547	+	chr17	29709727	29715086	5360	+	ENSMUSG00000024014.9	protein_coding	Pim1	2	MGI:97584	OTTMUSG00000046297.5	NA	1348
chr4	94939706	94939707	3	73.7106	-	chr4	94937271	94940459	3189	-	ENSMUSG00000052684.5	protein_coding	Jun	2	MGI:96646	OTTMUSG00000008035.1	NA	204
chr4	118289395	118289396	3	73.1527	+	chr4	118285290	118290150	4861	+	ENSMUSG00000006390.16	protein_coding	Elovl1	2	MGI:1858959	OTTMUSG00000008772.2	NA	102
chr10	96454227	96454228	3	72.3684	+	chr10	96452868	96458671	5804	+	ENSMUSG00000036478.9	protein_coding	Btg1	2	MGI:88215	OTTMUSG00000064512.1	NA	330
chr13	24996933	24996934	3	72.1763	+	chr13	24985640	25000180	14541	+	ENSMUSG00000019132.12	protein_coding	BC005537	2	MGI:2441726	OTTMUSG00000000607.4	NA	62
chr13	24996932	24996933	3	72.1763	+	chr13	24985640	25000180	14541	+	ENSMUSG00000019132.12	protein_coding	BC005537	2	MGI:2441726	OTTMUSG00000000607.4	NA	0
chr8	85388871	85388872	3	72.0565	-	chr8	85387960	85389483	1524	-	ENSMUSG00000053560.6	protein_coding	Ier2	2	MGI:104815	OTTMUSG00000074690.1	NA	208
chr11	51497362	51497363	3	71.4244	-	chr11	51490927	51497674	6748	-	ENSMUSG00000020358.18	protein_coding	Hnrnpab	2	MGI:1330294	OTTMUSG00000005602.1	NA	390
chr3	90156274	90156275	3	71.2166	+	chr3	90155479	90160919	5441	+	ENSMUSG00000052310.10	protein_coding	Slc39a1	2	MGI:1353474	OTTMUSG00000029569.1	NA	85
chr3	90156271	90156272	3	71.2005	+	chr3	90155479	90160919	5441	+	ENSMUSG00000052310.10	protein_coding	Slc39a1	2	MGI:1353474	OTTMUSG00000029569.1	NA	12
chr11	70542840	70542841	3	71.1825	-	chr11	70542676	70545470	2795	-	ENSMUSG00000018293.5	protein_coding	Pfn1	2	MGI:97549	OTTMUSG00000006068.2	NA	158
chr11	70542841	70542842	3	71.1825	-	chr11	70542676	70545470	2795	-	ENSMUSG00000018293.5	protein_coding	Pfn1	2	MGI:97549	OTTMUSG00000006068.2	NA	34
chr7	125175026	125175027	3	70.9885	+	chr7	125151292	125178646	27355	+	ENSMUSG00000030748.10	protein_coding	Il4ra	2	MGI:105367	OTTMUSG00000058201.1	NA	201
chr18	36638930	36638931	3	70.603	-	chr18	36637980	36648858	10879	-	ENSMUSG00000024486.7	protein_coding	Hbegf	2	MGI:96070	OTTMUSG00000073388.1	NA	340
chr2	131778493	131778494	3	70.3179	+	chr2	131751848	131780349	28502	+	ENSMUSG00000079037.10	protein_coding	Prnp	2	MGI:97769	OTTMUSG00000014846.1	overlapping_locus	114
chr2	131778493	131778494	3	70.3179	+	chr2	131751877	131798050	46174	+	ENSMUSG00000098754.8	protein_coding	Prn	2	MGI:97767	OTTMUSG00000044800.1	readthrough_gene	114
chr6	42326989	42326990	3	70.2159	+	chr6	42305647	42327796	22150	-	ENSMUSG00000108033.2	lncRNA	Gm44284	2	MGI:5690676	OTTMUSG00000057545.1	ncRNA_host	136
chr6	42326989	42326990	3	70.2159	+	chr6	42326564	42337147	10584	+	ENSMUSG00000029860.17	protein_coding	Zyx	2	MGI:103072	OTTMUSG00000057508.4	NA	136
chr8	27469086	27469087	3	69.9917	+	chr8	27467353	27471489	4137	+	ENSMUSG00000085795.9	protein_coding	Zfp703	2	MGI:2662729	OTTMUSG00000060973.1	NA	551
chr8	27469086	27469087	3	69.9917	+	chr8	27467419	27470029	2611	-	ENSMUSG00000109954.2	lncRNA	Gm45371	2	MGI:5791207	OTTMUSG00000060974.1	NA	551
chr2	154535959	154535960	3	69.8219	+	chr2	154493625	154536705	43081	+	ENSMUSG00000038467.16	protein_coding	Chmp4b	2	MGI:1922858	OTTMUSG00000015914.2	NA	468
chr9	41069425	41069426	3	69.7223	+	chr9	40922394	41072993	150600	-	ENSMUSG00000032020.16	protein_coding	Ubash3b	1	MGI:1920078	OTTMUSG00000025903.6	NA	7
chr1	190902685	190902686	3	68.9928	-	chr1	190902493	190950236	47744	-	ENSMUSG00000026628.14	protein_coding	Atf3	2	MGI:109384	OTTMUSG00000021405.2	NA	222
chr1	178165351	178165352	3	68.452	-	chr1	178148673	178165362	16690	-	ENSMUSG00000039630.11	protein_coding	Hnrnpu	2	MGI:1858195	OTTMUSG00000021881.3	readthrough_gene	122
chr6	122294178	122294179	3	68.4312	+	chr6	122285679	122294639	8961	+	ENSMUSG00000007458.15	protein_coding	M6pr	2	MGI:96904	OTTMUSG00000023879.1	NA	1
chr11	86586093	86586094	3	68.3574	+	chr11	86585177	86648391	63215	-	ENSMUSG00000047126.18	protein_coding	Cltc	2	MGI:2388633	OTTMUSG00000001209.2	NA	1
chr11	23844249	23844250	3	68.281	-	chr11	23812646	23845253	32608	-	ENSMUSG00000020273.14	protein_coding	Papolg	2	MGI:2442119	OTTMUSG00000005284.1	NA	1
chr2	119921684	119921685	3	67.4689	-	chr2	119919656	119985087	65432	-	ENSMUSG00000027293.14	protein_coding	Ehd4	2	MGI:1919619	OTTMUSG00000015289.1	NA	103
chr19	32365712	32365713	3	67.4152	-	chr19	32100127	32367114	266988	-	ENSMUSG00000040451.19	protein_coding	Sgms1	2	MGI:2444110	OTTMUSG00000033408.3	NA	94
chr11	4189804	4189805	3	67.1706	+	chr11	4186420	4191026	4607	+	ENSMUSG00000058755.4	protein_coding	Osm	2	MGI:104749	OTTMUSG00000005054.1	NA	241
chr10	115221381	115221382	3	65.917	+	chr10	115220864	115268677	47814	+	ENSMUSG00000034163.11	protein_coding	Zfc3h1	2	MGI:2446143	OTTMUSG00000033505.2	NA	66
chr2	145745177	145745178	3	65.9066	+	chr2	145745161	145758345	13185	+	ENSMUSG00000002728.15	protein_coding	Naa20	2	MGI:1915127	OTTMUSG00000004059.9	NA	35
chr11	102351698	102351699	3	65.899	-	chr11	102344123	102360948	16826	-	ENSMUSG00000034664.14	protein_coding	Itga2b	2	MGI:96601	OTTMUSG00000002857.1	ncRNA_host	217
chr15	101168468	101168469	3	65.835	+	chr15	101152150	101172676	20527	+	ENSMUSG00000023034.8	protein_coding	Nr4a1	2	MGI:1352454	OTTMUSG00000071152.1	NA	136
chr7	45108014	45108015	3	65.8034	-	chr7	45107368	45109308	1941	-	ENSMUSG00000050708.17	protein_coding	Ftl1	2	MGI:95589	OTTMUSG00000022565.3	ncRNA_host	18
chr11	101356922	101356923	3	65.5006	-	chr11	101355825	101362679	6855	+	ENSMUSG00000001313.13	protein_coding	Rnd2	2	MGI:1338755	OTTMUSG00000002875.1	NA	102
chr11	101356922	101356923	3	65.5006	-	chr11	101349571	101357056	7486	-	ENSMUSG00000034993.8	protein_coding	Vat1	2	MGI:1349450	OTTMUSG00000002873.1	NA	102
chr9	113537307	113537308	3	65.4673	-	chr9	113480812	113537327	56516	-	ENSMUSG00000032504.16	protein_coding	Pdcd6ip	2	MGI:1333753	OTTMUSG00000026168.2	NA	63
chr11	81936538	81936539	3	65.467	+	chr11	81936538	81938351	1814	+	ENSMUSG00000035373.3	protein_coding	Ccl7	2	MGI:99512	OTTMUSG00000000856.1	NA	294
chr9	57926593	57926594	3	65.3138	+	chr9	57913694	57934306	20613	+	ENSMUSG00000032323.14	protein_coding	Cyp11a1	2	MGI:88582	OTTMUSG00000045946.2	overlapping_locus	318
chr8	129226508	129226509	3	65.1626	+	chr8	129085085	129229844	144760	+	ENSMUSG00000025810.10	protein_coding	Nrp1	2	MGI:106206	OTTMUSG00000061647.1	ncRNA_host	0
chr4	129407425	129407426	3	65.1579	+	chr4	129407374	129409778	2405	+	ENSMUSG00000047945.7	protein_coding	Marcksl1	2	MGI:97143	OTTMUSG00000009665.2	NA	16
chr5	145051097	145051098	3	64.9324	+	chr5	145051025	145066509	15485	+	ENSMUSG00000029622.17	protein_coding	Arpc1b	2	MGI:1343142	OTTMUSG00000022984.5	NA	296
chr11	100861253	100861254	3	64.8557	-	chr11	100860694	100863199	2506	+	ENSMUSG00000120984.1	lncRNA	ENSMUSG00000120984	2	NA	NA	NA	65
chr11	100861253	100861254	3	64.8557	-	chr11	100847559	100861713	14155	-	ENSMUSG00000004044.10	protein_coding	Cavin1	2	MGI:1277968	OTTMUSG00000002126.1	NA	65
chr8	84963668	84963669	3	64.7842	-	chr8	84937307	84963684	26378	-	ENSMUSG00000035671.7	protein_coding	Zswim4	2	MGI:2443726	OTTMUSG00000061278.1	NA	1
chr11	45799982	45799983	3	63.8232	+	chr11	45742791	45801452	58662	+	ENSMUSG00000006169.21	protein_coding	Clint1	2	MGI:2144243	OTTMUSG00000005479.2	NA	229
chr12	35167005	35167006	3	63.7968	+	chr12	35097185	35197478	100294	+	ENSMUSG00000020590.17	protein_coding	Snx13	2	MGI:2661416	OTTMUSG00000067058.2	NA	0
chr13	105386302	105386303	3	63.5234	-	chr13	105266509	105431323	164815	-	ENSMUSG00000021720.12	protein_coding	Rnf180	2	MGI:1919066	OTTMUSG00000067833.1	ncRNA_host	109
chr17	29317450	29317451	3	63.4124	+	chr17	29309950	29319701	9752	+	ENSMUSG00000023067.15	protein_coding	Cdkn1a	2	MGI:104556	OTTMUSG00000031654.3	NA	232
chr4	129407427	129407428	3	63.2941	+	chr4	129407374	129409778	2405	+	ENSMUSG00000047945.7	protein_coding	Marcksl1	2	MGI:97143	OTTMUSG00000009665.2	NA	98
chr17	29317458	29317459	3	62.7926	+	chr17	29309950	29319701	9752	+	ENSMUSG00000023067.15	protein_coding	Cdkn1a	2	MGI:104556	OTTMUSG00000031654.3	NA	506
chr11	84761468	84761469	3	62.6385	-	chr11	84723632	84761605	37974	-	ENSMUSG00000020530.15	protein_coding	Ggnbp2	2	MGI:2387356	OTTMUSG00000001025.4	NA	26
chr11	68590139	68590140	3	61.9225	+	chr11	68582385	68707458	125074	+	ENSMUSG00000020900.16	protein_coding	Myh10	1	MGI:1930780	OTTMUSG00000005955.5	NA	1
chr7	122569269	122569270	3	61.7142	+	chr7	122568281	122569273	993	-	ENSMUSG00000108452.2	TEC	4930413G21Rik	2	MGI:1921201	OTTMUSG00000058121.1	NA	10
chr8	27467414	27467415	3	61.663	+	chr8	27467353	27471489	4137	+	ENSMUSG00000085795.9	protein_coding	Zfp703	2	MGI:2662729	OTTMUSG00000060973.1	NA	0
chr14	76744513	76744514	3	61.379	+	chr14	76652401	76745205	92805	+	ENSMUSG00000022010.20	protein_coding	Tsc22d1	2	MGI:109127	OTTMUSG00000026106.6	NA	164
chr7	80048618	80048619	3	60.4794	-	chr7	80038333	80055184	16852	-	ENSMUSG00000030530.16	protein_coding	Furin	2	MGI:97513	OTTMUSG00000028566.3	NA	207
chr9	107512541	107512542	3	60.1384	-	chr9	107491324	107512566	21243	-	ENSMUSG00000032562.14	protein_coding	Gnai2	2	MGI:95772	OTTMUSG00000050782.4	NA	215
chr9	107512542	107512543	3	60.1384	-	chr9	107491324	107512566	21243	-	ENSMUSG00000032562.14	protein_coding	Gnai2	2	MGI:95772	OTTMUSG00000050782.4	NA	85
chr9	107512543	107512544	3	60.1384	-	chr9	107491324	107512566	21243	-	ENSMUSG00000032562.14	protein_coding	Gnai2	2	MGI:95772	OTTMUSG00000050782.4	NA	1
chr2	154535929	154535930	3	60.0131	+	chr2	154493625	154536705	43081	+	ENSMUSG00000038467.16	protein_coding	Chmp4b	2	MGI:1922858	OTTMUSG00000015914.2	NA	126
chr4	141602132	141602133	3	59.9773	-	chr4	141585453	141602231	16779	-	ENSMUSG00000040659.4	protein_coding	Efhd2	2	MGI:106504	OTTMUSG00000010040.1	NA	82
chr8	125070317	125070318	3	59.8341	+	chr8	124958130	125072461	114332	+	ENSMUSG00000089704.10	protein_coding	Galnt2	2	MGI:894694	OTTMUSG00000037046.1	overlapping_locus	41
chr2	91475273	91475274	3	59.756	-	chr2	91474033	91480136	6104	-	ENSMUSG00000075040.10	protein_coding	Zfp408	2	MGI:2685857	OTTMUSG00000014301.3	NA	47
chr10	127502476	127502477	3	59.4614	-	chr10	127496787	127504437	7651	-	ENSMUSG00000025402.13	protein_coding	Nab2	2	MGI:107563	OTTMUSG00000031880.3	NA	181
chr7	45045122	45045123	3	59.4599	-	chr7	45025877	45045166	19290	-	ENSMUSG00000063511.12	protein_coding	Snrnp70	2	MGI:98341	OTTMUSG00000058338.2	NA	201
chr2	91475290	91475291	3	58.7088	-	chr2	91474033	91480136	6104	-	ENSMUSG00000075040.10	protein_coding	Zfp408	2	MGI:2685857	OTTMUSG00000014301.3	NA	0
chr3	58322180	58322181	3	58.6936	+	chr3	58322136	58374204	52069	+	ENSMUSG00000027806.10	protein_coding	Tsc22d2	2	MGI:1919283	OTTMUSG00000052593.6	NA	16
chr8	118186530	118186531	3	58.5822	+	chr8	118186456	118188251	1796	+	ENSMUSG00000121141.1	lncRNA	ENSMUSG00000121141	2	NA	NA	NA	96
chr13	34812083	34812084	3	58.277	-	chr13	34811817	34837469	25653	-	ENSMUSG00000021411.17	protein_coding	Pxdc1	2	MGI:1914145	OTTMUSG00000027717.5	NA	50
chr10	12884580	12884581	3	57.8884	+	chr10	12881087	12884927	3841	+	ENSMUSG00000078348.5	protein_coding	Sf3b5	2	MGI:1913375	OTTMUSG00000042396.2	NA	64
chr19	24454750	24454751	3	57.8879	+	chr19	24272158	24533236	261079	-	ENSMUSG00000024867.15	protein_coding	Pip5k1b	2	MGI:107930	OTTMUSG00000031802.1	NA	102
chr10	80540981	80540982	3	57.7159	+	chr10	80538018	80541207	3190	+	ENSMUSG00000055862.8	protein_coding	Izumo4	2	MGI:1918814	OTTMUSG00000065008.1	NA	0
chr12	80159747	80159748	3	57.677	-	chr12	80154528	80159787	5260	-	ENSMUSG00000021127.8	protein_coding	Zfp36l1	2	MGI:107946	OTTMUSG00000065546.1	NA	346
chr10	62330847	62330848	3	57.5781	-	chr10	62329612	62363230	33619	-	ENSMUSG00000020077.15	protein_coding	Srgn	2	MGI:97756	OTTMUSG00000024719.3	NA	212
chr11	83555216	83555217	3	57.5616	+	chr11	83553410	83555509	2100	+	ENSMUSG00000018930.4	protein_coding	Ccl4	2	MGI:98261	OTTMUSG00000000993.1	NA	471
chr4	150940019	150940020	3	57.3212	+	chr4	150938376	150953349	14974	+	ENSMUSG00000028967.11	protein_coding	Errfi1	2	MGI:1921405	OTTMUSG00000010157.1	NA	317
chr12	91745913	91745914	3	57.2009	-	chr12	91599783	91755161	155379	-	ENSMUSG00000020961.16	protein_coding	Ston2	2	MGI:1918272	OTTMUSG00000035527.7	overlapping_locus	1
chr11	115915290	115915291	3	57.1781	-	chr11	115914019	115915340	1322	-	ENSMUSG00000016559.15	protein_coding	H3f3b	2	MGI:1101768	OTTMUSG00000003689.1	NA	249
chr17	24388392	24388393	3	57.1017	-	chr17	24382840	24388676	5837	-	ENSMUSG00000024121.14	protein_coding	Atp6v0c	2	MGI:88116	OTTMUSG00000023843.2	NA	207
chr17	24388393	24388394	3	57.1017	-	chr17	24382840	24388676	5837	-	ENSMUSG00000024121.14	protein_coding	Atp6v0c	2	MGI:88116	OTTMUSG00000023843.2	NA	99
chr17	24388394	24388395	3	57.1017	-	chr17	24382840	24388676	5837	-	ENSMUSG00000024121.14	protein_coding	Atp6v0c	2	MGI:88116	OTTMUSG00000023843.2	NA	19
chr19	5894762	5894763	3	56.9584	-	chr19	5874736	5895898	21163	-	ENSMUSG00000092274.5	lncRNA	Neat1	2	MGI:1914211	OTTMUSG00000037797.3	ncRNA_host	198
chr8	127319950	127319951	3	56.9018	+	chr8	127315035	127320725	5691	-	ENSMUSG00000051495.9	protein_coding	Irf2bp2	2	MGI:2443921	OTTMUSG00000044607.1	NA	64
chr8	73449914	73449915	3	56.8759	+	chr8	73449913	73484829	34917	+	ENSMUSG00000031622.17	protein_coding	Sin3b	2	MGI:107158	OTTMUSG00000062065.1	NA	298
chr13	43456825	43456826	3	56.7663	-	chr13	43348721	43457648	108928	-	ENSMUSG00000051335.7	protein_coding	Gfod1	2	MGI:2145304	OTTMUSG00000067253.1	NA	53
chr8	71152405	71152406	3	56.7098	+	chr8	71151599	71153265	1667	+	ENSMUSG00000071076.9	protein_coding	Jund	2	MGI:96648	OTTMUSG00000061455.1	NA	523
chr10	62330841	62330842	3	56.5298	-	chr10	62329612	62363230	33619	-	ENSMUSG00000020077.15	protein_coding	Srgn	2	MGI:97756	OTTMUSG00000024719.3	NA	764
chr13	91071281	91071282	3	56.3692	+	chr13	91071077	91073069	1993	+	ENSMUSG00000049517.9	protein_coding	Rps23	2	MGI:1913725	OTTMUSG00000068330.1	NA	30
chr13	24996936	24996937	3	56.2441	+	chr13	24985640	25000180	14541	+	ENSMUSG00000019132.12	protein_coding	BC005537	2	MGI:2441726	OTTMUSG00000000607.4	NA	162
chr13	43457348	43457349	3	56.0107	-	chr13	43348721	43457648	108928	-	ENSMUSG00000051335.7	protein_coding	Gfod1	2	MGI:2145304	OTTMUSG00000067253.1	NA	235
chr10	86136417	86136418	3	55.2994	+	chr10	86136236	86185370	49135	+	ENSMUSG00000020044.14	protein_coding	Timp3	2	MGI:98754	OTTMUSG00000021184.3	NA	57
chr10	86136417	86136418	3	55.2994	+	chr10	85890989	86334760	443772	-	ENSMUSG00000059602.15	protein_coding	Syn3	2	MGI:1351334	OTTMUSG00000028681.1	NA	57
chr14	70317630	70317631	3	55.1062	+	chr14	70314652	70320063	5412	+	ENSMUSG00000033730.5	protein_coding	Egr3	2	MGI:1306780	OTTMUSG00000069006.1	NA	113
chr1	134350828	134350829	3	54.9761	+	chr1	134343116	134361089	17974	+	ENSMUSG00000026457.15	protein_coding	Adipor1	2	MGI:1919924	OTTMUSG00000021808.1	NA	81
chr9	41068842	41068843	3	54.9758	+	chr9	40922394	41072993	150600	-	ENSMUSG00000032020.16	protein_coding	Ubash3b	1	MGI:1920078	OTTMUSG00000025903.6	NA	320
chr18	36648603	36648604	3	54.9243	-	chr18	36637980	36648858	10879	-	ENSMUSG00000024486.7	protein_coding	Hbegf	2	MGI:96070	OTTMUSG00000073388.1	NA	43
chr8	123931767	123931768	3	54.87	-	chr8	123931003	123939502	8500	-	ENSMUSG00000000743.10	protein_coding	Chmp1a	2	MGI:1920159	OTTMUSG00000036037.2	NA	31
chr2	157237900	157237901	3	54.4425	+	chr2	157209514	157238683	29170	+	ENSMUSG00000063019.6	protein_coding	Manbal	2	MGI:1916411	OTTMUSG00000016164.1	NA	0
chr4	141602036	141602037	3	54.3793	-	chr4	141585453	141602231	16779	-	ENSMUSG00000040659.4	protein_coding	Efhd2	2	MGI:106504	OTTMUSG00000010040.1	NA	383
chr11	70545462	70545463	3	54.2516	-	chr11	70542676	70545470	2795	-	ENSMUSG00000018293.5	protein_coding	Pfn1	2	MGI:97549	OTTMUSG00000006068.2	NA	178
chr9	114611020	114611021	3	54.1568	-	chr9	114609168	114611325	2158	+	ENSMUSG00000052724.8	lncRNA	Gm9888	2	MGI:3642202	OTTMUSG00000033417.1	NA	8
chr1	181952392	181952393	3	53.957	+	chr1	181952302	181959972	7671	+	ENSMUSG00000026511.8	protein_coding	Srp9	2	MGI:1350930	OTTMUSG00000022125.2	NA	53
chr12	111725317	111725318	3	53.9552	+	chr12	111725283	111774278	48996	+	ENSMUSG00000021288.20	protein_coding	Klc1	1	MGI:107978	OTTMUSG00000027507.4	NA	46
chr11	23844247	23844248	3	53.8503	-	chr11	23812646	23845253	32608	-	ENSMUSG00000020273.14	protein_coding	Papolg	2	MGI:2442119	OTTMUSG00000005284.1	NA	122
chr1	143879815	143879816	3	53.2435	-	chr1	143875076	143879899	4824	-	ENSMUSG00000026360.10	protein_coding	Rgs2	2	MGI:1098271	OTTMUSG00000020882.3	NA	124
chr15	88746937	88746938	3	53.1599	+	chr15	88746389	88749929	3541	+	ENSMUSG00000035828.12	protein_coding	Pim3	2	MGI:1355297	OTTMUSG00000070736.1	NA	96
chr17	29709762	29709763	3	53.0613	+	chr17	29709727	29715086	5360	+	ENSMUSG00000024014.9	protein_coding	Pim1	2	MGI:97584	OTTMUSG00000046297.5	NA	169
chr17	29709762	29709763	3	53.0613	+	chr17	29665893	29710899	45007	-	ENSMUSG00000097125.4	lncRNA	Gm26885	2	MGI:5477379	OTTMUSG00000073096.6	NA	169
chr4	129408906	129408907	3	52.872	+	chr4	129407374	129409778	2405	+	ENSMUSG00000047945.7	protein_coding	Marcksl1	2	MGI:97143	OTTMUSG00000009665.2	NA	94
chr16	90080657	90080658	3	52.6471	+	chr16	90022568	90081391	58824	-	ENSMUSG00000022983.17	protein_coding	Scaf4	2	MGI:2146350	OTTMUSG00000071843.1	NA	29
chr18	16942129	16942130	3	52.612	-	chr18	16721934	16942303	220370	-	ENSMUSG00000024304.15	protein_coding	Cdh2	2	MGI:88355	OTTMUSG00000016310.2	NA	57
chr18	16942162	16942163	3	52.5571	-	chr18	16721934	16942303	220370	-	ENSMUSG00000024304.15	protein_coding	Cdh2	2	MGI:88355	OTTMUSG00000016310.2	NA	0
chr2	145745176	145745177	3	52.5442	+	chr2	145745161	145758345	13185	+	ENSMUSG00000002728.15	protein_coding	Naa20	2	MGI:1915127	OTTMUSG00000004059.9	NA	1
chr15	102367647	102367648	3	52.4167	+	chr15	102367463	102371241	3779	+	ENSMUSG00000023048.14	protein_coding	Prr13	2	MGI:1913401	OTTMUSG00000035145.3	NA	25
chr7	5095855	5095856	3	52.3882	+	chr7	5083234	5101177	17944	+	ENSMUSG00000035203.17	protein_coding	Epn1	2	MGI:1333763	OTTMUSG00000026130.3	NA	116
chr8	84963667	84963668	3	52.3881	-	chr8	84937307	84963684	26378	-	ENSMUSG00000035671.7	protein_coding	Zswim4	2	MGI:2443726	OTTMUSG00000061278.1	NA	49
chr1	167112526	167112527	3	52.3368	-	chr1	167050452	167112889	62438	-	ENSMUSG00000026558.14	protein_coding	Uck2	2	MGI:1931744	OTTMUSG00000050631.1	NA	296
chr19	5687569	5687570	3	52.2358	+	chr19	5687511	5698158	10648	+	ENSMUSG00000024927.9	protein_coding	Rela	2	MGI:103290	OTTMUSG00000016639.2	NA	1
chr7	82516690	82516691	3	52.1748	+	chr7	82516541	82520723	4183	+	ENSMUSG00000057706.8	protein_coding	Mex3b	2	MGI:1918252	OTTMUSG00000059230.1	NA	37
chr3	69034311	69034312	3	51.9917	-	chr3	68974482	69034446	59965	-	ENSMUSG00000027782.11	protein_coding	Kpna4	2	MGI:1100848	OTTMUSG00000029117.5	ncRNA_host	124
chr12	80159786	80159787	3	51.9146	-	chr12	80154528	80159787	5260	-	ENSMUSG00000021127.8	protein_coding	Zfp36l1	2	MGI:107946	OTTMUSG00000065546.1	NA	41
chr8	118186496	118186497	3	51.8344	+	chr8	118186456	118188251	1796	+	ENSMUSG00000121141.1	lncRNA	ENSMUSG00000121141	2	NA	NA	NA	1
chr4	116991135	116991136	3	51.7835	-	chr4	116985852	116991160	5309	-	ENSMUSG00000028680.15	protein_coding	Plk3	2	MGI:109604	OTTMUSG00000009922.4	NA	183
chr1	171074625	171074626	3	51.7352	-	chr1	171062422	171074691	12270	-	ENSMUSG00000013593.13	protein_coding	Ndufs2	1	MGI:2385112	OTTMUSG00000021571.4	NA	62
chr5	36953736	36953737	3	51.6903	-	chr5	36952211	36954116	1906	-	ENSMUSG00000055302.6	protein_coding	Mrfap1	2	MGI:1914818	OTTMUSG00000024873.1	overlapping_locus	0
chr9	7963641	7963642	3	51.5749	-	chr9	7932000	8004597	72598	-	ENSMUSG00000053110.14	protein_coding	Yap1	1	MGI:103262	OTTMUSG00000038037.3	NA	2
chr13	43456823	43456824	3	51.3061	-	chr13	43348721	43457648	108928	-	ENSMUSG00000051335.7	protein_coding	Gfod1	2	MGI:2145304	OTTMUSG00000067253.1	NA	133
chr13	91071284	91071285	3	51.2877	+	chr13	91071077	91073069	1993	+	ENSMUSG00000049517.9	protein_coding	Rps23	2	MGI:1913725	OTTMUSG00000068330.1	NA	93
chr2	155986487	155986488	3	51.2054	+	chr2	155985959	155987717	1759	+	ENSMUSG00000067847.14	protein_coding	Romo1	2	MGI:1914317	OTTMUSG00000016121.4	NA	170
chr2	155986486	155986487	3	51.2054	+	chr2	155985959	155987717	1759	+	ENSMUSG00000067847.14	protein_coding	Romo1	2	MGI:1914317	OTTMUSG00000016121.4	NA	123
chr11	70543637	70543638	3	51.1528	-	chr11	70542676	70545470	2795	-	ENSMUSG00000018293.5	protein_coding	Pfn1	2	MGI:97549	OTTMUSG00000006068.2	NA	434
chr7	24944762	24944763	3	51.1333	-	chr7	24941986	24950186	8201	-	ENSMUSG00000040857.16	protein_coding	Erf	2	MGI:109637	OTTMUSG00000029200.1	NA	96
chr17	57496978	57496979	3	50.8583	-	chr17	57496492	57501177	4686	-	ENSMUSG00000005824.8	protein_coding	Tnfsf14	2	MGI:1355317	OTTMUSG00000072430.1	NA	240
chr9	107178138	107178139	3	50.809	+	chr9	107173225	107179983	6759	+	ENSMUSG00000032578.8	protein_coding	Cish	2	MGI:103159	OTTMUSG00000036835.3	NA	493
chr9	107178138	107178139	3	50.809	+	chr9	107177579	107179037	1459	-	ENSMUSG00000090570.2	lncRNA	Gm17041	2	MGI:4937868	OTTMUSG00000036838.1	NA	493
chr2	165118964	165118965	3	50.782	-	chr2	165118474	165129789	11316	-	ENSMUSG00000017664.17	protein_coding	Slc35c2	1	MGI:2385166	OTTMUSG00000001172.19	NA	168
chr13	34812036	34812037	3	50.7404	-	chr13	34811817	34837469	25653	-	ENSMUSG00000021411.17	protein_coding	Pxdc1	2	MGI:1914145	OTTMUSG00000027717.5	NA	161
chr7	45107623	45107624	3	50.707	-	chr7	45107368	45109308	1941	-	ENSMUSG00000050708.17	protein_coding	Ftl1	2	MGI:95589	OTTMUSG00000022565.3	ncRNA_host	869
chr7	100142561	100142562	3	50.3957	+	chr7	100142544	100151227	8684	+	ENSMUSG00000033685.14	protein_coding	Ucp2	2	MGI:109354	OTTMUSG00000022804.8	NA	1
chr1	176663215	176663216	3	50.0208	-	chr1	176662183	176663734	1552	-	ENSMUSG00000121135.1	lncRNA	Hmga2-ps1	2	NA	NA	NA	160
chr1	176663215	176663216	3	50.0208	-	chr1	176642226	176848003	205778	+	ENSMUSG00000026504.18	protein_coding	Sdccag8	2	MGI:1924066	OTTMUSG00000021519.3	overlapping_locus	160
chr2	119921675	119921676	3	49.8839	-	chr2	119919656	119985087	65432	-	ENSMUSG00000027293.14	protein_coding	Ehd4	2	MGI:1919619	OTTMUSG00000015289.1	NA	237
chr7	80513155	80513156	3	49.8252	+	chr7	80510668	80526285	15618	+	ENSMUSG00000038797.14	protein_coding	Zscan2	2	MGI:99176	OTTMUSG00000027313.3	NA	43
chr10	80422836	80422837	3	49.6991	-	chr10	80419488	80426175	6688	-	ENSMUSG00000003346.15	protein_coding	Abhd17a	1	MGI:106388	OTTMUSG00000047019.4	overlapping_locus	30
chr6	82629853	82629854	3	49.6177	-	chr6	82595973	82682346	86374	-	ENSMUSG00000030042.16	protein_coding	Pole4	2	MGI:1914229	OTTMUSG00000023086.2	NA	65
chr10	128638259	128638260	3	49.5938	-	chr10	128635905	128640239	4335	-	ENSMUSG00000047090.14	protein_coding	Tmem198b	2	MGI:1921077	OTTMUSG00000033535.1	NA	25
chr2	157237903	157237904	3	49.4982	+	chr2	157209514	157238683	29170	+	ENSMUSG00000063019.6	protein_coding	Manbal	2	MGI:1916411	OTTMUSG00000016164.1	NA	100
chr8	108020478	108020479	3	49.2287	-	chr8	108020102	108106149	86048	+	ENSMUSG00000003847.17	protein_coding	Nfat5	2	MGI:1859333	OTTMUSG00000033607.2	NA	1
chr9	123680573	123680574	3	49.1741	+	chr9	123680356	123682450	2095	+	ENSMUSG00000120808.1	lncRNA	ENSMUSG00000120808	2	NA	NA	NA	0
chr9	123680573	123680574	3	49.1741	+	chr9	123618565	123680951	62387	-	ENSMUSG00000025241.17	protein_coding	Fyco1	2	MGI:107277	OTTMUSG00000044623.3	overlapping_locus	0
chr2	90873257	90873258	3	49.1461	+	chr2	90865972	90876074	10103	+	ENSMUSG00000002104.12	protein_coding	Rapsn	2	MGI:99422	OTTMUSG00000014338.1	NA	46
chr12	40184183	40184184	3	49.1451	-	chr12	40109768	40184227	74460	-	ENSMUSG00000002565.17	protein_coding	Scin	2	MGI:1306794	OTTMUSG00000027556.1	NA	26
chr11	57692765	57692766	3	49.1272	+	chr11	57692463	57701043	8581	+	ENSMUSG00000020519.6	protein_coding	Sap30l	2	MGI:1354709	OTTMUSG00000005710.1	NA	101
chr9	123680583	123680584	3	49.0119	+	chr9	123680356	123682450	2095	+	ENSMUSG00000120808.1	lncRNA	ENSMUSG00000120808	2	NA	NA	NA	51
chr9	123680583	123680584	3	49.0119	+	chr9	123618565	123680951	62387	-	ENSMUSG00000025241.17	protein_coding	Fyco1	2	MGI:107277	OTTMUSG00000044623.3	overlapping_locus	51
chr10	115221252	115221253	3	48.9911	+	chr10	115220864	115268677	47814	+	ENSMUSG00000034163.11	protein_coding	Zfc3h1	2	MGI:2446143	OTTMUSG00000033505.2	NA	14
chr6	113320867	113320868	3	48.9682	-	chr6	113311085	113320945	9861	-	ENSMUSG00000030272.16	protein_coding	Camk1	2	MGI:1098535	OTTMUSG00000022452.3	NA	77
chr14	70314831	70314832	3	48.8661	+	chr14	70314652	70320063	5412	+	ENSMUSG00000033730.5	protein_coding	Egr3	2	MGI:1306780	OTTMUSG00000069006.1	NA	386
chr17	84493729	84493730	3	48.768	-	chr17	84491359	84495375	4017	-	ENSMUSG00000045817.9	protein_coding	Zfp36l2	2	MGI:107945	OTTMUSG00000020082.1	NA	70
chr17	84493729	84493730	3	48.768	-	chr17	84493183	84524276	31094	+	ENSMUSG00000117393.3	lncRNA	Gm36279	2	MGI:5595438	OTTMUSG00000072789.1	NA	70
chr1	86455876	86455877	3	48.6795	+	chr1	86454448	86458434	3987	+	ENSMUSG00000026238.15	protein_coding	Ptma	1	MGI:97803	OTTMUSG00000048097.2	NA	72
chr11	4987634	4987635	3	48.6145	+	chr11	4936912	4990421	53510	+	ENSMUSG00000009090.18	protein_coding	Ap1b1	2	MGI:1096368	OTTMUSG00000005076.1	ncRNA_host	33
chr1	181847224	181847225	3	48.2526	-	chr1	181723949	181847241	123293	-	ENSMUSG00000022995.17	protein_coding	Enah	2	MGI:108360	OTTMUSG00000050713.2	NA	14
chr2	155659912	155659913	3	48.1726	-	chr2	155659650	155661346	1697	-	ENSMUSG00000074649.7	protein_coding	BC029722	2	MGI:3584273	OTTMUSG00000016130.2	NA	131
chr2	155659912	155659913	3	48.1726	-	chr2	155617262	155660286	43025	+	ENSMUSG00000027612.8	protein_coding	Mmp24	2	MGI:1341867	OTTMUSG00000016131.1	NA	131
chr4	100807071	100807072	3	47.9922	-	chr4	100633872	100886417	252546	+	ENSMUSG00000028532.15	protein_coding	Cachd1	2	MGI:2444177	OTTMUSG00000008016.2	NA	0
chr17	24689564	24689565	3	47.851	+	chr17	24689366	24692084	2719	+	ENSMUSG00000043445.8	protein_coding	Pgp	2	MGI:1914328	OTTMUSG00000072965.2	NA	1
chr12	111725318	111725319	3	47.8499	+	chr12	111725283	111774278	48996	+	ENSMUSG00000021288.20	protein_coding	Klc1	1	MGI:107978	OTTMUSG00000027507.4	NA	99
chr18	73948511	73948512	3	47.6804	-	chr18	73902974	73948520	45547	-	ENSMUSG00000024556.5	protein_coding	Me2	2	MGI:2147351	OTTMUSG00000073647.1	NA	0
chr5	145051062	145051063	3	47.6604	+	chr5	145051025	145066509	15485	+	ENSMUSG00000029622.17	protein_coding	Arpc1b	2	MGI:1343142	OTTMUSG00000022984.5	NA	57
chr12	102710016	102710017	3	47.4078	+	chr12	102707991	102724931	16941	-	ENSMUSG00000041716.8	protein_coding	Gm20604	2	MGI:5305180	OTTMUSG00000042331.1	readthrough_gene	29
chr12	102710016	102710017	3	47.4078	+	chr12	102686234	102724024	37791	-	ENSMUSG00000098530.2	protein_coding	Gm28051	2	MGI:5547787	OTTMUSG00000042330.3	readthrough_gene	29
chr18	73706475	73706476	3	47.3373	+	chr18	73706115	73725646	19532	+	ENSMUSG00000037253.9	protein_coding	Mex3c	2	MGI:2652843	OTTMUSG00000034065.1	NA	49
chr13	56283309	56283310	3	47.2852	-	chr13	56221432	56284174	62743	-	ENSMUSG00000015937.16	protein_coding	Macroh2a1	2	MGI:1349392	OTTMUSG00000020957.2	NA	100
chr2	157237902	157237903	3	47.2711	+	chr2	157209514	157238683	29170	+	ENSMUSG00000063019.6	protein_coding	Manbal	2	MGI:1916411	OTTMUSG00000016164.1	NA	63
chr14	47426763	47426764	3	47.2638	-	chr14	47391352	47426870	35519	-	ENSMUSG00000037580.11	protein_coding	Gch1	2	MGI:95675	OTTMUSG00000069616.1	overlapping_locus	201
chr13	93440288	93440289	3	47.2536	+	chr13	93436143	93541637	105495	+	ENSMUSG00000007617.19	protein_coding	Homer1	1	MGI:1347345	OTTMUSG00000016339.4	NA	16
chr15	88746827	88746828	3	47.25	+	chr15	88746389	88749929	3541	+	ENSMUSG00000035828.12	protein_coding	Pim3	2	MGI:1355297	OTTMUSG00000070736.1	NA	74
chr5	136990954	136990955	3	46.7865	+	chr5	136982129	136995088	12960	+	ENSMUSG00000019054.14	protein_coding	Fis1	2	MGI:1913687	OTTMUSG00000023394.2	overlapping_locus	20
chr14	56182017	56182018	3	46.7207	-	chr14	56178908	56182132	3225	-	ENSMUSG00000022225.8	protein_coding	Cma1	2	MGI:96941	OTTMUSG00000069760.1	NA	249
chr14	56182018	56182019	3	46.7207	-	chr14	56178908	56182132	3225	-	ENSMUSG00000022225.8	protein_coding	Cma1	2	MGI:96941	OTTMUSG00000069760.1	NA	70
chr15	102367648	102367649	3	46.6893	+	chr15	102367463	102371241	3779	+	ENSMUSG00000023048.14	protein_coding	Prr13	2	MGI:1913401	OTTMUSG00000035145.3	NA	76
chr4	148025912	148025913	3	46.677	+	chr4	148025352	148031771	6420	+	ENSMUSG00000044496.7	protein_coding	2510039O18Rik	2	MGI:1924284	OTTMUSG00000010678.1	NA	103
chr8	35275110	35275111	3	46.5402	+	chr8	35274451	35287048	12598	+	ENSMUSG00000031530.7	protein_coding	Dusp4	2	MGI:2442191	OTTMUSG00000016984.1	NA	20
chr15	62235700	62235701	3	46.4532	-	chr15	61909817	62249945	340129	+	ENSMUSG00000097039.10	lncRNA	Pvt1	2	MGI:97824	OTTMUSG00000043115.1	ncRNA_host	6
chr11	83540183	83540184	3	46.189	-	chr11	83539329	83541209	1881	+	ENSMUSG00000120024.1	lncRNA	ENSMUSG00000120024	2	NA	NA	NA	786
chr11	83540184	83540185	3	46.189	-	chr11	83539329	83541209	1881	+	ENSMUSG00000120024.1	lncRNA	ENSMUSG00000120024	2	NA	NA	NA	440
chr2	180236784	180236785	3	46.1231	+	chr2	180231038	180237629	6592	+	ENSMUSG00000049401.11	protein_coding	Ogfr	2	MGI:1919325	OTTMUSG00000016333.1	NA	0
chr2	174169575	174169576	3	46.1008	+	chr2	174126113	174188537	62425	+	ENSMUSG00000027523.21	protein_coding	Gnas	2	MGI:95777	OTTMUSG00000016388.12	ncRNA_host	37
chr4	126215217	126215218	3	46.0881	-	chr4	126209840	126215496	5657	-	ENSMUSG00000042558.17	protein_coding	Adprs	2	MGI:2140364	OTTMUSG00000009358.1	NA	63
chr19	30008030	30008031	3	46.0807	+	chr19	30007913	30071122	63210	+	ENSMUSG00000024817.14	protein_coding	Uhrf2	2	MGI:1923718	OTTMUSG00000017310.3	NA	73
chr12	79219239	79219240	3	45.9792	-	chr12	79202791	79219441	16651	-	ENSMUSG00000021124.14	protein_coding	Vti1b	2	MGI:1855688	OTTMUSG00000034944.2	overlapping_locus	1
chr19	32365733	32365734	3	45.9659	-	chr19	32100127	32367114	266988	-	ENSMUSG00000040451.19	protein_coding	Sgms1	2	MGI:2444110	OTTMUSG00000033408.3	NA	68
chr10	115221572	115221573	3	45.8823	+	chr10	115220864	115268677	47814	+	ENSMUSG00000034163.11	protein_coding	Zfc3h1	2	MGI:2446143	OTTMUSG00000033505.2	NA	4
chr2	154633271	154633272	3	45.8461	+	chr2	154633016	154709181	76166	+	ENSMUSG00000027593.16	protein_coding	Raly	2	MGI:97850	OTTMUSG00000015980.12	overlapping_locus	0
chr10	62343523	62343524	3	45.6957	-	chr10	62329612	62363230	33619	-	ENSMUSG00000020077.15	protein_coding	Srgn	2	MGI:97756	OTTMUSG00000024719.3	NA	369
chr8	127319367	127319368	3	45.6333	-	chr8	127315035	127320725	5691	-	ENSMUSG00000051495.9	protein_coding	Irf2bp2	2	MGI:2443921	OTTMUSG00000044607.1	NA	113
chr2	90873254	90873255	3	45.6333	+	chr2	90865972	90876074	10103	+	ENSMUSG00000002104.12	protein_coding	Rapsn	2	MGI:99422	OTTMUSG00000014338.1	NA	0
chr10	82695037	82695038	3	45.5421	+	chr10	82669785	82733546	63762	+	ENSMUSG00000020250.12	protein_coding	Txnrd1	2	MGI:1354175	OTTMUSG00000064808.1	overlapping_locus	3
chr4	148025694	148025695	3	45.4857	+	chr4	148025352	148031771	6420	+	ENSMUSG00000044496.7	protein_coding	2510039O18Rik	2	MGI:1924284	OTTMUSG00000010678.1	NA	35
chr2	139520412	139520413	3	45.3799	+	chr2	139520098	139600500	80403	+	ENSMUSG00000074766.11	protein_coding	Ism1	2	MGI:2442963	OTTMUSG00000015588.2	NA	23
chr9	43150850	43150851	3	45.3661	-	chr9	43132532	43151208	18677	-	ENSMUSG00000032014.7	protein_coding	Oaf	2	MGI:94852	OTTMUSG00000063150.1	NA	137
chr16	64672375	64672376	3	45.1941	+	chr16	64672359	64679870	7512	+	ENSMUSG00000054604.8	protein_coding	Cggbp1	2	MGI:2146370	OTTMUSG00000026276.1	NA	4
chr7	3709685	3709686	3	45.1785	+	chr7	3706992	3709896	2905	+	ENSMUSG00000006333.15	protein_coding	Rps9	2	MGI:1924096	OTTMUSG00000022990.5	NA	174
chr2	90873270	90873271	3	45.1532	+	chr2	90865972	90876074	10103	+	ENSMUSG00000002104.12	protein_coding	Rapsn	2	MGI:99422	OTTMUSG00000014338.1	NA	159
chr14	121616660	121616661	3	44.9268	-	chr14	121523755	121617423	93669	-	ENSMUSG00000063410.9	protein_coding	Stk24	2	MGI:2385007	OTTMUSG00000069792.2	NA	21
chr2	127178380	127178381	3	44.9237	+	chr2	127178079	127180296	2218	+	ENSMUSG00000027368.7	protein_coding	Dusp2	2	MGI:101911	OTTMUSG00000016021.1	NA	77
chr8	85637760	85637761	3	44.8994	+	chr8	85635189	85649544	14356	+	ENSMUSG00000003812.14	protein_coding	Dnase2a	1	MGI:1329019	OTTMUSG00000022266.4	NA	108
chr17	8366619	8366620	3	44.899	-	chr17	8334277	8366929	32653	-	ENSMUSG00000095687.3	protein_coding	Rnaset2a	2	MGI:1915445	OTTMUSG00000072067.1	overlapping_locus	35
chr17	8366619	8366620	3	44.899	-	chr17	8301527	8366620	65094	-	ENSMUSG00000116988.2	protein_coding	Gm49673	2	MGI:6215117	OTTMUSG00000072066.1	readthrough_gene	35
chr17	8366621	8366622	3	44.899	-	chr17	8334277	8366929	32653	-	ENSMUSG00000095687.3	protein_coding	Rnaset2a	2	MGI:1915445	OTTMUSG00000072067.1	overlapping_locus	0
chr7	16516023	16516024	3	44.8271	+	chr7	16515265	16532199	16935	+	ENSMUSG00000001918.18	protein_coding	Slc1a5	2	MGI:105305	OTTMUSG00000022239.3	NA	41
chr17	71617955	71617956	3	44.7584	-	chr17	71559167	71618973	59807	-	ENSMUSG00000024053.12	protein_coding	Emilin2	2	MGI:2389136	OTTMUSG00000072622.1	NA	44
chr12	111636320	111636321	3	44.7466	-	chr12	111635795	111638772	2978	-	ENSMUSG00000001270.10	protein_coding	Ckb	2	MGI:88407	OTTMUSG00000066365.1	NA	20
chr17	83809798	83809799	3	44.7223	-	chr17	83809347	83824759	15413	-	ENSMUSG00000024248.15	protein_coding	Cox7a2l	2	MGI:106015	OTTMUSG00000072766.1	NA	76
chr1	171074655	171074656	3	44.6582	-	chr1	171062422	171074691	12270	-	ENSMUSG00000013593.13	protein_coding	Ndufs2	1	MGI:2385112	OTTMUSG00000021571.4	NA	24
chr15	8473391	8473392	3	44.6535	+	chr15	8320101	8473947	153847	-	ENSMUSG00000022141.8	protein_coding	Nipbl	2	MGI:1913976	OTTMUSG00000070616.1	NA	25
chr9	120403292	120403293	3	44.5487	+	chr9	120400510	120403720	3211	+	ENSMUSG00000025794.10	protein_coding	Rpl14	2	MGI:1914365	OTTMUSG00000062595.1	NA	2
chr19	5894534	5894535	3	44.5244	-	chr19	5874736	5895898	21163	-	ENSMUSG00000092274.5	lncRNA	Neat1	2	MGI:1914211	OTTMUSG00000037797.3	ncRNA_host	277
chr4	47474948	47474949	3	44.5092	+	chr4	47474658	47483242	8585	+	ENSMUSG00000053317.12	protein_coding	Sec61b	2	MGI:1913462	OTTMUSG00000006799.3	NA	0
chr8	8710698	8710699	3	44.4083	-	chr8	8667434	8711242	43809	-	ENSMUSG00000001300.17	protein_coding	Efnb2	2	MGI:105097	OTTMUSG00000022160.3	NA	0
chr11	70543670	70543671	3	44.3644	-	chr11	70542676	70545470	2795	-	ENSMUSG00000018293.5	protein_coding	Pfn1	2	MGI:97549	OTTMUSG00000006068.2	NA	15
chr7	80055179	80055180	3	44.3565	-	chr7	80054017	80056325	2309	+	ENSMUSG00000108436.2	lncRNA	Gm44851	2	MGI:5753427	OTTMUSG00000058675.1	NA	121
chr7	80055179	80055180	3	44.3565	-	chr7	80038333	80055184	16852	-	ENSMUSG00000030530.16	protein_coding	Furin	2	MGI:97513	OTTMUSG00000028566.3	NA	121
chr7	80055180	80055181	3	44.3565	-	chr7	80054017	80056325	2309	+	ENSMUSG00000108436.2	lncRNA	Gm44851	2	MGI:5753427	OTTMUSG00000058675.1	NA	48
chr7	80055180	80055181	3	44.3565	-	chr7	80038333	80055184	16852	-	ENSMUSG00000030530.16	protein_coding	Furin	2	MGI:97513	OTTMUSG00000028566.3	NA	48
chr16	87495854	87495855	3	44.2663	+	chr16	87495833	87530234	34402	+	ENSMUSG00000025612.6	protein_coding	Bach1	2	MGI:894680	OTTMUSG00000026479.4	NA	43
chr16	87495853	87495854	3	44.2663	+	chr16	87495833	87530234	34402	+	ENSMUSG00000025612.6	protein_coding	Bach1	2	MGI:894680	OTTMUSG00000026479.4	NA	5
chr16	91722193	91722194	3	44.2373	-	chr16	91722102	91728575	6474	-	ENSMUSG00000022956.12	protein_coding	Atp5o	2	MGI:106341	OTTMUSG00000026954.5	overlapping_locus	84
chr16	91722193	91722194	3	44.2373	-	chr16	91721326	91725523	4198	+	ENSMUSG00000087240.2	lncRNA	Gm15976	2	MGI:3801898	OTTMUSG00000028513.1	NA	84
chr3	65436649	65436650	3	44.2123	+	chr3	65435831	65462939	27109	+	ENSMUSG00000034640.10	protein_coding	Tiparp	2	MGI:2159210	OTTMUSG00000022169.3	NA	57
chr3	65436649	65436650	3	44.2123	+	chr3	65414678	65436800	22123	-	ENSMUSG00000074580.12	transcribed_processed_pseudogene	4931440P22Rik	2	MGI:1918254	OTTMUSG00000051865.4	NA	57
chr15	25413732	25413733	3	43.9401	-	chr15	25363363	25413850	50488	-	ENSMUSG00000045763.9	protein_coding	Basp1	2	MGI:1917600	OTTMUSG00000070107.2	NA	330
chr7	45108013	45108014	3	43.9143	-	chr7	45107368	45109308	1941	-	ENSMUSG00000050708.17	protein_coding	Ftl1	2	MGI:95589	OTTMUSG00000022565.3	ncRNA_host	79
chr16	4132252	4132253	3	43.8843	+	chr16	4105393	4238362	132970	-	ENSMUSG00000005580.12	protein_coding	Adcy9	2	MGI:108450	OTTMUSG00000027177.1	NA	1
chr11	108234715	108234716	3	43.8549	-	chr11	108234180	108305222	71043	+	ENSMUSG00000000049.12	protein_coding	Apoh	2	MGI:88058	OTTMUSG00000003129.2	overlapping_locus	14
chr11	108234715	108234716	3	43.8549	-	chr11	107824213	108234754	410542	-	ENSMUSG00000050965.15	protein_coding	Prkca	2	MGI:97595	OTTMUSG00000003131.2	NA	14
chr1	154973903	154973904	3	43.8366	-	chr1	154972107	154975382	3276	-	ENSMUSG00000056708.6	protein_coding	Ier5	2	MGI:1337072	OTTMUSG00000049822.1	NA	728
chr16	44566555	44566556	3	43.7901	-	chr16	44557131	44566726	9596	-	ENSMUSG00000022668.11	protein_coding	Gtpbp8	2	MGI:1913317	OTTMUSG00000028474.3	NA	38
chr4	93223458	93223459	3	43.7592	-	chr4	93222375	93223748	1374	-	ENSMUSG00000054000.6	protein_coding	Tusc1	2	MGI:2684283	OTTMUSG00000007809.1	NA	74
chr10	80627002	80627003	3	43.7481	+	chr10	80591040	80631295	40256	+	ENSMUSG00000061589.15	protein_coding	Dot1l	1	MGI:2143886	OTTMUSG00000017289.4	NA	77
chr17	80369458	80369459	3	43.656	-	chr17	80336916	80369697	32782	-	ENSMUSG00000024095.16	protein_coding	Hnrnpll	2	MGI:1919942	OTTMUSG00000044621.1	NA	77
chr1	190903051	190903052	3	43.6107	-	chr1	190902493	190950236	47744	-	ENSMUSG00000026628.14	protein_coding	Atf3	2	MGI:109384	OTTMUSG00000021405.2	NA	117
chr16	49675485	49675486	3	43.5792	+	chr16	49668598	49675964	7367	-	ENSMUSG00000120198.1	lncRNA	ENSMUSG00000120198	2	NA	NA	NA	210
chr16	49675485	49675486	3	43.5792	+	chr16	49674861	49675662	802	+	ENSMUSG00000120744.1	lncRNA	ENSMUSG00000120744	2	NA	NA	overlapping_locus	210
chr16	49675485	49675486	3	43.5792	+	chr16	49620896	49735373	114478	+	ENSMUSG00000055447.20	protein_coding	Cd47	2	MGI:96617	OTTMUSG00000014965.9	NA	210
chr9	79974454	79974455	3	43.4504	+	chr9	79974185	80052235	78051	+	ENSMUSG00000034252.15	protein_coding	Senp6	1	MGI:1922075	OTTMUSG00000042004.11	NA	24
chr2	130015646	130015647	3	43.4481	-	chr2	130013555	130021323	7769	-	ENSMUSG00000027404.17	protein_coding	Snrpb	2	MGI:98342	OTTMUSG00000015496.2	NA	32
chr2	130015647	130015648	3	43.4481	-	chr2	130013555	130021323	7769	-	ENSMUSG00000027404.17	protein_coding	Snrpb	2	MGI:98342	OTTMUSG00000015496.2	NA	0
chr3	65435959	65435960	3	43.4073	+	chr3	65435831	65462939	27109	+	ENSMUSG00000034640.10	protein_coding	Tiparp	2	MGI:2159210	OTTMUSG00000022169.3	NA	102
chr3	65435959	65435960	3	43.4073	+	chr3	65414678	65436800	22123	-	ENSMUSG00000074580.12	transcribed_processed_pseudogene	4931440P22Rik	2	MGI:1918254	OTTMUSG00000051865.4	NA	102
chr11	117858091	117858092	3	43.121	-	chr11	117856905	117860873	3969	-	ENSMUSG00000053113.4	protein_coding	Socs3	2	MGI:1201791	OTTMUSG00000003735.1	NA	102
chr4	148025710	148025711	3	43.0803	+	chr4	148025352	148031771	6420	+	ENSMUSG00000044496.7	protein_coding	2510039O18Rik	2	MGI:1924284	OTTMUSG00000010678.1	NA	142
chr8	71152126	71152127	3	43.0554	+	chr8	71151599	71153265	1667	+	ENSMUSG00000071076.9	protein_coding	Jund	2	MGI:96648	OTTMUSG00000061455.1	NA	260
chr8	71152126	71152127	3	43.0554	+	chr8	71151811	71152338	528	-	ENSMUSG00000080058.3	lncRNA	Gm11175	2	MGI:3809055	OTTMUSG00000061456.1	NA	260
chr17	83809743	83809744	3	42.8233	-	chr17	83809347	83824759	15413	-	ENSMUSG00000024248.15	protein_coding	Cox7a2l	2	MGI:106015	OTTMUSG00000072766.1	NA	244
chr1	9616673	9616674	3	42.6886	+	chr1	9615633	9617680	2048	+	ENSMUSG00000061024.9	protein_coding	Rrs1	2	MGI:1929721	OTTMUSG00000045230.1	NA	42
chr14	70314832	70314833	3	42.6651	+	chr14	70314652	70320063	5412	+	ENSMUSG00000033730.5	protein_coding	Egr3	2	MGI:1306780	OTTMUSG00000069006.1	NA	482
chr13	91071291	91071292	3	42.3794	+	chr13	91071077	91073069	1993	+	ENSMUSG00000049517.9	protein_coding	Rps23	2	MGI:1913725	OTTMUSG00000068330.1	NA	188
chr10	126814631	126814632	3	42.3687	+	chr10	126814586	126835838	21253	+	ENSMUSG00000078429.10	protein_coding	Ctdsp2	2	MGI:1098748	OTTMUSG00000064598.1	ncRNA_host	35
chr17	71617956	71617957	3	42.1961	-	chr17	71559167	71618973	59807	-	ENSMUSG00000024053.12	protein_coding	Emilin2	2	MGI:2389136	OTTMUSG00000072622.1	NA	11
chr16	49676466	49676467	3	42.1119	-	chr16	49620896	49735373	114478	+	ENSMUSG00000055447.20	protein_coding	Cd47	2	MGI:96617	OTTMUSG00000014965.9	NA	92
chr1	9616664	9616665	3	42.0186	+	chr1	9615633	9617680	2048	+	ENSMUSG00000061024.9	protein_coding	Rrs1	2	MGI:1929721	OTTMUSG00000045230.1	NA	0
chr8	85705193	85705194	3	41.9785	-	chr8	85701113	85705347	4235	-	ENSMUSG00000052837.8	protein_coding	Junb	2	MGI:96647	OTTMUSG00000061397.1	NA	420
chr8	11058755	11058756	3	41.9731	-	chr8	11057850	11104541	46692	+	ENSMUSG00000096938.8	lncRNA	9530052E02Rik	2	MGI:3588277	OTTMUSG00000059107.1	NA	64
chr3	89072279	89072280	3	41.8983	+	chr3	89072102	89084228	12127	+	ENSMUSG00000068917.13	protein_coding	Clk2	2	MGI:1098669	OTTMUSG00000029741.6	NA	0
chr5	115486714	115486715	3	41.8901	-	chr5	115483701	115487040	3340	-	ENSMUSG00000041697.10	protein_coding	Cox6a1	2	MGI:103099	OTTMUSG00000014656.1	NA	416
chr5	124144707	124144708	3	41.8569	-	chr5	124142704	124170333	27630	-	ENSMUSG00000066278.7	protein_coding	Vps37b	2	MGI:1916724	OTTMUSG00000054785.1	NA	5
chr6	145195348	145195349	3	41.8546	+	chr6	145162425	145195965	33541	-	ENSMUSG00000030265.15	protein_coding	Kras	2	MGI:96680	OTTMUSG00000022179.6	NA	86
chr8	84973184	84973185	3	41.8428	-	chr8	84972867	84976348	3482	-	ENSMUSG00000019362.9	protein_coding	D8Ertd738e	2	MGI:1289231	OTTMUSG00000061279.1	NA	114
chr4	114925663	114925664	3	41.7157	+	chr4	114913623	114928952	15330	+	ENSMUSG00000028717.13	protein_coding	Tal1	2	MGI:98480	OTTMUSG00000008586.3	NA	118
chr9	114611017	114611018	3	41.6003	-	chr9	114609168	114611325	2158	+	ENSMUSG00000052724.8	lncRNA	Gm9888	2	MGI:3642202	OTTMUSG00000033417.1	NA	65
chr10	126814600	126814601	3	41.4674	+	chr10	126814586	126835838	21253	+	ENSMUSG00000078429.10	protein_coding	Ctdsp2	2	MGI:1098748	OTTMUSG00000064598.1	ncRNA_host	1
chr4	8535708	8535709	3	41.4394	+	chr4	8535644	8607778	72135	+	ENSMUSG00000047187.10	protein_coding	Rab2a	2	MGI:1928750	OTTMUSG00000004419.1	NA	53
chr9	8901053	8901054	3	41.3848	+	chr9	8900420	8965426	65007	+	ENSMUSG00000031870.17	protein_coding	Pgr	2	MGI:97567	OTTMUSG00000022998.5	NA	70
chr12	110662743	110662744	3	41.329	-	chr12	110657039	110669162	12124	-	ENSMUSG00000021270.14	protein_coding	Hsp90aa1	2	MGI:96250	OTTMUSG00000019766.8	NA	23
chr3	58323120	58323121	3	41.2821	-	chr3	58322136	58374204	52069	+	ENSMUSG00000027806.10	protein_coding	Tsc22d2	2	MGI:1919283	OTTMUSG00000052593.6	NA	79
chr9	41068890	41068891	3	41.2413	-	chr9	40922394	41072993	150600	-	ENSMUSG00000032020.16	protein_coding	Ubash3b	1	MGI:1920078	OTTMUSG00000025903.6	NA	472
chr11	51989615	51989616	3	41.1701	-	chr11	51989508	52018605	29098	+	ENSMUSG00000020349.5	protein_coding	Ppp2ca	2	MGI:1321159	OTTMUSG00000005619.2	ncRNA_host	49
chr13	20275045	20275046	3	41.1505	-	chr13	20274766	20792523	517758	+	ENSMUSG00000041112.18	protein_coding	Elmo1	2	MGI:2153044	OTTMUSG00000042551.3	NA	16
chr1	9616695	9616696	3	41.0293	+	chr1	9615633	9617680	2048	+	ENSMUSG00000061024.9	protein_coding	Rrs1	2	MGI:1929721	OTTMUSG00000045230.1	NA	106
chr19	21249653	21249654	3	40.9433	+	chr19	21249642	21264204	14563	+	ENSMUSG00000024750.12	protein_coding	Zfand5	2	MGI:1278334	OTTMUSG00000032984.4	NA	61
chr15	25413822	25413823	3	40.862	-	chr15	25363363	25413850	50488	-	ENSMUSG00000045763.9	protein_coding	Basp1	2	MGI:1917600	OTTMUSG00000070107.2	NA	99
chr3	58322416	58322417	3	40.858	-	chr3	58322136	58374204	52069	+	ENSMUSG00000027806.10	protein_coding	Tsc22d2	2	MGI:1919283	OTTMUSG00000052593.6	NA	189
chr1	152642423	152642424	3	40.8364	+	chr1	152642293	152651348	9056	+	ENSMUSG00000008475.14	protein_coding	Arpc5	2	MGI:1915021	OTTMUSG00000022155.1	NA	28
chr16	92402585	92402586	3	40.7109	-	chr16	92398354	92623037	224684	-	ENSMUSG00000022952.18	protein_coding	Runx1	1	MGI:99852	OTTMUSG00000049470.3	NA	82
chr16	92402587	92402588	3	40.7109	-	chr16	92398354	92623037	224684	-	ENSMUSG00000022952.18	protein_coding	Runx1	1	MGI:99852	OTTMUSG00000049470.3	NA	11
chr11	22932140	22932141	3	40.7108	-	chr11	22846136	22932382	86247	-	ENSMUSG00000051355.19	protein_coding	Commd1	2	MGI:109474	OTTMUSG00000005270.2	overlapping_locus	42
chr4	115874801	115874802	3	40.6969	-	chr4	115824342	115875123	50782	-	ENSMUSG00000034171.14	protein_coding	Faah	2	MGI:109609	OTTMUSG00000008726.2	NA	0
chr8	129412255	129412256	3	40.6406	+	chr8	129412135	129459681	47547	+	ENSMUSG00000025809.16	protein_coding	Itgb1	2	MGI:96610	OTTMUSG00000034034.1	NA	18
chr3	96537252	96537253	3	40.5021	+	chr3	96537249	96541107	3859	+	ENSMUSG00000038374.11	protein_coding	Rbm8a	2	MGI:1913129	OTTMUSG00000053140.2	NA	20
chr19	46049844	46049845	3	40.4949	+	chr19	46033325	46061354	28030	+	ENSMUSG00000055491.15	protein_coding	Pprc1	1	MGI:2385096	OTTMUSG00000023305.4	NA	1
chr15	78947076	78947077	3	40.3691	-	chr15	78937294	78947093	9800	-	ENSMUSG00000033055.13	protein_coding	Ankrd54	2	MGI:2444209	OTTMUSG00000029926.4	NA	0
chr12	32429603	32429604	3	40.3114	+	chr12	32428703	32432942	4240	+	ENSMUSG00000090946.4	protein_coding	Ccdc71l	2	MGI:1919373	OTTMUSG00000035405.1	NA	163
chr5	108794015	108794016	3	40.276	+	chr5	108777636	108796648	19013	+	ENSMUSG00000013495.16	protein_coding	Tmem175	2	MGI:1919642	OTTMUSG00000026815.3	NA	3
chr10	127895028	127895029	3	40.2625	+	chr10	127894823	127913141	18319	+	ENSMUSG00000071072.13	protein_coding	Ptges3	2	MGI:1929282	OTTMUSG00000020944.2	NA	116
chr11	84761462	84761463	3	40.2296	-	chr11	84723632	84761605	37974	-	ENSMUSG00000020530.15	protein_coding	Ggnbp2	2	MGI:2387356	OTTMUSG00000001025.4	NA	88
chr11	53522827	53522828	3	40.219	-	chr11	53522151	53525529	3379	-	ENSMUSG00000020383.2	protein_coding	Il13	2	MGI:96541	OTTMUSG00000005641.1	NA	362
chr9	59393151	59393152	3	40.1907	-	chr9	59295541	59393897	98357	-	ENSMUSG00000025234.12	protein_coding	Arih1	2	MGI:1344363	OTTMUSG00000035819.2	overlapping_locus	23
chr2	18397411	18397412	3	40.1187	+	chr2	18200465	18397641	197177	-	ENSMUSG00000026740.13	protein_coding	Dnajc1	2	MGI:103268	OTTMUSG00000011538.6	overlapping_locus	38
chr1	87548099	87548100	3	40.0984	+	chr1	87548034	87648229	100196	+	ENSMUSG00000026288.15	protein_coding	Inpp5d	2	MGI:107357	OTTMUSG00000035865.3	NA	22
chr6	82629856	82629857	3	40.0081	-	chr6	82595973	82682346	86374	-	ENSMUSG00000030042.16	protein_coding	Pole4	2	MGI:1914229	OTTMUSG00000023086.2	NA	1
chr11	109253676	109253677	3	39.9897	+	chr11	109253657	109292195	38539	+	ENSMUSG00000020611.15	protein_coding	Gna13	2	MGI:95768	OTTMUSG00000003357.1	NA	41
chr11	109253676	109253677	3	39.9897	+	chr11	109243661	109254480	10820	-	ENSMUSG00000056687.11	lncRNA	Gm11696	2	MGI:3701776	OTTMUSG00000003456.2	NA	41
chr19	45771735	45771736	3	39.9429	-	chr19	45738698	45772276	33579	-	ENSMUSG00000025220.9	protein_coding	Oga	2	MGI:1932139	OTTMUSG00000074216.2	NA	33
chr11	87249637	87249638	3	39.8831	-	chr11	87117732	87249849	132118	-	ENSMUSG00000046442.5	protein_coding	Ppm1e	2	MGI:2444096	OTTMUSG00000001239.2	ncRNA_host	62
chr11	87249661	87249662	3	39.8831	-	chr11	87117732	87249849	132118	-	ENSMUSG00000046442.5	protein_coding	Ppm1e	2	MGI:2444096	OTTMUSG00000001239.2	ncRNA_host	14
chr6	88473432	88473433	3	39.8671	+	chr6	88442391	88474554	32164	+	ENSMUSG00000030079.16	protein_coding	Ruvbl1	2	MGI:1928760	OTTMUSG00000023968.3	NA	29
chr2	102230897	102230898	3	39.8563	-	chr2	102130464	102238173	107710	-	ENSMUSG00000027189.17	protein_coding	Trim44	2	MGI:1931835	OTTMUSG00000014822.4	overlapping_locus	18
chr5	124678833	124678834	3	39.8137	+	chr5	124678758	124688569	9812	+	ENSMUSG00000029390.14	protein_coding	Tmed2	2	MGI:1929269	OTTMUSG00000024462.2	NA	0
chr14	70317387	70317388	3	39.8075	+	chr14	70314652	70320063	5412	+	ENSMUSG00000033730.5	protein_coding	Egr3	2	MGI:1306780	OTTMUSG00000069006.1	NA	69
chr17	85398077	85398078	3	39.8057	+	chr17	85397980	85766016	368037	+	ENSMUSG00000071037.7	protein_coding	Camkmt	2	MGI:1920832	OTTMUSG00000072643.1	NA	1
chr11	23844248	23844249	3	39.7866	-	chr11	23812646	23845253	32608	-	ENSMUSG00000020273.14	protein_coding	Papolg	2	MGI:2442119	OTTMUSG00000005284.1	NA	87
chr16	97165673	97165674	3	39.7592	+	chr16	97157942	97244136	86195	+	ENSMUSG00000040605.8	protein_coding	Bace2	2	MGI:1860440	OTTMUSG00000071868.1	NA	1
chr2	69171699	69171700	3	39.7591	+	chr2	69068626	69172958	104333	-	ENSMUSG00000027048.16	protein_coding	Abcb11	2	MGI:1351619	OTTMUSG00000012983.1	NA	0
chr7	89319164	89319165	3	39.7591	+	chr7	89281600	89503567	221968	+	ENSMUSG00000030621.18	protein_coding	Me3	2	MGI:1916679	OTTMUSG00000025905.2	NA	0
chr15	54611287	54611288	3	39.725	+	chr15	54609098	54617435	8338	+	ENSMUSG00000037362.9	protein_coding	Ccn3	2	MGI:109185	OTTMUSG00000033259.1	NA	95
chr6	88473422	88473423	3	39.7152	+	chr6	88442391	88474554	32164	+	ENSMUSG00000030079.16	protein_coding	Ruvbl1	2	MGI:1928760	OTTMUSG00000023968.3	NA	0
chr4	33031440	33031441	3	39.7038	+	chr4	33031416	33052363	20948	+	ENSMUSG00000028277.14	protein_coding	Ube2j1	2	MGI:1926245	OTTMUSG00000005008.3	NA	24
chr2	11695412	11695413	3	39.665	+	chr2	11647618	11698004	50387	+	ENSMUSG00000026770.6	protein_coding	Il2ra	2	MGI:96549	OTTMUSG00000011179.2	NA	24
chr13	8935715	8935716	3	39.6368	+	chr13	8935537	8942487	6951	+	ENSMUSG00000058258.16	protein_coding	Idi1	1	MGI:2442264	OTTMUSG00000040098.1	NA	29
chr13	8935715	8935716	3	39.6368	+	chr13	8934950	8935859	910	-	ENSMUSG00000113245.2	TEC	Gm48574	2	MGI:6098139	OTTMUSG00000066781.1	NA	29
chr2	43085693	43085694	3	39.6359	+	chr2	43085690	43086577	888	+	ENSMUSG00000121171.1	lncRNA	ENSMUSG00000121171	2	NA	NA	NA	30
chr17	7246302	7246303	3	39.5929	+	chr17	7238033	7278698	40666	+	ENSMUSG00000094724.9	protein_coding	Rnaset2b	2	MGI:3702087	OTTMUSG00000071990.1	NA	32
chr2	43085690	43085691	3	39.5164	+	chr2	43085690	43086577	888	+	ENSMUSG00000121171.1	lncRNA	ENSMUSG00000121171	2	NA	NA	NA	3
chr2	180237066	180237067	3	39.4727	+	chr2	180231038	180237629	6592	+	ENSMUSG00000049401.11	protein_coding	Ogfr	2	MGI:1919325	OTTMUSG00000016333.1	NA	83
chr4	119151697	119151698	3	39.4466	-	chr4	119135178	119151801	16624	-	ENSMUSG00000028639.15	protein_coding	Ybx1	2	MGI:99146	OTTMUSG00000009259.2	NA	14
chr1	85721467	85721468	3	39.4251	+	chr1	85721162	85779297	58136	+	ENSMUSG00000036707.17	protein_coding	Cab39	2	MGI:107438	OTTMUSG00000021589.10	NA	148
chr9	56902258	56902259	3	39.4218	+	chr9	56902207	56970091	67885	+	ENSMUSG00000032290.8	protein_coding	Ptpn9	2	MGI:1928376	OTTMUSG00000063137.1	NA	14
chr11	120375482	120375483	3	39.3767	+	chr11	120375439	120379891	4453	+	ENSMUSG00000039640.8	protein_coding	Mrpl12	2	MGI:1926273	OTTMUSG00000004268.2	NA	0
chr7	18885165	18885166	3	39.3237	+	chr7	18883647	18887467	3821	+	ENSMUSG00000040824.4	protein_coding	Snrpd2	2	MGI:98345	OTTMUSG00000029193.3	NA	0
chr7	127088891	127088892	3	39.2713	+	chr7	127079187	127090883	11697	+	ENSMUSG00000042423.10	protein_coding	Fbrs	2	MGI:104648	OTTMUSG00000058623.2	ncRNA_host	37
chr7	16186878	16186879	3	39.247	+	chr7	16186704	16189419	2716	+	ENSMUSG00000019158.10	protein_coding	Tmem160	2	MGI:1916344	OTTMUSG00000060590.1	NA	3
chr8	85753596	85753597	3	39.1878	+	chr8	85753452	85756915	3464	+	ENSMUSG00000041203.10	protein_coding	Trir	2	MGI:1922833	OTTMUSG00000061401.1	NA	328
chr17	24360516	24360517	3	39.1847	-	chr17	24292654	24369898	77245	-	ENSMUSG00000024122.17	protein_coding	Pdpk1	1	MGI:1338068	OTTMUSG00000016280.6	NA	44
chr11	115506167	115506168	3	39.1579	-	chr11	115505004	115519107	14104	-	ENSMUSG00000020744.14	protein_coding	Slc25a19	2	MGI:1914533	OTTMUSG00000003476.4	NA	2
chr5	147047727	147047728	3	39.1255	+	chr5	147013860	147048171	34312	+	ENSMUSG00000029642.12	protein_coding	Polr1d	2	MGI:108403	OTTMUSG00000024630.4	NA	64
chr14	79539072	79539073	3	39.0517	-	chr14	79526196	79539085	12890	-	ENSMUSG00000022018.8	protein_coding	Rgcc	2	MGI:1913464	OTTMUSG00000042059.1	NA	25
chr16	4831379	4831380	3	38.9963	-	chr16	4826594	4831417	4824	-	ENSMUSG00000022540.17	protein_coding	Rogdi	2	MGI:1913299	OTTMUSG00000055592.2	NA	0
chr6	52742330	52742331	3	38.9612	+	chr6	52690714	52743765	53052	+	ENSMUSG00000004535.13	protein_coding	Tax1bp1	1	MGI:1289308	OTTMUSG00000022785.3	NA	11
chr7	25386632	25386633	3	38.9497	+	chr7	25386427	25404502	18076	+	ENSMUSG00000002603.16	protein_coding	Tgfb1	2	MGI:98725	OTTMUSG00000036027.2	NA	301
chr4	126215255	126215256	3	38.8813	-	chr4	126209840	126215496	5657	-	ENSMUSG00000042558.17	protein_coding	Adprs	2	MGI:2140364	OTTMUSG00000009358.1	NA	0
chr11	115915330	115915331	3	38.8373	-	chr11	115914019	115915340	1322	-	ENSMUSG00000016559.15	protein_coding	H3f3b	2	MGI:1101768	OTTMUSG00000003689.1	NA	1
chr10	75169121	75169122	3	38.773	+	chr10	75152711	75170618	17908	+	ENSMUSG00000020178.7	protein_coding	Adora2a	2	MGI:99402	OTTMUSG00000065083.1	NA	40
chr13	31992682	31992683	3	38.7601	+	chr13	31990616	31996459	5844	+	ENSMUSG00000050295.5	protein_coding	Foxc1	2	MGI:1347466	OTTMUSG00000000725.2	NA	0
chr2	50186655	50186656	3	38.7501	-	chr2	50169893	50186813	16921	-	ENSMUSG00000026766.17	protein_coding	Mmadhc	2	MGI:1923786	OTTMUSG00000012388.2	NA	0
chr5	130200611	130200612	3	38.7422	-	chr5	130199795	130200622	828	-	ENSMUSG00000119946.1	lncRNA	ENSMUSG00000119946	2	NA	NA	NA	13
chr12	70304799	70304800	3	38.7246	+	chr12	70297939	70322371	24433	+	ENSMUSG00000113694.2	lncRNA	Gm48747	2	MGI:6098420	OTTMUSG00000065838.1	NA	1
chr12	70304799	70304800	3	38.7246	+	chr12	70291307	70394388	103082	-	ENSMUSG00000021071.18	protein_coding	Trim9	2	MGI:2137354	OTTMUSG00000065837.2	NA	1
chr9	57926590	57926591	3	38.713	+	chr9	57913694	57934306	20613	+	ENSMUSG00000032323.14	protein_coding	Cyp11a1	2	MGI:88582	OTTMUSG00000045946.2	overlapping_locus	163
chr6	120458891	120458892	3	38.712	+	chr6	120440208	120464520	24313	+	ENSMUSG00000002897.6	protein_coding	Il17ra	2	MGI:107399	OTTMUSG00000056821.1	NA	16
chr19	59249451	59249452	3	38.7081	+	chr19	59249328	59284444	35117	+	ENSMUSG00000025094.9	protein_coding	Slc18a2	2	MGI:106677	OTTMUSG00000074375.1	NA	80
chr7	100142581	100142582	3	38.6623	+	chr7	100142544	100151227	8684	+	ENSMUSG00000033685.14	protein_coding	Ucp2	2	MGI:109354	OTTMUSG00000022804.8	NA	177
chr4	93223461	93223462	3	38.5847	-	chr4	93222375	93223748	1374	-	ENSMUSG00000054000.6	protein_coding	Tusc1	2	MGI:2684283	OTTMUSG00000007809.1	NA	74
chr4	89229194	89229195	3	38.5572	-	chr4	89224536	89229276	4741	-	ENSMUSG00000073802.6	protein_coding	Cdkn2b	2	MGI:104737	OTTMUSG00000072160.1	NA	1
chr4	89229194	89229195	3	38.5572	-	chr4	89213089	89452672	239584	+	ENSMUSG00000086035.3	lncRNA	Gm12610	2	MGI:3652143	OTTMUSG00000007717.1	ncRNA_host	1
chr11	109253930	109253931	3	38.5525	+	chr11	109253657	109292195	38539	+	ENSMUSG00000020611.15	protein_coding	Gna13	2	MGI:95768	OTTMUSG00000003357.1	NA	161
chr11	109253930	109253931	3	38.5525	+	chr11	109243661	109254480	10820	-	ENSMUSG00000056687.11	lncRNA	Gm11696	2	MGI:3701776	OTTMUSG00000003456.2	NA	161
chr3	51132597	51132598	3	38.5502	+	chr3	51131868	51159065	27198	+	ENSMUSG00000023087.16	protein_coding	Noct	2	MGI:109382	OTTMUSG00000027519.4	overlapping_locus	98
chr19	4356130	4356131	3	38.5483	-	chr19	4336029	4356250	20222	-	ENSMUSG00000024858.15	protein_coding	Grk2	1	MGI:87940	OTTMUSG00000035343.4	NA	37
chr8	127318225	127318226	3	38.5416	-	chr8	127315035	127320725	5691	-	ENSMUSG00000051495.9	protein_coding	Irf2bp2	2	MGI:2443921	OTTMUSG00000044607.1	NA	3
chr11	84761568	84761569	3	38.5399	-	chr11	84723632	84761605	37974	-	ENSMUSG00000020530.15	protein_coding	Ggnbp2	2	MGI:2387356	OTTMUSG00000001025.4	NA	8
chr15	36283237	36283238	3	38.4704	-	chr15	36240079	36283293	43215	-	ENSMUSG00000022280.10	protein_coding	Rnf19a	2	MGI:1353623	OTTMUSG00000070319.1	ncRNA_host	63
chr6	124894910	124894911	3	38.4524	-	chr6	124890644	124897066	6423	-	ENSMUSG00000030122.13	protein_coding	Ptms	2	MGI:1916452	OTTMUSG00000024455.3	NA	117
chr6	124894910	124894911	3	38.4524	-	chr6	124893826	124902807	8982	+	ENSMUSG00000055818.3	lncRNA	A230083G16Rik	2	MGI:3045289	OTTMUSG00000024520.1	NA	117
chr15	25984764	25984765	3	38.4465	+	chr15	25984452	25998567	14116	+	ENSMUSG00000052253.7	protein_coding	Zfp622	2	MGI:1289282	OTTMUSG00000070118.1	NA	35
chr1	72750941	72750942	3	38.3044	+	chr1	72750449	72752972	2524	+	ENSMUSG00000046330.11	protein_coding	Rpl37a	2	MGI:98068	OTTMUSG00000061689.2	NA	24
chr17	28966984	28966985	3	38.3034	+	chr17	28910303	28967380	57078	+	ENSMUSG00000053436.16	protein_coding	Mapk14	2	MGI:1346865	OTTMUSG00000020086.11	NA	1
chr8	123829666	123829667	3	38.2835	+	chr8	123829089	123831983	2895	+	ENSMUSG00000000740.13	protein_coding	Rpl13	2	MGI:105922	OTTMUSG00000016486.3	ncRNA_host	1
chr4	135648107	135648108	3	38.2425	+	chr4	135648046	135667622	19577	+	ENSMUSG00000028673.11	protein_coding	Fuca1	2	MGI:95593	OTTMUSG00000009850.1	NA	85
chr17	46866690	46866691	3	38.2401	-	chr17	46859255	46867101	7847	-	ENSMUSG00000015605.7	protein_coding	Srf	2	MGI:106658	OTTMUSG00000072185.1	ncRNA_host	19
chr6	128369272	128369273	3	38.2069	-	chr6	128358547	128376703	18157	-	ENSMUSG00000085739.2	lncRNA	Gm15862	2	MGI:3801842	OTTMUSG00000026983.1	NA	0
chr17	29358530	29358531	3	38.1663	+	chr17	29333119	29367954	34836	+	ENSMUSG00000064147.8	protein_coding	Rab44	2	MGI:3045302	OTTMUSG00000031657.2	NA	246
chr10	82695043	82695044	3	38.1615	+	chr10	82669785	82733546	63762	+	ENSMUSG00000020250.12	protein_coding	Txnrd1	2	MGI:1354175	OTTMUSG00000064808.1	overlapping_locus	107
chr17	71309174	71309175	3	38.0923	-	chr17	71300651	71309549	8899	-	ENSMUSG00000024048.16	protein_coding	Myl12a	2	MGI:1914518	OTTMUSG00000033039.5	overlapping_locus	73
chr17	71309174	71309175	3	38.0923	-	chr17	71281114	71309203	28090	-	ENSMUSG00000117098.2	protein_coding	Gm49909	2	MGI:6270609	OTTMUSG00000072609.1	readthrough_gene	73
chr17	71309175	71309176	3	38.0923	-	chr17	71300651	71309549	8899	-	ENSMUSG00000024048.16	protein_coding	Myl12a	2	MGI:1914518	OTTMUSG00000033039.5	overlapping_locus	22
chr17	71309175	71309176	3	38.0923	-	chr17	71281114	71309203	28090	-	ENSMUSG00000117098.2	protein_coding	Gm49909	2	MGI:6270609	OTTMUSG00000072609.1	readthrough_gene	22
chr6	108641679	108641680	3	38.0583	+	chr6	108637590	108643886	6297	+	ENSMUSG00000030103.12	protein_coding	Bhlhe40	2	MGI:1097714	OTTMUSG00000035997.2	NA	354
chr7	80513191	80513192	3	37.9649	+	chr7	80510668	80526285	15618	+	ENSMUSG00000038797.14	protein_coding	Zscan2	2	MGI:99176	OTTMUSG00000027313.3	NA	150
chr1	172334176	172334177	3	37.943	+	chr1	172327614	172334947	7334	+	ENSMUSG00000026547.16	protein_coding	Tagln2	2	MGI:1312985	OTTMUSG00000021616.3	NA	860
chr5	53747853	53747854	3	37.8768	+	chr5	53713048	53814704	101657	+	ENSMUSG00000039191.13	protein_coding	Rbpj	2	MGI:96522	OTTMUSG00000054613.3	NA	0
chr7	34755980	34755981	3	37.8315	-	chr7	34745847	34755998	10152	-	ENSMUSG00000056216.10	protein_coding	Cebpg	2	MGI:104982	OTTMUSG00000032922.2	NA	19
chr11	45799983	45799984	3	37.7816	+	chr11	45742791	45801452	58662	+	ENSMUSG00000006169.21	protein_coding	Clint1	2	MGI:2144243	OTTMUSG00000005479.2	NA	298
chr7	45174739	45174740	3	37.6971	-	chr7	45172340	45175692	3353	-	ENSMUSG00000040435.13	protein_coding	Ppp1r15a	2	MGI:1927072	OTTMUSG00000024467.2	NA	42
chr6	87788762	87788763	3	37.6922	-	chr6	87765835	87789146	23312	-	ENSMUSG00000030055.17	protein_coding	Rab43	2	MGI:1917084	OTTMUSG00000022164.3	overlapping_locus	58
chr6	87788762	87788763	3	37.6922	-	chr6	87769428	87798613	29186	-	ENSMUSG00000107928.2	protein_coding	Gm45140	2	MGI:5753716	OTTMUSG00000057258.2	overlapping_locus	58
chr12	69632253	69632254	3	37.6887	-	chr12	69630536	69663893	33358	-	ENSMUSG00000034801.14	protein_coding	Sos2	2	MGI:98355	OTTMUSG00000044373.5	ncRNA_host	0
chr7	74052288	74052289	3	37.6887	+	chr7	73925167	74204528	279362	-	ENSMUSG00000025790.15	protein_coding	Slco3a1	2	MGI:1351867	OTTMUSG00000024304.3	NA	0
chr7	74052288	74052289	3	37.6887	+	chr7	74042446	74060981	18536	+	ENSMUSG00000085161.2	lncRNA	Gm7580	2	MGI:3646746	OTTMUSG00000024305.1	NA	0
chr4	116991141	116991142	3	37.6554	-	chr4	116985852	116991160	5309	-	ENSMUSG00000028680.15	protein_coding	Plk3	2	MGI:109604	OTTMUSG00000009922.4	NA	59
chr4	43425404	43425405	3	37.6225	+	chr4	43381979	43427088	45110	+	ENSMUSG00000035969.16	protein_coding	Rusc2	2	MGI:2140371	OTTMUSG00000006785.7	NA	48
chr11	83553412	83553413	3	37.5783	+	chr11	83553410	83555509	2100	+	ENSMUSG00000018930.4	protein_coding	Ccl4	2	MGI:98261	OTTMUSG00000000993.1	NA	315
chr11	83553411	83553412	3	37.5783	+	chr11	83553410	83555509	2100	+	ENSMUSG00000018930.4	protein_coding	Ccl4	2	MGI:98261	OTTMUSG00000000993.1	NA	169
chr5	3697856	3697857	3	37.5601	-	chr5	3682932	3707185	24254	-	ENSMUSG00000007415.16	protein_coding	Gatad1	2	MGI:1914460	OTTMUSG00000028536.3	NA	0
chr15	36283263	36283264	3	37.5296	-	chr15	36240079	36283293	43215	-	ENSMUSG00000022280.10	protein_coding	Rnf19a	2	MGI:1353623	OTTMUSG00000070319.1	ncRNA_host	19
chr10	96452913	96452914	3	37.5154	+	chr10	96452868	96458671	5804	+	ENSMUSG00000036478.9	protein_coding	Btg1	2	MGI:88215	OTTMUSG00000064512.1	NA	68
chr11	68713265	68713266	3	37.5074	-	chr11	68712260	68762684	50425	-	ENSMUSG00000018736.15	protein_coding	Ndel1	2	MGI:1932915	OTTMUSG00000005956.1	NA	62
chr5	140405293	140405294	3	37.4396	+	chr5	140405083	140429115	24033	+	ENSMUSG00000056076.14	protein_coding	Eif3b	2	MGI:106478	OTTMUSG00000054815.1	ncRNA_host	12
chr19	50583523	50583524	3	37.3526	+	chr19	50131737	50667084	535348	-	ENSMUSG00000043531.17	protein_coding	Sorcs1	2	MGI:1929666	OTTMUSG00000060510.2	NA	18
chr11	120515779	120515780	3	37.2994	-	chr11	120509198	120516066	6869	-	ENSMUSG00000025138.15	protein_coding	Sirt7	2	MGI:2385849	OTTMUSG00000004085.5	overlapping_locus	19
chr9	92204059	92204060	3	37.1701	+	chr9	92191430	92239929	48500	+	ENSMUSG00000074139.9	protein_coding	1700057G04Rik	1	MGI:1925709	OTTMUSG00000022736.5	NA	0
chr17	24360522	24360523	3	37.0929	-	chr17	24292654	24369898	77245	-	ENSMUSG00000024122.17	protein_coding	Pdpk1	1	MGI:1338068	OTTMUSG00000016280.6	NA	17
chr9	21456118	21456119	3	37.0436	+	chr9	21437472	21456629	19158	+	ENSMUSG00000057191.15	protein_coding	AB124611	2	MGI:3043001	OTTMUSG00000038084.2	NA	25
chr17	85398159	85398160	3	37.0226	+	chr17	85397980	85766016	368037	+	ENSMUSG00000071037.7	protein_coding	Camkmt	2	MGI:1920832	OTTMUSG00000072643.1	NA	1
chr7	114232899	114232900	3	37.0149	-	chr7	114230713	114235592	4880	-	ENSMUSG00000030669.14	protein_coding	Calca	2	MGI:2151253	OTTMUSG00000058696.1	NA	110
chr7	114232900	114232901	3	37.0149	-	chr7	114230713	114235592	4880	-	ENSMUSG00000030669.14	protein_coding	Calca	2	MGI:2151253	OTTMUSG00000058696.1	NA	52
chr9	21456111	21456112	3	36.9829	+	chr9	21437472	21456629	19158	+	ENSMUSG00000057191.15	protein_coding	AB124611	2	MGI:3043001	OTTMUSG00000038084.2	NA	0
chr9	32607330	32607331	3	36.957	+	chr9	32547517	32669116	121600	+	ENSMUSG00000032035.17	protein_coding	Ets1	2	MGI:95455	OTTMUSG00000044662.4	NA	9
chr17	29566705	29566706	3	36.9244	-	chr17	29551046	29566908	15863	-	ENSMUSG00000024012.19	protein_coding	Mtch1	2	MGI:1929261	OTTMUSG00000028973.6	NA	112
chr11	115007293	115007294	3	36.8554	-	chr11	114982257	115053062	70806	+	ENSMUSG00000020732.14	protein_coding	Rab37	2	MGI:1929945	OTTMUSG00000003609.3	NA	22
chr11	115007293	115007294	3	36.8554	-	chr11	115007040	115024818	17779	-	ENSMUSG00000047798.16	protein_coding	Cd300lf	2	MGI:2442359	OTTMUSG00000003642.2	NA	22
chr7	30262497	30262498	3	36.8504	-	chr7	30261288	30263052	1765	-	ENSMUSG00000036835.8	protein_coding	Psenen	2	MGI:1913590	OTTMUSG00000059364.1	NA	46
chr9	122942260	122942261	3	36.8369	-	chr9	122895225	122942270	47046	-	ENSMUSG00000025786.18	protein_coding	Zdhhc3	2	MGI:1926134	OTTMUSG00000023779.7	NA	0
chr19	46587574	46587575	3	36.8279	+	chr19	46587523	46645828	58306	+	ENSMUSG00000047731.18	protein_coding	Wbp1l	2	MGI:107577	OTTMUSG00000032998.2	NA	47
chr7	114015143	114015144	3	36.8175	-	chr7	114014516	114138486	123971	+	ENSMUSG00000030671.10	protein_coding	Pde3b	2	MGI:1333863	OTTMUSG00000025593.4	overlapping_locus	101
chr9	70587046	70587047	3	36.8111	-	chr9	70586279	70687511	101233	+	ENSMUSG00000054693.15	protein_coding	Adam10	2	MGI:109548	OTTMUSG00000033211.2	NA	0
chr16	4831377	4831378	3	36.7692	-	chr16	4826594	4831417	4824	-	ENSMUSG00000022540.17	protein_coding	Rogdi	2	MGI:1913299	OTTMUSG00000055592.2	NA	25
chr10	78248842	78248843	3	36.7643	-	chr10	78236218	78248877	12660	-	ENSMUSG00000061032.10	protein_coding	Rrp1	2	MGI:1203500	OTTMUSG00000064253.1	ncRNA_host	0
chr6	140569574	140569575	3	36.7156	+	chr6	140568389	140624198	55810	+	ENSMUSG00000030232.19	protein_coding	Aebp2	2	MGI:1338038	OTTMUSG00000034195.9	NA	4
chr11	83540187	83540188	3	36.7115	-	chr11	83539329	83541209	1881	+	ENSMUSG00000120024.1	lncRNA	ENSMUSG00000120024	2	NA	NA	NA	30
chr1	134350822	134350823	3	36.6978	+	chr1	134343116	134361089	17974	+	ENSMUSG00000026457.15	protein_coding	Adipor1	2	MGI:1919924	OTTMUSG00000021808.1	NA	27
chr7	114014086	114014087	3	36.6784	-	chr7	113914714	114014396	99683	-	ENSMUSG00000087475.5	lncRNA	4933406I18Rik	2	MGI:1918295	OTTMUSG00000025594.2	overlapping_locus	32
chr11	54156217	54156218	3	36.6511	-	chr11	54156129	54158103	1975	-	ENSMUSG00000018914.6	protein_coding	Il3	2	MGI:96552	OTTMUSG00000005664.1	NA	0
chr11	54156217	54156218	3	36.6511	-	chr11	54152586	54176100	23515	+	ENSMUSG00000120110.1	lncRNA	ENSMUSG00000120110	2	NA	NA	NA	0
chr11	75259315	75259316	3	36.6511	-	chr11	75239259	75296531	57273	+	ENSMUSG00000018809.3	protein_coding	Smyd4	2	MGI:2442796	OTTMUSG00000006205.2	NA	0
chr3	89323673	89323674	3	36.6511	-	chr3	89322779	89325690	2912	-	ENSMUSG00000028044.7	protein_coding	Cks1b	2	MGI:1889208	OTTMUSG00000022072.2	NA	0
chr4	43425395	43425396	3	36.6443	+	chr4	43381979	43427088	45110	+	ENSMUSG00000035969.16	protein_coding	Rusc2	2	MGI:2140371	OTTMUSG00000006785.7	NA	6
chr7	127088938	127088939	3	36.6213	+	chr7	127079187	127090883	11697	+	ENSMUSG00000042423.10	protein_coding	Fbrs	2	MGI:104648	OTTMUSG00000058623.2	ncRNA_host	76
chr6	117883919	117883920	3	36.574	+	chr6	117877285	117902583	25299	+	ENSMUSG00000042079.14	protein_coding	Hnrnpf	2	MGI:2138741	OTTMUSG00000042359.2	overlapping_locus	73
chr6	117883919	117883920	3	36.574	+	chr6	117882769	117884720	1952	-	ENSMUSG00000042087.6	TEC	4933440N22Rik	2	MGI:1921721	OTTMUSG00000056754.1	NA	73
chr6	117883918	117883919	3	36.574	+	chr6	117877285	117902583	25299	+	ENSMUSG00000042079.14	protein_coding	Hnrnpf	2	MGI:2138741	OTTMUSG00000042359.2	overlapping_locus	32
chr6	117883918	117883919	3	36.574	+	chr6	117882769	117884720	1952	-	ENSMUSG00000042087.6	TEC	4933440N22Rik	2	MGI:1921721	OTTMUSG00000056754.1	NA	32
chr7	18885207	18885208	3	36.5662	+	chr7	18883647	18887467	3821	+	ENSMUSG00000040824.4	protein_coding	Snrpd2	2	MGI:98345	OTTMUSG00000029193.3	NA	48
chr5	145051095	145051096	3	36.5062	+	chr5	145051025	145066509	15485	+	ENSMUSG00000029622.17	protein_coding	Arpc1b	2	MGI:1343142	OTTMUSG00000022984.5	NA	252
chr4	126130890	126130891	3	36.5041	-	chr4	126125960	126150136	24177	-	ENSMUSG00000028849.18	protein_coding	Map7d1	2	MGI:2384297	OTTMUSG00000009353.2	NA	23
chr17	26895391	26895392	3	36.4918	+	chr17	26882205	26918621	36417	+	ENSMUSG00000015575.16	protein_coding	Atp6v0e	2	MGI:1328318	OTTMUSG00000073635.4	NA	48
chr17	26895389	26895390	3	36.4918	+	chr17	26882205	26918621	36417	+	ENSMUSG00000015575.16	protein_coding	Atp6v0e	2	MGI:1328318	OTTMUSG00000073635.4	NA	12
chr7	30121157	30121158	3	36.4892	+	chr7	30121157	30128171	7015	+	ENSMUSG00000036931.16	protein_coding	Nfkbid	2	MGI:3041243	OTTMUSG00000026225.2	NA	229
chr12	12990321	12990322	3	36.485	-	chr12	12986094	12991915	5822	-	ENSMUSG00000037169.16	protein_coding	Mycn	2	MGI:97357	OTTMUSG00000032640.2	NA	98
chr5	38417717	38417718	3	36.4695	+	chr5	38417529	38426978	9450	+	ENSMUSG00000067365.12	protein_coding	Tmem128	2	MGI:1913559	OTTMUSG00000026725.3	NA	53
chr17	34810202	34810203	3	36.4279	+	chr17	34808780	34810728	1949	+	ENSMUSG00000034786.18	protein_coding	Gpsm3	2	MGI:2146785	OTTMUSG00000020244.2	overlapping_locus	161
chr9	20549960	20549961	3	36.4053	-	chr9	20529414	20556063	26650	-	ENSMUSG00000066892.15	protein_coding	Fbxl12	2	MGI:1354738	OTTMUSG00000029129.4	NA	24
chr9	120403293	120403294	3	36.3969	+	chr9	120400510	120403720	3211	+	ENSMUSG00000025794.10	protein_coding	Rpl14	2	MGI:1914365	OTTMUSG00000062595.1	NA	98
chr12	8549816	8549817	3	36.3922	-	chr12	8547661	8550009	2349	-	ENSMUSG00000054364.6	protein_coding	Rhob	2	MGI:107949	OTTMUSG00000065440.1	NA	176
chr11	57692935	57692936	3	36.3753	+	chr11	57692463	57701043	8581	+	ENSMUSG00000020519.6	protein_coding	Sap30l	2	MGI:1354709	OTTMUSG00000005710.1	NA	27
chr16	49676197	49676198	3	36.3578	-	chr16	49620896	49735373	114478	+	ENSMUSG00000055447.20	protein_coding	Cd47	2	MGI:96617	OTTMUSG00000014965.9	NA	157
chr5	35438165	35438166	3	36.351	+	chr5	35435663	35439107	3445	+	ENSMUSG00000045318.7	protein_coding	Adra2c	2	MGI:87936	OTTMUSG00000056027.1	NA	10
chr18	80750934	80750935	3	36.2876	-	chr18	80748405	80750975	2571	+	ENSMUSG00000118265.2	lncRNA	Gm50211	2	MGI:6302999	OTTMUSG00000073780.1	NA	107
chr18	80750934	80750935	3	36.2876	-	chr18	80649420	80756286	106867	-	ENSMUSG00000033016.17	protein_coding	Nfatc1	2	MGI:102469	OTTMUSG00000073779.1	NA	107
chr17	84493275	84493276	3	36.2652	-	chr17	84491359	84495375	4017	-	ENSMUSG00000045817.9	protein_coding	Zfp36l2	2	MGI:107945	OTTMUSG00000020082.1	NA	128
chr17	84493275	84493276	3	36.2652	-	chr17	84493183	84524276	31094	+	ENSMUSG00000117393.3	lncRNA	Gm36279	2	MGI:5595438	OTTMUSG00000072789.1	NA	128
chr3	138194906	138194907	3	36.2016	+	chr3	138164717	138195276	30560	-	ENSMUSG00000005813.13	protein_coding	Metap1	2	MGI:1922874	OTTMUSG00000052836.2	NA	31
chr9	107442740	107442741	3	36.188	+	chr9	107440454	107443311	2858	+	ENSMUSG00000010054.5	protein_coding	Tusc2	1	MGI:1931086	OTTMUSG00000050781.3	NA	16
chr9	107442740	107442741	3	36.188	+	chr9	107436008	107445614	9607	-	ENSMUSG00000097099.4	lncRNA	Gm9917	2	MGI:3704343	OTTMUSG00000050868.2	NA	16
chr2	18397247	18397248	3	36.1623	+	chr2	18200465	18397641	197177	-	ENSMUSG00000026740.13	protein_coding	Dnajc1	2	MGI:103268	OTTMUSG00000011538.6	overlapping_locus	1
chr11	33809741	33809742	3	36.1316	+	chr11	33579339	33943152	363814	-	ENSMUSG00000053519.18	protein_coding	Kcnip1	2	MGI:1917607	OTTMUSG00000005402.3	overlapping_locus	0
chr2	131020546	131020547	3	36.1105	-	chr2	131017102	131021987	4886	-	ENSMUSG00000068267.6	protein_coding	Cenpb	2	MGI:88376	OTTMUSG00000015913.1	overlapping_locus	14
chr2	131020546	131020547	3	36.1105	-	chr2	131012181	131029202	17022	-	ENSMUSG00000027329.10	protein_coding	Spef1	2	MGI:3513546	OTTMUSG00000015912.1	overlapping_locus	14
chr4	48051887	48051888	3	36.0987	+	chr4	48045153	48086445	41293	+	ENSMUSG00000028341.10	protein_coding	Nr4a3	2	MGI:1352457	OTTMUSG00000006813.2	NA	35
chr16	92622431	92622432	3	36.0753	-	chr16	92398354	92623037	224684	-	ENSMUSG00000022952.18	protein_coding	Runx1	1	MGI:99852	OTTMUSG00000049470.3	NA	0
chr3	96537254	96537255	3	36.048	+	chr3	96537249	96541107	3859	+	ENSMUSG00000038374.11	protein_coding	Rbm8a	2	MGI:1913129	OTTMUSG00000053140.2	NA	54
chr2	91813746	91813747	3	35.9488	-	chr2	91812673	91854847	42175	-	ENSMUSG00000027230.10	protein_coding	Creb3l1	2	MGI:1347062	OTTMUSG00000014377.1	NA	50
chr3	65435718	65435719	3	35.9174	-	chr3	65414678	65436800	22123	-	ENSMUSG00000074580.12	transcribed_processed_pseudogene	4931440P22Rik	2	MGI:1918254	OTTMUSG00000051865.4	NA	6
chr9	77662011	77662012	3	35.8782	+	chr9	77661817	77701767	39951	+	ENSMUSG00000032350.10	protein_coding	Gclc	2	MGI:104990	OTTMUSG00000021059.2	NA	83
chr8	129086057	129086058	3	35.8775	+	chr8	129085085	129229844	144760	+	ENSMUSG00000025810.10	protein_coding	Nrp1	2	MGI:106206	OTTMUSG00000061647.1	ncRNA_host	59
chr2	164721301	164721302	3	35.8752	+	chr2	164721224	164736374	15151	+	ENSMUSG00000039849.7	protein_coding	Pcif1	2	MGI:2443858	OTTMUSG00000019973.2	NA	0
chr19	38621973	38621974	3	35.757	-	chr19	38469557	38773474	303918	+	ENSMUSG00000024998.18	protein_coding	Plce1	1	MGI:1921305	OTTMUSG00000043393.8	NA	9
chr6	17065211	17065212	3	35.7361	+	chr6	17065148	17105827	40680	+	ENSMUSG00000029552.20	protein_coding	Tes	2	MGI:105081	OTTMUSG00000022490.10	NA	57
chr6	17065211	17065212	3	35.7361	+	chr6	17065009	17171832	106824	-	ENSMUSG00000054556.8	lncRNA	Gm4876	2	MGI:3647654	OTTMUSG00000022496.2	NA	57
chr13	107083696	107083697	3	35.7346	+	chr13	107083635	107096732	13098	+	ENSMUSG00000021692.10	protein_coding	Dimt1	2	MGI:1913504	OTTMUSG00000067869.1	NA	25
chr17	27842426	27842427	3	35.6959	-	chr17	27798356	27842469	44114	-	ENSMUSG00000024213.15	protein_coding	Nudt3	2	MGI:1928484	OTTMUSG00000018655.9	overlapping_locus	18
chr17	27842426	27842427	3	35.6959	-	chr17	27799754	27854196	54443	-	ENSMUSG00000117338.2	protein_coding	Gm49804	2	MGI:6270466	OTTMUSG00000072049.1	readthrough_gene	18
chr10	80540986	80540987	3	35.6669	+	chr10	80538018	80541207	3190	+	ENSMUSG00000055862.8	protein_coding	Izumo4	2	MGI:1918814	OTTMUSG00000065008.1	NA	59
chr7	80055177	80055178	3	35.6276	-	chr7	80054017	80056325	2309	+	ENSMUSG00000108436.2	lncRNA	Gm44851	2	MGI:5753427	OTTMUSG00000058675.1	NA	277
chr7	80055177	80055178	3	35.6276	-	chr7	80038333	80055184	16852	-	ENSMUSG00000030530.16	protein_coding	Furin	2	MGI:97513	OTTMUSG00000028566.3	NA	277
chr5	123774498	123774499	3	35.6117	-	chr5	123715858	123822681	106824	-	ENSMUSG00000049550.18	protein_coding	Clip1	2	MGI:1928401	OTTMUSG00000025900.5	NA	5
chr9	42584920	42584921	3	35.6117	-	chr9	42429431	42855789	426359	-	ENSMUSG00000032017.15	protein_coding	Grik4	2	MGI:95817	OTTMUSG00000020650.2	ncRNA_host	0
chr13	33746572	33746573	3	35.5776	-	chr13	33746469	33753300	6832	-	ENSMUSG00000112963.2	lncRNA	Gm6093	2	MGI:3648840	OTTMUSG00000067394.1	NA	24
chr7	30262488	30262489	3	35.5647	-	chr7	30261288	30263052	1765	-	ENSMUSG00000036835.8	protein_coding	Psenen	2	MGI:1913590	OTTMUSG00000059364.1	NA	171
chr16	17270375	17270376	3	35.5436	+	chr16	17269851	17305298	35448	+	ENSMUSG00000006134.5	protein_coding	Crkl	2	MGI:104686	OTTMUSG00000025644.2	NA	30
chr4	132220958	132220959	3	35.539	-	chr4	132219343	132237812	18470	-	ENSMUSG00000028893.9	protein_coding	Sesn2	2	MGI:2651874	OTTMUSG00000009672.2	overlapping_locus	29
chr13	95741374	95741375	3	35.5308	-	chr13	95738311	95754995	16685	-	ENSMUSG00000048376.7	protein_coding	F2r	2	MGI:101802	OTTMUSG00000067576.1	NA	107
chr17	46342281	46342282	3	35.5236	-	chr17	46327919	46343295	15377	-	ENSMUSG00000023951.19	protein_coding	Vegfa	2	MGI:103178	OTTMUSG00000016285.5	NA	146
chr15	12460202	12460203	3	35.5166	+	chr15	12405018	12740010	334993	-	ENSMUSG00000022197.17	protein_coding	Pdzd2	2	MGI:1922394	OTTMUSG00000048303.12	overlapping_locus	9
chr7	78798794	78798795	3	35.4827	-	chr7	78783516	78798808	15293	-	ENSMUSG00000030605.16	protein_coding	Mfge8	2	MGI:102768	OTTMUSG00000058555.1	NA	77
chr13	8935670	8935671	3	35.4794	+	chr13	8935537	8942487	6951	+	ENSMUSG00000058258.16	protein_coding	Idi1	1	MGI:2442264	OTTMUSG00000040098.1	NA	0
chr13	8935670	8935671	3	35.4794	+	chr13	8934950	8935859	910	-	ENSMUSG00000113245.2	TEC	Gm48574	2	MGI:6098139	OTTMUSG00000066781.1	NA	0
chr5	137064573	137064574	3	35.4014	-	chr5	137063847	137074989	11143	-	ENSMUSG00000004849.15	protein_coding	Ap1s1	2	MGI:1098244	OTTMUSG00000023414.2	NA	2
chr19	45771724	45771725	3	35.3987	-	chr19	45738698	45772276	33579	-	ENSMUSG00000025220.9	protein_coding	Oga	2	MGI:1932139	OTTMUSG00000074216.2	NA	81
chr2	164721312	164721313	3	35.3866	+	chr2	164721224	164736374	15151	+	ENSMUSG00000039849.7	protein_coding	Pcif1	2	MGI:2443858	OTTMUSG00000019973.2	NA	40
chr7	114014085	114014086	3	35.3661	-	chr7	113914714	114014396	99683	-	ENSMUSG00000087475.5	lncRNA	4933406I18Rik	2	MGI:1918295	OTTMUSG00000025594.2	overlapping_locus	66
chr7	45144129	45144130	3	35.3295	-	chr7	45135686	45173056	37371	+	ENSMUSG00000023467.19	protein_coding	Tulp2	2	MGI:1861600	OTTMUSG00000024071.3	NA	27
chr7	45144129	45144130	3	35.3295	-	chr7	45139882	45159830	19949	-	ENSMUSG00000030824.18	protein_coding	Nucb1	2	MGI:97388	OTTMUSG00000024466.5	NA	27
chr16	17270362	17270363	3	35.3209	+	chr16	17269851	17305298	35448	+	ENSMUSG00000006134.5	protein_coding	Crkl	2	MGI:104686	OTTMUSG00000025644.2	NA	1
chr17	24689585	24689586	3	35.304	+	chr17	24689366	24692084	2719	+	ENSMUSG00000043445.8	protein_coding	Pgp	2	MGI:1914328	OTTMUSG00000072965.2	NA	53
chr14	24541817	24541818	3	35.267	+	chr14	24537193	24547027	9835	+	ENSMUSG00000025290.18	protein_coding	Rps24	2	MGI:98147	OTTMUSG00000068639.1	NA	92
chr12	69419966	69419967	3	35.264	+	chr12	69418924	69420557	1634	+	ENSMUSG00000044147.9	protein_coding	Arf6	2	MGI:99435	OTTMUSG00000065763.1	NA	120
chr12	69419964	69419965	3	35.264	+	chr12	69418924	69420557	1634	+	ENSMUSG00000044147.9	protein_coding	Arf6	2	MGI:99435	OTTMUSG00000065763.1	NA	37
chr17	71580767	71580768	3	35.2578	-	chr17	71559167	71618973	59807	-	ENSMUSG00000024053.12	protein_coding	Emilin2	2	MGI:2389136	OTTMUSG00000072622.1	NA	134
chr13	31992692	31992693	3	35.2434	+	chr13	31990616	31996459	5844	+	ENSMUSG00000050295.5	protein_coding	Foxc1	2	MGI:1347466	OTTMUSG00000000725.2	NA	45
chr5	136594806	136594807	3	35.2434	-	chr5	136276989	136596344	319356	-	ENSMUSG00000029705.18	protein_coding	Cux1	2	MGI:88568	OTTMUSG00000040141.5	overlapping_locus	37
chr8	71151798	71151799	3	35.2398	+	chr8	71151599	71153265	1667	+	ENSMUSG00000071076.9	protein_coding	Jund	2	MGI:96648	OTTMUSG00000061455.1	NA	297
chr10	115221429	115221430	3	35.2181	+	chr10	115220864	115268677	47814	+	ENSMUSG00000034163.11	protein_coding	Zfc3h1	2	MGI:2446143	OTTMUSG00000033505.2	NA	59
chr4	132220969	132220970	3	35.1768	-	chr4	132219343	132237812	18470	-	ENSMUSG00000028893.9	protein_coding	Sesn2	2	MGI:2651874	OTTMUSG00000009672.2	overlapping_locus	4
chr17	73248537	73248538	3	35.1747	+	chr17	73225300	73248942	23643	+	ENSMUSG00000024063.14	protein_coding	Lbh	2	MGI:1925139	OTTMUSG00000028495.3	NA	30
chr15	84095306	84095307	3	35.1596	+	chr15	84076442	84101468	25027	+	ENSMUSG00000022437.8	protein_coding	Samm50	2	MGI:1915903	OTTMUSG00000070628.2	overlapping_locus	0
chr17	7246316	7246317	3	35.1266	+	chr17	7238033	7278698	40666	+	ENSMUSG00000094724.9	protein_coding	Rnaset2b	2	MGI:3702087	OTTMUSG00000071990.1	NA	77
chr17	7246316	7246317	3	35.1266	+	chr17	7246303	7311349	65047	+	ENSMUSG00000116876.2	protein_coding	Gm49721	2	MGI:6215195	OTTMUSG00000071991.1	overlapping_locus	77
chr12	40184181	40184182	3	35.115	-	chr12	40109768	40184227	74460	-	ENSMUSG00000002565.17	protein_coding	Scin	2	MGI:1306794	OTTMUSG00000027556.1	NA	153
chr5	112455854	112455855	3	35.1073	+	chr5	112424557	112463227	38671	+	ENSMUSG00000029344.16	protein_coding	Tpst2	2	MGI:1309516	OTTMUSG00000024827.5	NA	78
chr17	29714105	29714106	3	35.1067	+	chr17	29709727	29715086	5360	+	ENSMUSG00000024014.9	protein_coding	Pim1	2	MGI:97584	OTTMUSG00000046297.5	NA	93
chr17	29714103	29714104	3	35.1067	+	chr17	29709727	29715086	5360	+	ENSMUSG00000024014.9	protein_coding	Pim1	2	MGI:97584	OTTMUSG00000046297.5	NA	28
chr10	87412765	87412766	3	35.0913	+	chr10	87357657	87419998	62342	+	ENSMUSG00000020051.18	protein_coding	Pah	2	MGI:97473	OTTMUSG00000023594.4	NA	0
chr7	3681788	3681789	3	35.0634	-	chr7	3680788	3696522	15735	-	ENSMUSG00000035596.15	protein_coding	Mboat7	2	MGI:1924832	OTTMUSG00000023042.11	NA	23
chr1	86455795	86455796	3	35.0342	+	chr1	86454448	86458434	3987	+	ENSMUSG00000026238.15	protein_coding	Ptma	1	MGI:97803	OTTMUSG00000048097.2	NA	0
chr5	68004681	68004682	3	34.991	-	chr5	67775483	68004777	229295	-	ENSMUSG00000037685.16	protein_coding	Atp8a1	2	MGI:1330848	OTTMUSG00000022523.8	overlapping_locus	73
chr5	68004681	68004682	3	34.991	-	chr5	68004408	68066356	61949	+	ENSMUSG00000087261.3	lncRNA	Gm15477	2	MGI:3705209	OTTMUSG00000022537.2	overlapping_locus	73
chr7	24602470	24602471	3	34.9314	+	chr7	24602337	24626019	23683	+	ENSMUSG00000040940.19	protein_coding	Arhgef1	2	MGI:1353510	OTTMUSG00000029276.3	NA	47
chr12	91745911	91745912	3	34.9302	-	chr12	91599783	91755161	155379	-	ENSMUSG00000020961.16	protein_coding	Ston2	2	MGI:1918272	OTTMUSG00000035527.7	overlapping_locus	79
chr16	38752248	38752249	3	34.9012	-	chr16	38721833	38847521	125689	+	ENSMUSG00000022790.15	protein_coding	Igsf11	2	MGI:2388477	OTTMUSG00000016990.2	overlapping_locus	37
chr15	78947054	78947055	3	34.7781	-	chr15	78937294	78947093	9800	-	ENSMUSG00000033055.13	protein_coding	Ankrd54	2	MGI:2444209	OTTMUSG00000029926.4	NA	32
chr16	49675852	49675853	3	34.6869	-	chr16	49668598	49675964	7367	-	ENSMUSG00000120198.1	lncRNA	ENSMUSG00000120198	2	NA	NA	NA	116
chr16	49675852	49675853	3	34.6869	-	chr16	49620896	49735373	114478	+	ENSMUSG00000055447.20	protein_coding	Cd47	2	MGI:96617	OTTMUSG00000014965.9	NA	116
chr7	83532047	83532048	3	34.6826	-	chr7	83529081	83533513	4433	-	ENSMUSG00000070462.5	protein_coding	Tlnrd1	2	MGI:1891420	OTTMUSG00000030367.1	NA	59
chr17	35420980	35420981	3	34.6686	-	chr17	35418357	35420983	2627	-	ENSMUSG00000024401.15	protein_coding	Tnf	2	MGI:104798	OTTMUSG00000037196.1	NA	21
chr8	129085998	129085999	3	34.6498	+	chr8	129085085	129229844	144760	+	ENSMUSG00000025810.10	protein_coding	Nrp1	2	MGI:106206	OTTMUSG00000061647.1	ncRNA_host	20
chr14	122344494	122344495	3	34.5483	+	chr14	122344450	122397016	52567	+	ENSMUSG00000025544.14	protein_coding	Tm9sf2	2	MGI:1915309	OTTMUSG00000035868.2	overlapping_locus	22
chr14	122344493	122344494	3	34.5483	+	chr14	122344450	122397016	52567	+	ENSMUSG00000025544.14	protein_coding	Tm9sf2	2	MGI:1915309	OTTMUSG00000035868.2	overlapping_locus	0
chr14	70815318	70815319	3	34.5345	+	chr14	70815077	70820128	5052	+	ENSMUSG00000045211.6	protein_coding	Nudt18	2	MGI:2385853	OTTMUSG00000069186.1	NA	54
chr19	24454769	24454770	3	34.524	+	chr19	24272158	24533236	261079	-	ENSMUSG00000024867.15	protein_coding	Pip5k1b	2	MGI:107930	OTTMUSG00000031802.1	NA	227
chr13	16201216	16201217	3	34.5081	+	chr13	16186436	16206206	19771	+	ENSMUSG00000041324.15	protein_coding	Inhba	2	MGI:96570	OTTMUSG00000066798.2	NA	24
chr3	105812155	105812156	3	34.4645	+	chr3	105778174	105816242	38069	+	ENSMUSG00000000562.6	protein_coding	Adora3	2	MGI:104847	OTTMUSG00000052379.3	overlapping_locus	146
chr3	105812155	105812156	3	34.4645	+	chr3	105778219	105831358	53140	+	ENSMUSG00000074344.8	protein_coding	Tmigd3	2	MGI:5604098	OTTMUSG00000074915.1	overlapping_locus	146
chr13	46823026	46823027	3	34.37	+	chr13	46822998	46831532	8535	+	ENSMUSG00000069237.9	protein_coding	Fam8a1	2	MGI:2145496	OTTMUSG00000027736.1	NA	40
chr18	73948509	73948510	3	34.318	-	chr18	73902974	73948520	45547	-	ENSMUSG00000024556.5	protein_coding	Me2	2	MGI:2147351	OTTMUSG00000073647.1	NA	34
chr7	29893433	29893434	3	34.226	-	chr7	29886361	29894461	8101	-	ENSMUSG00000001794.14	protein_coding	Capns1	2	MGI:88266	OTTMUSG00000022203.3	NA	43
chr7	29893433	29893434	3	34.226	-	chr7	29893379	29900314	6936	+	ENSMUSG00000097817.3	lncRNA	Gm26810	2	MGI:5477304	OTTMUSG00000059311.1	NA	43
chr8	125070342	125070343	3	34.2213	+	chr8	124958130	125072461	114332	+	ENSMUSG00000089704.10	protein_coding	Galnt2	2	MGI:894694	OTTMUSG00000037046.1	overlapping_locus	178
chr10	81018077	81018078	3	34.2092	+	chr10	81012465	81018332	5868	+	ENSMUSG00000034994.11	protein_coding	Eef2	2	MGI:95288	OTTMUSG00000065058.1	ncRNA_host	86
chr10	81018075	81018076	3	34.2092	+	chr10	81012465	81018332	5868	+	ENSMUSG00000034994.11	protein_coding	Eef2	2	MGI:95288	OTTMUSG00000065058.1	ncRNA_host	32
chr12	80837383	80837384	3	34.1826	+	chr12	80837284	80927609	90326	+	ENSMUSG00000021133.10	protein_coding	Susd6	2	MGI:2444661	OTTMUSG00000065646.1	NA	16
chr7	24944757	24944758	3	34.1768	-	chr7	24941986	24950186	8201	-	ENSMUSG00000040857.16	protein_coding	Erf	2	MGI:109637	OTTMUSG00000029200.1	NA	212
chr18	34994281	34994282	3	34.1682	+	chr18	34992876	34998037	5162	+	ENSMUSG00000038418.8	protein_coding	Egr1	2	MGI:95295	OTTMUSG00000021064.2	NA	432
chr5	129578796	129578797	3	34.1438	+	chr5	129578310	129648448	70139	+	ENSMUSG00000029439.15	protein_coding	Sfswap	2	MGI:101760	OTTMUSG00000055315.1	NA	35
chr12	21467535	21467536	3	34.0974	-	chr12	21467324	21471065	3742	+	ENSMUSG00000097055.3	lncRNA	Gm4419	2	MGI:3782604	OTTMUSG00000069320.1	NA	80
chr12	21467535	21467536	3	34.0974	-	chr12	21440072	21467638	27567	-	ENSMUSG00000076432.14	protein_coding	Ywhaq	2	MGI:891963	OTTMUSG00000016335.2	NA	80
chr4	141759333	141759334	3	34.0736	-	chr4	141758303	141811615	53313	-	ENSMUSG00000040616.4	protein_coding	Tmem51	2	MGI:2384874	OTTMUSG00000010186.2	overlapping_locus	125
chr4	141759334	141759335	3	34.0736	-	chr4	141758303	141811615	53313	-	ENSMUSG00000040616.4	protein_coding	Tmem51	2	MGI:2384874	OTTMUSG00000010186.2	overlapping_locus	30
chr2	73359870	73359871	3	34.0731	-	chr2	73259954	73360078	100125	-	ENSMUSG00000075284.11	protein_coding	Wipf1	2	MGI:2178801	OTTMUSG00000013425.2	NA	32
chr6	48724332	48724333	3	34.0706	+	chr6	48723131	48731144	8014	+	ENSMUSG00000043505.9	protein_coding	Gimap5	2	MGI:2442232	OTTMUSG00000026930.3	overlapping_locus	84
chr6	48724332	48724333	3	34.0706	+	chr6	48695541	48729578	34038	+	ENSMUSG00000098715.7	protein_coding	Gm28053	2	MGI:5547789	OTTMUSG00000044649.3	readthrough_gene	84
chr6	48724331	48724332	3	34.0706	+	chr6	48723131	48731144	8014	+	ENSMUSG00000043505.9	protein_coding	Gimap5	2	MGI:2442232	OTTMUSG00000026930.3	overlapping_locus	0
chr6	48724331	48724332	3	34.0706	+	chr6	48695541	48729578	34038	+	ENSMUSG00000098715.7	protein_coding	Gm28053	2	MGI:5547789	OTTMUSG00000044649.3	readthrough_gene	0
chr8	58105221	58105222	3	34.068	+	chr8	58103923	58105393	1471	-	ENSMUSG00000110289.2	TEC	4930412F12Rik	2	MGI:1922099	OTTMUSG00000060725.1	NA	25
chr8	58105221	58105222	3	34.068	+	chr8	58104752	58116464	11713	+	ENSMUSG00000110419.3	lncRNA	AW046200	2	MGI:2142745	OTTMUSG00000060726.1	NA	25
chr8	58105221	58105222	3	34.068	+	chr8	57976862	58106066	129205	-	ENSMUSG00000031608.14	protein_coding	Galnt7	2	MGI:1349449	OTTMUSG00000031562.1	NA	25
chr12	111636303	111636304	3	34.0613	-	chr12	111635795	111638772	2978	-	ENSMUSG00000001270.10	protein_coding	Ckb	2	MGI:88407	OTTMUSG00000066365.1	NA	55
chr15	8473387	8473388	3	34.0613	+	chr15	8320101	8473947	153847	-	ENSMUSG00000022141.8	protein_coding	Nipbl	2	MGI:1913976	OTTMUSG00000070616.1	NA	0
chr4	135704496	135704497	3	34.049	-	chr4	135702771	135714575	11805	-	ENSMUSG00000028669.16	protein_coding	Pithd1	2	MGI:1913443	OTTMUSG00000009845.3	NA	1
chr11	77410105	77410106	3	34.049	+	chr11	77405947	77429433	23487	+	ENSMUSG00000000686.12	protein_coding	Abhd15	2	MGI:1914727	OTTMUSG00000008183.1	NA	0
chr15	85002682	85002683	3	34.049	-	chr15	84948890	85016165	67276	-	ENSMUSG00000022432.8	protein_coding	Smc1b	2	MGI:2154049	OTTMUSG00000069809.1	NA	0
chr2	18171456	18171457	3	34.049	-	chr2	18069205	18217199	147995	+	ENSMUSG00000026743.17	protein_coding	Mllt10	2	MGI:1329038	OTTMUSG00000011456.2	ncRNA_host	0
chr12	117635542	117635543	3	34.0488	+	chr12	117480099	117723472	243374	+	ENSMUSG00000041992.10	protein_coding	Rapgef5	2	MGI:2444365	OTTMUSG00000066306.5	overlapping_locus	2
chr14	70317018	70317019	3	34.0359	+	chr14	70314652	70320063	5412	+	ENSMUSG00000033730.5	protein_coding	Egr3	2	MGI:1306780	OTTMUSG00000069006.1	NA	61
chr14	70317017	70317018	3	34.0359	+	chr14	70314652	70320063	5412	+	ENSMUSG00000033730.5	protein_coding	Egr3	2	MGI:1306780	OTTMUSG00000069006.1	NA	19
chr7	78784034	78784035	3	34.0064	-	chr7	78783516	78798808	15293	-	ENSMUSG00000030605.16	protein_coding	Mfge8	2	MGI:102768	OTTMUSG00000058555.1	NA	37
chr7	78784036	78784037	3	34.0064	-	chr7	78783516	78798808	15293	-	ENSMUSG00000030605.16	protein_coding	Mfge8	2	MGI:102768	OTTMUSG00000058555.1	NA	4
chr2	53974821	53974822	3	33.9451	-	chr2	53974105	53975564	1460	-	ENSMUSG00000075334.3	protein_coding	Rprm	2	MGI:1915124	OTTMUSG00000012457.1	NA	123
chr12	21467540	21467541	3	33.9288	-	chr12	21467324	21471065	3742	+	ENSMUSG00000097055.3	lncRNA	Gm4419	2	MGI:3782604	OTTMUSG00000069320.1	NA	42
chr12	21467540	21467541	3	33.9288	-	chr12	21440072	21467638	27567	-	ENSMUSG00000076432.14	protein_coding	Ywhaq	2	MGI:891963	OTTMUSG00000016335.2	NA	42
chr1	105918939	105918940	3	33.8854	+	chr1	105918419	105961797	43379	+	ENSMUSG00000038866.16	protein_coding	Zcchc2	2	MGI:2444114	OTTMUSG00000026946.3	NA	31
chr15	84824607	84824608	3	33.8656	+	chr15	84807612	84827164	19553	+	ENSMUSG00000016619.11	protein_coding	Nup50	2	MGI:1351502	OTTMUSG00000070667.1	NA	27
chr6	116438045	116438046	3	33.8261	-	chr6	116387038	116438139	51102	-	ENSMUSG00000025701.13	protein_coding	Alox5	2	MGI:87999	OTTMUSG00000036516.3	NA	130
chr7	114013747	114013748	3	33.8209	-	chr7	113914714	114014396	99683	-	ENSMUSG00000087475.5	lncRNA	4933406I18Rik	2	MGI:1918295	OTTMUSG00000025594.2	overlapping_locus	51
chr7	45144096	45144097	3	33.8196	-	chr7	45135686	45173056	37371	+	ENSMUSG00000023467.19	protein_coding	Tulp2	2	MGI:1861600	OTTMUSG00000024071.3	NA	117
chr7	45144096	45144097	3	33.8196	-	chr7	45139882	45159830	19949	-	ENSMUSG00000030824.18	protein_coding	Nucb1	2	MGI:97388	OTTMUSG00000024466.5	NA	117
chr5	112455844	112455845	3	33.7636	+	chr5	112424557	112463227	38671	+	ENSMUSG00000029344.16	protein_coding	Tpst2	2	MGI:1309516	OTTMUSG00000024827.5	NA	24
chr17	34333894	34333895	3	33.7354	-	chr17	34330997	34341593	10597	-	ENSMUSG00000024335.21	protein_coding	Brd2	2	MGI:99495	OTTMUSG00000017279.10	NA	0
chr18	80756098	80756099	3	33.6868	-	chr18	80649420	80756286	106867	-	ENSMUSG00000033016.17	protein_coding	Nfatc1	2	MGI:102469	OTTMUSG00000073779.1	NA	392
chr15	54611283	54611284	3	33.6836	+	chr15	54609098	54617435	8338	+	ENSMUSG00000037362.9	protein_coding	Ccn3	2	MGI:109185	OTTMUSG00000033259.1	NA	44
chr17	46342276	46342277	3	33.6814	-	chr17	46327919	46343295	15377	-	ENSMUSG00000023951.19	protein_coding	Vegfa	2	MGI:103178	OTTMUSG00000016285.5	NA	202
chr5	129916091	129916092	3	33.6338	-	chr5	129909997	129916311	6315	-	ENSMUSG00000070493.4	protein_coding	Chchd2	2	MGI:1261428	OTTMUSG00000024020.1	overlapping_locus	1
chr9	85209226	85209227	3	33.6007	-	chr9	85202492	85209401	6910	-	ENSMUSG00000032265.15	protein_coding	Tent5a	2	MGI:2670964	OTTMUSG00000045030.1	NA	11
chr2	90873258	90873259	3	33.5566	+	chr2	90865972	90876074	10103	+	ENSMUSG00000002104.12	protein_coding	Rapsn	2	MGI:99422	OTTMUSG00000014338.1	NA	93
chr9	64990523	64990524	3	33.5271	+	chr9	64962164	65001637	39474	-	ENSMUSG00000111471.2	lncRNA	Gm47350	2	MGI:6096250	OTTMUSG00000062618.1	NA	0
chr14	4137910	4137911	3	33.5229	+	chr14	4137837	4186974	49138	+	ENSMUSG00000021774.14	protein_coding	Ube2e1	2	MGI:107411	OTTMUSG00000028840.3	NA	23
chr10	128462091	128462092	3	33.5222	-	chr10	128460403	128462616	2214	-	ENSMUSG00000025362.7	protein_coding	Rps26	2	MGI:1351628	OTTMUSG00000065011.1	NA	241
chr10	128462092	128462093	3	33.5222	-	chr10	128460403	128462616	2214	-	ENSMUSG00000025362.7	protein_coding	Rps26	2	MGI:1351628	OTTMUSG00000065011.1	NA	190
chr12	80157137	80157138	3	33.4872	-	chr12	80154528	80159787	5260	-	ENSMUSG00000021127.8	protein_coding	Zfp36l1	2	MGI:107946	OTTMUSG00000065546.1	NA	34
chr7	45108011	45108012	3	33.4802	-	chr7	45107368	45109308	1941	-	ENSMUSG00000050708.17	protein_coding	Ftl1	2	MGI:95589	OTTMUSG00000022565.3	ncRNA_host	115
chr12	3359673	3359674	3	33.4802	-	chr12	3297428	3359969	62542	-	ENSMUSG00000020671.10	protein_coding	Rab10	2	MGI:105066	OTTMUSG00000065184.1	NA	88
chr8	84336626	84336627	3	33.4509	+	chr8	84334822	84339282	4461	+	ENSMUSG00000005483.11	protein_coding	Dnajb1	2	MGI:1931874	OTTMUSG00000061608.1	NA	58
chr11	120375485	120375486	3	33.4398	+	chr11	120375439	120379891	4453	+	ENSMUSG00000039640.8	protein_coding	Mrpl12	2	MGI:1926273	OTTMUSG00000004268.2	NA	31
chr17	26050410	26050411	3	33.3941	-	chr17	26047841	26050817	2977	+	ENSMUSG00000025736.16	protein_coding	Jmjd8	2	MGI:1919356	OTTMUSG00000029400.9	NA	0
chr17	26050410	26050411	3	33.3941	-	chr17	26049479	26052378	2900	-	ENSMUSG00000039615.10	protein_coding	Stub1	2	MGI:1891731	OTTMUSG00000073259.5	ncRNA_host	0
chr4	129408988	129408989	3	33.3607	+	chr4	129407374	129409778	2405	+	ENSMUSG00000047945.7	protein_coding	Marcksl1	2	MGI:97143	OTTMUSG00000009665.2	NA	248
chr9	48407022	48407023	3	33.3509	+	chr9	48406742	48407272	531	+	ENSMUSG00000042293.9	protein_coding	Gm5617	2	MGI:3643566	OTTMUSG00000062752.1	NA	42
chr1	154974561	154974562	3	33.3504	+	chr1	154972107	154975382	3276	-	ENSMUSG00000056708.6	protein_coding	Ier5	2	MGI:1337072	OTTMUSG00000049822.1	NA	3768
chr2	131751854	131751855	3	33.3265	+	chr2	131751848	131780349	28502	+	ENSMUSG00000079037.10	protein_coding	Prnp	2	MGI:97769	OTTMUSG00000014846.1	overlapping_locus	19
chr2	18397477	18397478	3	33.3188	+	chr2	18200465	18397641	197177	-	ENSMUSG00000026740.13	protein_coding	Dnajc1	2	MGI:103268	OTTMUSG00000011538.6	overlapping_locus	48
chr14	4137950	4137951	3	33.2407	+	chr14	4137837	4186974	49138	+	ENSMUSG00000021774.14	protein_coding	Ube2e1	2	MGI:107411	OTTMUSG00000028840.3	NA	50
chr18	34994257	34994258	3	33.1901	+	chr18	34992876	34998037	5162	+	ENSMUSG00000038418.8	protein_coding	Egr1	2	MGI:95295	OTTMUSG00000021064.2	NA	33
chr3	58322389	58322390	3	33.1425	+	chr3	58322136	58374204	52069	+	ENSMUSG00000027806.10	protein_coding	Tsc22d2	2	MGI:1919283	OTTMUSG00000052593.6	NA	247
chr10	79813191	79813192	3	33.1136	-	chr10	79810782	79820164	9383	-	ENSMUSG00000013858.15	protein_coding	Tmem259	2	MGI:2177957	OTTMUSG00000019134.1	NA	92
chr1	167112628	167112629	3	33.0824	-	chr1	167050452	167112889	62438	-	ENSMUSG00000026558.14	protein_coding	Uck2	2	MGI:1931744	OTTMUSG00000050631.1	NA	229
chr5	122639929	122639930	3	33.0385	-	chr5	122591576	122640288	48713	-	ENSMUSG00000029467.16	protein_coding	Atp2a2	2	MGI:88110	OTTMUSG00000054516.1	NA	26
chr14	8456564	8456565	3	33.0174	-	chr14	8362461	8508323	145863	-	ENSMUSG00000021738.6	protein_coding	Atxn7	2	MGI:2179277	OTTMUSG00000068937.2	overlapping_locus	61
chr8	71828914	71828915	3	33.0045	-	chr8	71826771	71834604	7834	-	ENSMUSG00000002393.15	protein_coding	Nr2f6	1	MGI:1352453	OTTMUSG00000022854.2	NA	0
chr8	71828914	71828915	3	33.0045	-	chr8	71823942	71832005	8064	+	ENSMUSG00000002396.9	protein_coding	Ocel1	2	MGI:1924340	OTTMUSG00000022215.1	NA	0
chr8	127030536	127030537	3	33.0045	+	chr8	126865734	127122717	256984	+	ENSMUSG00000057060.9	protein_coding	Slc35f3	2	MGI:2444426	OTTMUSG00000029955.2	NA	0
chr10	67374964	67374965	3	33.0018	+	chr10	67371305	67378018	6714	+	ENSMUSG00000037868.16	protein_coding	Egr2	2	MGI:95296	OTTMUSG00000033571.3	NA	1
chr2	120545396	120545397	3	32.9915	+	chr2	120499441	120562376	62936	+	ENSMUSG00000033705.18	protein_coding	Stard9	2	MGI:3045258	OTTMUSG00000015627.4	NA	0
chr10	115221431	115221432	3	32.991	+	chr10	115220864	115268677	47814	+	ENSMUSG00000034163.11	protein_coding	Zfc3h1	2	MGI:2446143	OTTMUSG00000033505.2	NA	100
chr2	165139341	165139342	3	32.983	-	chr2	165129951	165168399	38449	-	ENSMUSG00000017670.17	protein_coding	Elmo2	2	MGI:2153045	OTTMUSG00000001171.5	NA	0
chr3	107667557	107667558	3	32.9795	-	chr3	107648364	107667785	19422	-	ENSMUSG00000014599.11	protein_coding	Csf1	2	MGI:1339753	OTTMUSG00000026573.3	NA	35
chr11	45742835	45742836	3	32.9141	+	chr11	45742791	45801452	58662	+	ENSMUSG00000006169.21	protein_coding	Clint1	2	MGI:2144243	OTTMUSG00000005479.2	NA	69
chr17	83809746	83809747	3	32.8795	-	chr17	83809347	83824759	15413	-	ENSMUSG00000024248.15	protein_coding	Cox7a2l	2	MGI:106015	OTTMUSG00000072766.1	NA	211
chr13	58275439	58275440	3	32.8718	-	chr13	58273693	58276370	2678	-	ENSMUSG00000007836.7	protein_coding	Hnrnpa0	2	MGI:1924384	OTTMUSG00000068410.1	NA	38
chr3	75863873	75863874	3	32.8205	-	chr3	75782391	75864256	81866	-	ENSMUSG00000034109.16	protein_coding	Golim4	2	MGI:1920374	OTTMUSG00000029722.3	NA	63
chr3	75863874	75863875	3	32.8205	-	chr3	75782391	75864256	81866	-	ENSMUSG00000034109.16	protein_coding	Golim4	2	MGI:1920374	OTTMUSG00000029722.3	NA	31
chr14	55019382	55019383	3	32.8184	-	chr14	54959666	55019403	59738	-	ENSMUSG00000022180.8	protein_coding	Slc7a8	2	MGI:1355323	OTTMUSG00000069511.1	NA	24
chr8	4375058	4375059	3	32.8026	-	chr8	4335382	4375413	40032	-	ENSMUSG00000040028.11	protein_coding	Elavl1	2	MGI:1100851	OTTMUSG00000059686.1	NA	30
chr4	152093761	152093762	3	32.7257	+	chr4	152093260	152102137	8878	+	ENSMUSG00000073700.4	protein_coding	Klhl21	2	MGI:1919288	OTTMUSG00000010376.1	NA	13
chr4	152093761	152093762	3	32.7257	+	chr4	152091216	152094076	2861	-	ENSMUSG00000108391.2	TEC	Gm9768	2	MGI:3704239	OTTMUSG00000057963.1	NA	13
chr12	112963962	112963963	3	32.6912	-	chr12	112963584	112965546	1963	+	ENSMUSG00000097100.2	lncRNA	9230104M06Rik	2	MGI:3642845	OTTMUSG00000066166.1	NA	3
chr12	112963962	112963963	3	32.6912	-	chr12	112924595	112964052	39458	-	ENSMUSG00000011158.9	protein_coding	Brf1	2	MGI:1919558	OTTMUSG00000066124.2	overlapping_locus	3
chr11	4987631	4987632	3	32.6388	+	chr11	4936912	4990421	53510	+	ENSMUSG00000009090.18	protein_coding	Ap1b1	2	MGI:1096368	OTTMUSG00000005076.1	ncRNA_host	0
chr1	85822439	85822440	3	32.6234	+	chr1	85822002	85836396	14395	+	ENSMUSG00000026223.16	protein_coding	Itm2c	1	MGI:1927594	OTTMUSG00000029979.2	NA	115
chr3	37694484	37694485	3	32.5569	+	chr3	37694096	37698747	4652	+	ENSMUSG00000037211.13	protein_coding	Spry1	2	MGI:1345139	OTTMUSG00000007497.2	NA	50
chr3	37694484	37694485	3	32.5569	+	chr3	37692728	37694805	2078	-	ENSMUSG00000104605.2	TEC	Gm42922	2	MGI:5663059	OTTMUSG00000052851.1	NA	50
chr16	10602885	10602886	3	32.5521	-	chr16	10600104	10603400	3297	-	ENSMUSG00000038037.6	protein_coding	Socs1	2	MGI:1354910	OTTMUSG00000071213.1	NA	96
chr2	3714500	3714501	3	32.5507	+	chr2	3571525	3783179	211655	+	ENSMUSG00000026655.16	protein_coding	Fam107b	2	MGI:1913790	OTTMUSG00000010781.10	NA	35
chr6	120458948	120458949	3	32.5109	+	chr6	120440208	120464520	24313	+	ENSMUSG00000002897.6	protein_coding	Il17ra	2	MGI:107399	OTTMUSG00000056821.1	NA	170
chr11	75057610	75057611	3	32.501	-	chr11	75055391	75060345	4955	-	ENSMUSG00000043099.6	protein_coding	Hic1	2	MGI:1338010	OTTMUSG00000006196.1	NA	54
chr5	129578783	129578784	3	32.4555	+	chr5	129578310	129648448	70139	+	ENSMUSG00000029439.15	protein_coding	Sfswap	2	MGI:101760	OTTMUSG00000055315.1	NA	1
chr3	19364871	19364872	3	32.3643	+	chr3	19277272	19365486	88215	-	ENSMUSG00000069094.13	protein_coding	Pde7a	2	MGI:1202402	OTTMUSG00000030206.1	NA	15
chr2	165139335	165139336	3	32.3577	-	chr2	165129951	165168399	38449	-	ENSMUSG00000017670.17	protein_coding	Elmo2	2	MGI:2153045	OTTMUSG00000001171.5	NA	53
chr8	8670591	8670592	3	32.3491	-	chr8	8667434	8711242	43809	-	ENSMUSG00000001300.17	protein_coding	Efnb2	2	MGI:105097	OTTMUSG00000022160.3	NA	0
chr4	149740906	149740907	3	32.3484	-	chr4	149733625	149787028	53404	-	ENSMUSG00000039936.19	protein_coding	Pik3cd	1	MGI:1098211	OTTMUSG00000010264.6	ncRNA_host	18
chr3	90520490	90520491	3	32.3281	+	chr3	90520189	90531488	11300	+	ENSMUSG00000001025.9	protein_coding	S100a6	2	MGI:1339467	OTTMUSG00000052755.1	NA	75
chr3	90520489	90520490	3	32.3281	+	chr3	90520189	90531488	11300	+	ENSMUSG00000001025.9	protein_coding	S100a6	2	MGI:1339467	OTTMUSG00000052755.1	NA	19
chr13	73752223	73752224	3	32.2755	+	chr13	73752125	73768724	16600	+	ENSMUSG00000021610.9	protein_coding	Clptm1l	2	MGI:2442892	OTTMUSG00000067554.1	NA	31
chr18	70701824	70701825	3	32.2516	+	chr18	70701260	70759202	57943	+	ENSMUSG00000024513.17	protein_coding	Mbd2	2	MGI:1333813	OTTMUSG00000027673.2	NA	22
chr11	60842944	60842945	3	32.1789	+	chr11	60822859	60843637	20779	+	ENSMUSG00000018932.10	protein_coding	Map2k3	2	MGI:1346868	OTTMUSG00000006341.3	NA	44
chr6	121390292	121390293	3	32.1639	+	chr6	121349892	121450637	100746	-	ENSMUSG00000040797.17	protein_coding	Iqsec3	2	MGI:2677208	OTTMUSG00000023463.2	NA	97
chr17	80021636	80021637	3	32.1129	-	chr17	80008966	80022490	13525	-	ENSMUSG00000024087.5	protein_coding	Cyp1b1	2	MGI:88590	OTTMUSG00000072672.1	NA	22
chr12	80837517	80837518	3	32.0627	-	chr12	80837284	80927609	90326	+	ENSMUSG00000021133.10	protein_coding	Susd6	2	MGI:2444661	OTTMUSG00000065646.1	NA	116
chr1	131088311	131088312	3	32.055	+	chr1	131080918	131115395	34478	+	ENSMUSG00000026427.17	protein_coding	Eif2d	1	MGI:109342	OTTMUSG00000021553.3	NA	27
chr2	167531885	167531886	3	32.0409	+	chr2	167530835	167532338	1504	+	ENSMUSG00000056501.4	protein_coding	Cebpb	2	MGI:88373	OTTMUSG00000016307.1	NA	24
chr11	101179795	101179796	3	32.0343	-	chr11	101169838	101187143	17306	+	ENSMUSG00000078653.5	protein_coding	Cntd1	2	MGI:1923965	OTTMUSG00000002763.6	NA	23
chr11	101179795	101179796	3	32.0343	-	chr11	101176778	101193112	16335	-	ENSMUSG00000035086.14	protein_coding	Becn1	2	MGI:1891828	OTTMUSG00000002791.6	NA	23
chr7	140548142	140548143	3	32.0256	+	chr7	140547134	140549738	2605	+	ENSMUSG00000025491.15	protein_coding	Ifitm1	2	MGI:1915963	OTTMUSG00000021113.2	NA	292
chr7	140548141	140548142	3	32.0256	+	chr7	140547134	140549738	2605	+	ENSMUSG00000025491.15	protein_coding	Ifitm1	2	MGI:1915963	OTTMUSG00000021113.2	NA	156
chr1	85822430	85822431	3	32.0082	+	chr1	85822002	85836396	14395	+	ENSMUSG00000026223.16	protein_coding	Itm2c	1	MGI:1927594	OTTMUSG00000029979.2	NA	27
chr7	80513148	80513149	3	32.0037	+	chr7	80510668	80526285	15618	+	ENSMUSG00000038797.14	protein_coding	Zscan2	2	MGI:99176	OTTMUSG00000027313.3	NA	7
chr3	37694488	37694489	3	31.9676	+	chr3	37694096	37698747	4652	+	ENSMUSG00000037211.13	protein_coding	Spry1	2	MGI:1345139	OTTMUSG00000007497.2	NA	76
chr3	37694488	37694489	3	31.9676	+	chr3	37692728	37694805	2078	-	ENSMUSG00000104605.2	TEC	Gm42922	2	MGI:5663059	OTTMUSG00000052851.1	NA	76
chr11	77578081	77578082	3	31.9574	-	chr11	77576981	77632747	55767	+	ENSMUSG00000037857.17	protein_coding	Nufip2	2	MGI:1915814	OTTMUSG00000008179.3	NA	0
chr4	109333596	109333597	3	31.928	-	chr4	109308295	109341925	33631	-	ENSMUSG00000028557.11	protein_coding	Rnf11	2	MGI:1352759	OTTMUSG00000008287.2	NA	46
chrX	72717533	72717534	3	31.927	+	chrX	72716756	72726108	9353	+	ENSMUSG00000019558.15	protein_coding	Slc6a8	2	MGI:2147834	OTTMUSG00000017696.5	NA	39
chr4	88856404	88856405	3	31.8994	-	chr4	88828092	88856758	28667	-	ENSMUSG00000117123.2	lncRNA	Gm49890	2	MGI:6270578	OTTMUSG00000072158.1	ncRNA_host	7
chr7	45144070	45144071	3	31.869	-	chr7	45135686	45173056	37371	+	ENSMUSG00000023467.19	protein_coding	Tulp2	2	MGI:1861600	OTTMUSG00000024071.3	NA	168
chr7	45144070	45144071	3	31.869	-	chr7	45139882	45159830	19949	-	ENSMUSG00000030824.18	protein_coding	Nucb1	2	MGI:97388	OTTMUSG00000024466.5	NA	168
chr19	4356131	4356132	3	31.8671	-	chr19	4336029	4356250	20222	-	ENSMUSG00000024858.15	protein_coding	Grk2	1	MGI:87940	OTTMUSG00000035343.4	NA	11
chr12	12987028	12987029	3	31.8349	-	chr12	12986094	12991915	5822	-	ENSMUSG00000037169.16	protein_coding	Mycn	2	MGI:97357	OTTMUSG00000032640.2	NA	63
chr12	12987029	12987030	3	31.8349	-	chr12	12986094	12991915	5822	-	ENSMUSG00000037169.16	protein_coding	Mycn	2	MGI:97357	OTTMUSG00000032640.2	NA	25
chr2	151822095	151822096	3	31.8034	-	chr2	151811318	151822139	10822	-	ENSMUSG00000027459.17	protein_coding	Fam110a	2	MGI:1921097	OTTMUSG00000015830.1	NA	34
chr19	4198655	4198656	3	31.8024	+	chr19	4198618	4204034	5417	+	ENSMUSG00000024835.16	protein_coding	Coro1b	2	MGI:1345963	OTTMUSG00000028310.3	overlapping_locus	55
chr6	120458894	120458895	3	31.7908	+	chr6	120440208	120464520	24313	+	ENSMUSG00000002897.6	protein_coding	Il17ra	2	MGI:107399	OTTMUSG00000056821.1	NA	59
chr10	17599619	17599620	3	31.7637	+	chr10	17598966	17601422	2457	+	ENSMUSG00000039910.11	protein_coding	Cited2	2	MGI:1306784	OTTMUSG00000065170.2	NA	256
chr1	167051106	167051107	3	31.7525	-	chr1	167050452	167112889	62438	-	ENSMUSG00000026558.14	protein_coding	Uck2	2	MGI:1931744	OTTMUSG00000050631.1	NA	0
chr2	120545438	120545439	3	31.7462	+	chr2	120499441	120562376	62936	+	ENSMUSG00000033705.18	protein_coding	Stard9	2	MGI:3045258	OTTMUSG00000015627.4	NA	35
chr5	142891393	142891394	3	31.7387	-	chr5	142888870	142892509	3640	-	ENSMUSG00000029580.15	protein_coding	Actb	2	MGI:87904	OTTMUSG00000035960.5	NA	101
chr15	76065154	76065155	3	31.7323	-	chr15	76055175	76116774	61600	-	ENSMUSG00000022565.16	protein_coding	Plec	2	MGI:1277961	OTTMUSG00000035240.7	overlapping_locus	2
chr8	70746540	70746541	3	31.7187	+	chr8	70735477	70747011	11535	+	ENSMUSG00000003573.16	protein_coding	Homer3	1	MGI:1347359	OTTMUSG00000022250.4	NA	1
chr8	70746540	70746541	3	31.7187	+	chr8	70745516	70755139	9624	-	ENSMUSG00000057788.14	protein_coding	Ddx49	2	MGI:2136689	OTTMUSG00000027333.1	NA	1
chr15	84824567	84824568	3	31.7132	+	chr15	84807612	84827164	19553	+	ENSMUSG00000016619.11	protein_coding	Nup50	2	MGI:1351502	OTTMUSG00000070667.1	NA	1
chr2	154633356	154633357	3	31.6965	+	chr2	154633016	154709181	76166	+	ENSMUSG00000027593.16	protein_coding	Raly	2	MGI:97850	OTTMUSG00000015980.12	overlapping_locus	145
chr2	154633356	154633357	3	31.6965	+	chr2	154633322	154892932	259611	+	ENSMUSG00000027596.11	protein_coding	a	2	MGI:87853	OTTMUSG00000015981.4	overlapping_locus	145
chr8	86159478	86159479	3	31.6937	-	chr8	86159315	86159952	638	+	ENSMUSG00000103341.2	TEC	1700051O22Rik	2	MGI:3704315	OTTMUSG00000047654.1	NA	17
chr10	128638296	128638297	3	31.6884	-	chr10	128635905	128640239	4335	-	ENSMUSG00000047090.14	protein_coding	Tmem198b	2	MGI:1921077	OTTMUSG00000033535.1	NA	0
chr2	73359909	73359910	3	31.6884	-	chr2	73259954	73360078	100125	-	ENSMUSG00000075284.11	protein_coding	Wipf1	2	MGI:2178801	OTTMUSG00000013425.2	NA	0
chr7	5093124	5093125	3	31.6874	+	chr7	5083234	5101177	17944	+	ENSMUSG00000035203.17	protein_coding	Epn1	2	MGI:1333763	OTTMUSG00000026130.3	NA	42
chr12	36092454	36092455	3	31.6722	-	chr12	36064556	36092499	27944	-	ENSMUSG00000020577.18	protein_coding	Tspan13	2	MGI:1913359	OTTMUSG00000027581.3	NA	84
chr7	16186886	16186887	3	31.6709	+	chr7	16186704	16189419	2716	+	ENSMUSG00000019158.10	protein_coding	Tmem160	2	MGI:1916344	OTTMUSG00000060590.1	NA	53
chr1	191129070	191129071	3	31.6638	-	chr1	191084172	191135469	51298	-	ENSMUSG00000026626.12	protein_coding	Ppp2r5a	2	MGI:2388479	OTTMUSG00000051528.7	NA	47
chr11	82335763	82335764	3	31.6626	+	chr11	82279726	82337158	57433	+	ENSMUSG00000020701.13	protein_coding	Tmem132e	2	MGI:2685490	OTTMUSG00000000911.2	NA	0
chr8	70746550	70746551	3	31.6563	+	chr8	70735477	70747011	11535	+	ENSMUSG00000003573.16	protein_coding	Homer3	1	MGI:1347359	OTTMUSG00000022250.4	NA	30
chr8	70746550	70746551	3	31.6563	+	chr8	70745516	70755139	9624	-	ENSMUSG00000057788.14	protein_coding	Ddx49	2	MGI:2136689	OTTMUSG00000027333.1	NA	30
chr8	108020424	108020425	3	31.6202	-	chr8	108020102	108106149	86048	+	ENSMUSG00000003847.17	protein_coding	Nfat5	2	MGI:1859333	OTTMUSG00000033607.2	NA	69
chr1	131088279	131088280	3	31.5695	+	chr1	131080918	131115395	34478	+	ENSMUSG00000026427.17	protein_coding	Eif2d	1	MGI:109342	OTTMUSG00000021553.3	NA	1
chr17	84495372	84495373	3	31.5202	-	chr17	84491359	84495375	4017	-	ENSMUSG00000045817.9	protein_coding	Zfp36l2	2	MGI:107945	OTTMUSG00000020082.1	NA	14
chr17	84495372	84495373	3	31.5202	-	chr17	84493183	84524276	31094	+	ENSMUSG00000117393.3	lncRNA	Gm36279	2	MGI:5595438	OTTMUSG00000072789.1	NA	14
chr10	17823574	17823575	3	31.5083	-	chr10	17744360	17823815	79456	-	ENSMUSG00000039879.10	protein_coding	Heca	2	MGI:2685715	OTTMUSG00000065167.1	NA	29
chr10	80767810	80767811	3	31.5022	+	chr10	80765907	80768038	2132	+	ENSMUSG00000015312.10	protein_coding	Gadd45b	2	MGI:107776	OTTMUSG00000065049.1	NA	58
chr4	126571458	126571459	3	31.4733	+	chr4	126571423	126603507	32085	+	ENSMUSG00000028837.9	protein_coding	Psmb2	2	MGI:1347045	OTTMUSG00000009281.1	NA	32
chr9	103242570	103242571	3	31.469	-	chr9	103230293	103243039	12747	-	ENSMUSG00000032803.16	protein_coding	Cdv3	2	MGI:2448759	OTTMUSG00000048458.4	NA	33
chr3	100592781	100592782	3	31.4598	-	chr3	100469524	100592819	123296	-	ENSMUSG00000008763.17	protein_coding	Man1a2	1	MGI:104676	OTTMUSG00000007027.6	NA	29
chr9	43150915	43150916	3	31.4565	-	chr9	43132532	43151208	18677	-	ENSMUSG00000032014.7	protein_coding	Oaf	2	MGI:94852	OTTMUSG00000063150.1	NA	56
chr3	100592784	100592785	3	31.4464	-	chr3	100469524	100592819	123296	-	ENSMUSG00000008763.17	protein_coding	Man1a2	1	MGI:104676	OTTMUSG00000007027.6	NA	1
chr17	5803425	5803426	3	31.4328	+	chr17	5542832	5804086	261255	+	ENSMUSG00000034265.9	protein_coding	Zdhhc14	2	MGI:2653229	OTTMUSG00000071919.1	NA	2
chr1	72750949	72750950	3	31.4261	+	chr1	72750449	72752972	2524	+	ENSMUSG00000046330.11	protein_coding	Rpl37a	2	MGI:98068	OTTMUSG00000061689.2	NA	82
chr17	25403979	25403980	3	31.328	+	chr17	25403528	25406636	3109	+	ENSMUSG00000067722.5	protein_coding	BC003965	2	MGI:2670966	OTTMUSG00000072522.2	NA	30
chr17	25403978	25403979	3	31.328	+	chr17	25403528	25406636	3109	+	ENSMUSG00000067722.5	protein_coding	BC003965	2	MGI:2670966	OTTMUSG00000072522.2	NA	0
chr14	99283544	99283545	3	31.3148	-	chr14	99271980	99283570	11591	-	ENSMUSG00000033186.10	protein_coding	Mzt1	2	MGI:1924039	OTTMUSG00000069544.1	NA	19
chr4	118289396	118289397	3	31.2996	+	chr4	118285290	118290150	4861	+	ENSMUSG00000006390.16	protein_coding	Elovl1	2	MGI:1858959	OTTMUSG00000008772.2	NA	173
chr16	10602542	10602543	3	31.2786	-	chr16	10600104	10603400	3297	-	ENSMUSG00000038037.6	protein_coding	Socs1	2	MGI:1354910	OTTMUSG00000071213.1	NA	9
chr19	46490657	46490658	3	31.2702	+	chr19	46490141	46505287	15147	+	ENSMUSG00000025034.10	protein_coding	Trim8	2	MGI:1933302	OTTMUSG00000074232.1	NA	252
chr1	89508611	89508612	3	31.234	+	chr1	89382528	89825339	442812	+	ENSMUSG00000055013.17	protein_coding	Agap1	2	MGI:2653690	OTTMUSG00000048341.3	overlapping_locus	18
chr2	33621563	33621564	3	31.2271	-	chr2	33619965	33777958	157994	-	ENSMUSG00000038740.10	protein_coding	Mvb12b	2	MGI:1919793	OTTMUSG00000011912.4	NA	0
chr18	80756104	80756105	3	31.2196	-	chr18	80649420	80756286	106867	-	ENSMUSG00000033016.17	protein_coding	Nfatc1	2	MGI:102469	OTTMUSG00000073779.1	NA	168
chr10	34158732	34158733	3	31.2164	+	chr10	34158186	34161271	3086	+	ENSMUSG00000047514.7	protein_coding	Tspyl1	2	MGI:1298395	OTTMUSG00000020928.2	NA	19
chr5	147047720	147047721	3	31.1774	+	chr5	147013860	147048171	34312	+	ENSMUSG00000029642.12	protein_coding	Polr1d	2	MGI:108403	OTTMUSG00000024630.4	NA	9
chr10	34158740	34158741	3	31.1382	+	chr10	34158186	34161271	3086	+	ENSMUSG00000047514.7	protein_coding	Tspyl1	2	MGI:1298395	OTTMUSG00000020928.2	NA	45
chr1	190902704	190902705	3	31.1326	-	chr1	190902493	190950236	47744	-	ENSMUSG00000026628.14	protein_coding	Atf3	2	MGI:109384	OTTMUSG00000021405.2	NA	14
chr13	17870142	17870143	3	31.1299	+	chr13	17869998	17874333	4336	+	ENSMUSG00000012429.10	protein_coding	Mplkip	2	MGI:1913558	OTTMUSG00000066767.2	NA	0
chr18	73948484	73948485	3	31.1077	-	chr18	73902974	73948520	45547	-	ENSMUSG00000024556.5	protein_coding	Me2	2	MGI:2147351	OTTMUSG00000073647.1	NA	81
chr14	55019377	55019378	3	31.0815	-	chr14	54959666	55019403	59738	-	ENSMUSG00000022180.8	protein_coding	Slc7a8	2	MGI:1355323	OTTMUSG00000069511.1	NA	74
chr13	43457445	43457446	3	31.0463	-	chr13	43348721	43457648	108928	-	ENSMUSG00000051335.7	protein_coding	Gfod1	2	MGI:2145304	OTTMUSG00000067253.1	NA	2
chr3	65436650	65436651	3	31.031	+	chr3	65435831	65462939	27109	+	ENSMUSG00000034640.10	protein_coding	Tiparp	2	MGI:2159210	OTTMUSG00000022169.3	NA	89
chr3	65436650	65436651	3	31.031	+	chr3	65414678	65436800	22123	-	ENSMUSG00000074580.12	transcribed_processed_pseudogene	4931440P22Rik	2	MGI:1918254	OTTMUSG00000051865.4	NA	89
chr5	124678834	124678835	3	31.031	+	chr5	124678758	124688569	9812	+	ENSMUSG00000029390.14	protein_coding	Tmed2	2	MGI:1929269	OTTMUSG00000024462.2	NA	46
chr12	3359692	3359693	3	30.9946	-	chr12	3297428	3359969	62542	-	ENSMUSG00000020671.10	protein_coding	Rab10	2	MGI:105066	OTTMUSG00000065184.1	NA	69
chr17	35439859	35439860	3	30.9944	-	chr17	35439151	35454768	15618	-	ENSMUSG00000042419.9	protein_coding	Nfkbil1	2	MGI:1340031	OTTMUSG00000031450.2	NA	1
chr17	35439859	35439860	3	30.9944	-	chr17	35439810	35443110	3301	+	ENSMUSG00000081650.2	protein_coding	Gm16181	1	MGI:3802038	OTTMUSG00000031452.1	NA	1
chr12	32428827	32428828	3	30.9759	+	chr12	32428703	32432942	4240	+	ENSMUSG00000090946.4	protein_coding	Ccdc71l	2	MGI:1919373	OTTMUSG00000035405.1	NA	51
chr18	36638936	36638937	3	30.9543	-	chr18	36637980	36648858	10879	-	ENSMUSG00000024486.7	protein_coding	Hbegf	2	MGI:96070	OTTMUSG00000073388.1	NA	125
chr5	140405338	140405339	3	30.9445	+	chr5	140405083	140429115	24033	+	ENSMUSG00000056076.14	protein_coding	Eif3b	2	MGI:106478	OTTMUSG00000054815.1	ncRNA_host	96
chr10	84363991	84363992	3	30.9075	-	chr10	84362169	84369926	7758	-	ENSMUSG00000046841.6	protein_coding	Ckap4	2	MGI:2444926	OTTMUSG00000063492.1	NA	1
chr15	79016014	79016015	3	30.9075	+	chr15	78993098	79021100	28003	+	ENSMUSG00000033039.11	protein_coding	Micall1	2	MGI:105870	OTTMUSG00000070772.1	NA	0
chr16	91722195	91722196	3	30.8749	-	chr16	91722102	91728575	6474	-	ENSMUSG00000022956.12	protein_coding	Atp5o	2	MGI:106341	OTTMUSG00000026954.5	overlapping_locus	54
chr16	91722195	91722196	3	30.8749	-	chr16	91721326	91725523	4198	+	ENSMUSG00000087240.2	lncRNA	Gm15976	2	MGI:3801898	OTTMUSG00000028513.1	NA	54
chr15	36793852	36793853	3	30.8686	-	chr15	36771014	36797173	26160	-	ENSMUSG00000022285.18	protein_coding	Ywhaz	2	MGI:109484	OTTMUSG00000017005.6	NA	4
chr17	71580769	71580770	3	30.8036	-	chr17	71559167	71618973	59807	-	ENSMUSG00000024053.12	protein_coding	Emilin2	2	MGI:2389136	OTTMUSG00000072622.1	NA	98
chr5	24794598	24794599	3	30.7954	+	chr5	24791739	24799554	7816	+	ENSMUSG00000038181.17	protein_coding	Chpf2	2	MGI:1917522	OTTMUSG00000030540.5	ncRNA_host	38
chr3	157653141	157653142	3	30.7515	+	chr3	157652876	157713065	60190	+	ENSMUSG00000039988.15	protein_coding	Ankrd13c	2	MGI:2139746	OTTMUSG00000052510.2	NA	19
chr14	62998394	62998395	3	30.7498	-	chr14	62913779	62998618	84840	-	ENSMUSG00000035161.8	protein_coding	Ints6	2	MGI:1202397	OTTMUSG00000069094.1	NA	16
chr10	32692686	32692687	3	30.7368	-	chr10	31565306	32766457	1201152	-	ENSMUSG00000069670.9	protein_coding	Nkain2	2	MGI:1923447	OTTMUSG00000047244.4	NA	38
chrX	52146044	52146045	3	30.6896	-	chrX	52141992	52146093	4102	-	ENSMUSG00000087365.10	lncRNA	C430049B03Rik	2	MGI:1924903	OTTMUSG00000017351.2	overlapping_locus	15
chr9	57552881	57552882	3	30.6804	-	chr9	57533929	57560914	26986	-	ENSMUSG00000032312.8	protein_coding	Csk	2	MGI:88537	OTTMUSG00000063203.1	NA	9
chr7	127382845	127382846	3	30.6666	+	chr7	127376561	127382873	6313	+	ENSMUSG00000042308.15	protein_coding	Setd1a	2	MGI:2446244	OTTMUSG00000017309.1	overlapping_locus	1
chr13	16201202	16201203	3	30.649	+	chr13	16186436	16206206	19771	+	ENSMUSG00000041324.15	protein_coding	Inhba	2	MGI:96570	OTTMUSG00000066798.2	NA	0
chr15	76215544	76215545	3	30.6381	+	chr15	76215431	76219107	3677	+	ENSMUSG00000022561.14	protein_coding	Gpaa1	2	MGI:1202392	OTTMUSG00000035761.4	NA	28
chr9	119960497	119960498	3	30.6077	+	chr9	119956755	119961435	4681	+	ENSMUSG00000032518.7	protein_coding	Rpsa	2	MGI:105381	OTTMUSG00000062571.1	ncRNA_host	193
chr17	84494013	84494014	3	30.6028	-	chr17	84491359	84495375	4017	-	ENSMUSG00000045817.9	protein_coding	Zfp36l2	2	MGI:107945	OTTMUSG00000020082.1	NA	52
chr17	84494013	84494014	3	30.6028	-	chr17	84493183	84524276	31094	+	ENSMUSG00000117393.3	lncRNA	Gm36279	2	MGI:5595438	OTTMUSG00000072789.1	NA	52
chr10	79690500	79690501	3	30.5929	+	chr10	79687215	79690805	3591	-	ENSMUSG00000091994.3	lncRNA	E130317F20Rik	2	MGI:3041202	OTTMUSG00000035443.2	NA	0
chr10	79690500	79690501	3	30.5929	+	chr10	79690261	79700605	10345	+	ENSMUSG00000006498.17	protein_coding	Ptbp1	2	MGI:97791	OTTMUSG00000035444.2	ncRNA_host	0
chr15	77726341	77726342	3	30.5866	-	chr15	77644787	77726375	81589	-	ENSMUSG00000022443.18	protein_coding	Myh9	2	MGI:107717	OTTMUSG00000016428.4	ncRNA_host	10
chr17	26050402	26050403	3	30.5636	-	chr17	26047841	26050817	2977	+	ENSMUSG00000025736.16	protein_coding	Jmjd8	2	MGI:1919356	OTTMUSG00000029400.9	NA	32
chr17	26050402	26050403	3	30.5636	-	chr17	26049479	26052378	2900	-	ENSMUSG00000039615.10	protein_coding	Stub1	2	MGI:1891731	OTTMUSG00000073259.5	ncRNA_host	32
chr11	68713269	68713270	3	30.5606	-	chr11	68712260	68762684	50425	-	ENSMUSG00000018736.15	protein_coding	Ndel1	2	MGI:1932915	OTTMUSG00000005956.1	NA	0
chr4	155575929	155575930	3	30.55	+	chr4	155575821	155643726	67906	+	ENSMUSG00000029064.16	protein_coding	Gnb1	2	MGI:95781	OTTMUSG00000010708.5	NA	54
chr7	78792726	78792727	3	30.5345	-	chr7	78783516	78798808	15293	-	ENSMUSG00000030605.16	protein_coding	Mfge8	2	MGI:102768	OTTMUSG00000058555.1	NA	29
chr4	32251271	32251272	3	30.4542	+	chr4	32247764	32502626	254863	+	ENSMUSG00000040270.17	protein_coding	Bach2	1	MGI:894679	OTTMUSG00000004927.4	overlapping_locus	8
chr5	145227773	145227774	3	30.443	+	chr5	145217310	145228088	10779	+	ENSMUSG00000070420.5	protein_coding	Zscan25	2	MGI:3647079	OTTMUSG00000055031.2	NA	0
chr5	21577806	21577807	3	30.4349	+	chr5	21577640	21583372	5733	+	ENSMUSG00000039899.6	protein_coding	Fgl2	2	MGI:103266	OTTMUSG00000025650.1	NA	34
chr5	21577806	21577807	3	30.4349	+	chr5	21522824	21629675	106852	-	ENSMUSG00000064280.15	protein_coding	Ccdc146	1	MGI:1922422	OTTMUSG00000025647.3	NA	34
chr5	21577805	21577806	3	30.4349	+	chr5	21577640	21583372	5733	+	ENSMUSG00000039899.6	protein_coding	Fgl2	2	MGI:103266	OTTMUSG00000025650.1	NA	9
chr5	21577805	21577806	3	30.4349	+	chr5	21522824	21629675	106852	-	ENSMUSG00000064280.15	protein_coding	Ccdc146	1	MGI:1922422	OTTMUSG00000025647.3	NA	9
chr8	36571237	36571238	3	30.4293	+	chr8	36561982	36614941	52960	+	ENSMUSG00000050271.13	protein_coding	Prag1	2	MGI:1196223	OTTMUSG00000022666.1	NA	184
chr18	4352947	4352948	3	30.4213	-	chr18	4331327	4353015	21689	-	ENSMUSG00000024235.12	protein_coding	Map3k8	2	MGI:1346878	OTTMUSG00000037645.2	NA	61
chr17	34218965	34218966	3	30.4161	-	chr17	34214991	34219321	4331	-	ENSMUSG00000061232.17	protein_coding	H2-K1	2	MGI:95904	OTTMUSG00000037104.4	NA	33
chr17	34218966	34218967	3	30.4161	-	chr17	34214991	34219321	4331	-	ENSMUSG00000061232.17	protein_coding	H2-K1	2	MGI:95904	OTTMUSG00000037104.4	NA	10
chr4	129112758	129112759	3	30.4123	+	chr4	129083553	129113400	29848	+	ENSMUSG00000028811.13	protein_coding	Yars	2	MGI:2147627	OTTMUSG00000009617.4	NA	36
chr8	8670580	8670581	3	30.4117	-	chr8	8667434	8711242	43809	-	ENSMUSG00000001300.17	protein_coding	Efnb2	2	MGI:105097	OTTMUSG00000022160.3	NA	27
chr1	52272349	52272350	3	30.3971	-	chr1	52205423	52272391	66969	-	ENSMUSG00000026103.15	protein_coding	Gls	2	MGI:95752	OTTMUSG00000021410.6	NA	177
chr4	11007566	11007567	3	30.396	-	chr4	10988662	11007927	19266	-	ENSMUSG00000049969.4	protein_coding	Plekhf2	2	MGI:1919051	OTTMUSG00000004511.4	NA	65
chr6	113320880	113320881	3	30.3956	-	chr6	113311085	113320945	9861	-	ENSMUSG00000030272.16	protein_coding	Camk1	2	MGI:1098535	OTTMUSG00000022452.3	NA	23
chr17	29566752	29566753	3	30.3956	-	chr17	29551046	29566908	15863	-	ENSMUSG00000024012.19	protein_coding	Mtch1	2	MGI:1929261	OTTMUSG00000028973.6	NA	11
chr3	40905008	40905009	3	30.3886	+	chr3	40904263	40994669	90407	+	ENSMUSG00000025762.17	protein_coding	Larp1b	1	MGI:1914604	OTTMUSG00000051024.9	fragmented_locus	32
chr8	85388870	85388871	3	30.3858	-	chr8	85387960	85389483	1524	-	ENSMUSG00000053560.6	protein_coding	Ier2	2	MGI:104815	OTTMUSG00000074690.1	NA	365
chr3	32668446	32668447	3	30.3858	-	chr3	32634481	32670734	36254	-	ENSMUSG00000027669.15	protein_coding	Gnb4	2	MGI:104581	OTTMUSG00000016427.5	NA	13
chr12	113294060	113294061	3	30.3813	-	chr12	113288860	113294143	5284	-	ENSMUSG00000076614.8	IG_C_gene	Ighg1	2	MGI:96446	OTTMUSG00000051474.2	NA	7
chr3	101285179	101285180	3	30.3813	+	chr3	101284399	101370375	85977	+	ENSMUSG00000042035.12	protein_coding	Igsf3	2	MGI:1926158	OTTMUSG00000052209.2	NA	2
chr1	79755889	79755890	3	30.3813	+	chr1	79753735	79759162	5428	+	ENSMUSG00000026248.10	protein_coding	Mrpl44	2	MGI:1916413	OTTMUSG00000047890.1	NA	0
chr16	92535233	92535234	3	30.3813	-	chr16	92398354	92623037	224684	-	ENSMUSG00000022952.18	protein_coding	Runx1	1	MGI:99852	OTTMUSG00000049470.3	NA	0
chr3	108818848	108818849	3	30.3813	+	chr3	108810123	108819043	8921	-	ENSMUSG00000027881.15	protein_coding	Prpf38b	2	MGI:1914171	OTTMUSG00000007286.2	NA	0
chr5	96929067	96929068	3	30.3813	+	chr5	96521814	96932587	410774	+	ENSMUSG00000034687.9	protein_coding	Fras1	2	MGI:2385368	OTTMUSG00000053289.1	NA	0
chr8	121315750	121315751	3	30.3813	-	chr8	121305372	121316043	10672	-	ENSMUSG00000031821.12	protein_coding	Gins2	2	MGI:1921019	OTTMUSG00000031584.2	NA	0
chr15	25984649	25984650	3	30.3717	+	chr15	25984452	25998567	14116	+	ENSMUSG00000052253.7	protein_coding	Zfp622	2	MGI:1289282	OTTMUSG00000070118.1	NA	0
chr13	43552025	43552026	3	30.3505	+	chr13	43551866	43560573	8708	+	ENSMUSG00000063200.5	protein_coding	Nol7	2	MGI:1917328	OTTMUSG00000067365.2	NA	29
chr5	73025786	73025787	3	30.3247	-	chr5	72913059	73025826	112768	-	ENSMUSG00000029217.17	protein_coding	Tec	2	MGI:98662	OTTMUSG00000025011.8	overlapping_locus	45
chr6	145195352	145195353	3	30.3168	+	chr6	145162425	145195965	33541	-	ENSMUSG00000030265.15	protein_coding	Kras	2	MGI:96680	OTTMUSG00000022179.6	NA	124
chr7	5011711	5011712	3	30.3145	-	chr7	5010058	5017696	7639	-	ENSMUSG00000061374.15	protein_coding	Fiz1	2	MGI:1344336	OTTMUSG00000059869.3	NA	0
chr5	73025789	73025790	3	30.297	-	chr5	72913059	73025826	112768	-	ENSMUSG00000029217.17	protein_coding	Tec	2	MGI:98662	OTTMUSG00000025011.8	overlapping_locus	4
chr3	58599486	58599487	3	30.2868	-	chr3	58582359	58599821	17463	-	ENSMUSG00000036432.9	protein_coding	Siah2	2	MGI:108062	OTTMUSG00000029497.2	NA	25
chr11	101010819	101010820	3	30.243	+	chr11	101010764	101017245	6482	+	ENSMUSG00000035198.10	protein_coding	Tubg1	2	MGI:101834	OTTMUSG00000002704.1	NA	0
chr18	4352952	4352953	3	30.2318	-	chr18	4331327	4353015	21689	-	ENSMUSG00000024235.12	protein_coding	Map3k8	2	MGI:1346878	OTTMUSG00000037645.2	NA	21
chr11	115915292	115915293	3	30.2132	-	chr11	115914019	115915340	1322	-	ENSMUSG00000016559.15	protein_coding	H3f3b	2	MGI:1101768	OTTMUSG00000003689.1	NA	164
chr16	64672402	64672403	3	30.1742	+	chr16	64672359	64679870	7512	+	ENSMUSG00000054604.8	protein_coding	Cggbp1	2	MGI:2146370	OTTMUSG00000026276.1	NA	50
chr17	21787294	21787295	3	30.1251	+	chr17	21787270	21808961	21692	+	ENSMUSG00000067931.7	protein_coding	Zfp948	2	MGI:3040683	OTTMUSG00000072256.1	NA	5
chr16	36783030	36783031	3	30.1245	+	chr16	36755345	36783574	28230	+	ENSMUSG00000022831.15	protein_coding	Hcls1	2	MGI:104568	OTTMUSG00000035773.1	NA	0
chr10	62343521	62343522	3	30.1062	-	chr10	62329612	62363230	33619	-	ENSMUSG00000020077.15	protein_coding	Srgn	2	MGI:97756	OTTMUSG00000024719.3	NA	519
chr9	79974452	79974453	3	30.088	+	chr9	79974185	80052235	78051	+	ENSMUSG00000034252.15	protein_coding	Senp6	1	MGI:1922075	OTTMUSG00000042004.11	NA	2
chr6	116438051	116438052	3	30.0836	-	chr6	116387038	116438139	51102	-	ENSMUSG00000025701.13	protein_coding	Alox5	2	MGI:87999	OTTMUSG00000036516.3	NA	94
chr15	76063186	76063187	3	30.0633	-	chr15	76055175	76116774	61600	-	ENSMUSG00000022565.16	protein_coding	Plec	2	MGI:1277961	OTTMUSG00000035240.7	overlapping_locus	29
chr6	54016982	54016983	3	30.0539	+	chr6	54016539	54278795	262257	+	ENSMUSG00000004633.18	protein_coding	Chn2	2	MGI:1917243	OTTMUSG00000023143.7	NA	94
chr2	155986399	155986400	3	30.0536	+	chr2	155985959	155987717	1759	+	ENSMUSG00000067847.14	protein_coding	Romo1	2	MGI:1914317	OTTMUSG00000016121.4	NA	1
chr17	34417510	34417511	3	30.0298	+	chr17	34416764	34420428	3665	+	ENSMUSG00000024338.16	protein_coding	Psmb8	2	MGI:1346527	OTTMUSG00000037118.5	NA	0
chr11	115388366	115388367	3	30.016	-	chr11	115388179	115405213	17035	-	ENSMUSG00000020737.13	protein_coding	Jpt1	2	MGI:1096361	OTTMUSG00000003443.2	NA	11
chr9	41068616	41068617	3	30.0084	+	chr9	40922394	41072993	150600	-	ENSMUSG00000032020.16	protein_coding	Ubash3b	1	MGI:1920078	OTTMUSG00000025903.6	NA	41
chr4	48045454	48045455	3	29.9988	+	chr4	48045153	48086445	41293	+	ENSMUSG00000028341.10	protein_coding	Nr4a3	2	MGI:1352457	OTTMUSG00000006813.2	NA	0
chr9	106308518	106308519	3	29.9867	+	chr9	106306653	106308767	2115	+	ENSMUSG00000048758.15	protein_coding	Rpl29	2	MGI:99687	OTTMUSG00000033747.3	NA	86
chr7	78783669	78783670	3	29.9759	-	chr7	78783516	78798808	15293	-	ENSMUSG00000030605.16	protein_coding	Mfge8	2	MGI:102768	OTTMUSG00000058555.1	NA	77
chr7	78783670	78783671	3	29.9759	-	chr7	78783516	78798808	15293	-	ENSMUSG00000030605.16	protein_coding	Mfge8	2	MGI:102768	OTTMUSG00000058555.1	NA	50
chr13	105386321	105386322	3	29.9475	-	chr13	105266509	105431323	164815	-	ENSMUSG00000021720.12	protein_coding	Rnf180	2	MGI:1919066	OTTMUSG00000067833.1	ncRNA_host	19
chr5	109702842	109702843	3	29.9249	-	chr5	109702575	109706859	4285	-	ENSMUSG00000033467.13	protein_coding	Crlf2	2	MGI:1889506	OTTMUSG00000054032.1	NA	68
chr2	163572152	163572153	3	29.8796	-	chr2	163568504	163592159	23656	-	ENSMUSG00000017697.4	protein_coding	Ada	2	MGI:87916	OTTMUSG00000001154.4	NA	0
chr16	49675612	49675613	3	29.8745	-	chr16	49668598	49675964	7367	-	ENSMUSG00000120198.1	lncRNA	ENSMUSG00000120198	2	NA	NA	NA	109
chr16	49675612	49675613	3	29.8745	-	chr16	49674861	49675662	802	+	ENSMUSG00000120744.1	lncRNA	ENSMUSG00000120744	2	NA	NA	overlapping_locus	109
chr16	49675612	49675613	3	29.8745	-	chr16	49620896	49735373	114478	+	ENSMUSG00000055447.20	protein_coding	Cd47	2	MGI:96617	OTTMUSG00000014965.9	NA	109
chr14	34032962	34032963	3	29.8703	+	chr14	34032684	34067222	34539	+	ENSMUSG00000021794.17	protein_coding	Glud1	2	MGI:95753	OTTMUSG00000030736.7	NA	149
chr18	73836537	73836538	3	29.8541	-	chr18	73772080	73836851	64772	-	ENSMUSG00000024515.14	protein_coding	Smad4	2	MGI:894293	OTTMUSG00000021090.1	NA	1
chrX	17076948	17076949	3	29.8541	+	chrX	16998288	17185607	187320	-	ENSMUSG00000025038.8	protein_coding	Efhc2	2	MGI:1921655	OTTMUSG00000016939.1	NA	0
chr4	135648102	135648103	3	29.814	+	chr4	135648046	135667622	19577	+	ENSMUSG00000028673.11	protein_coding	Fuca1	2	MGI:95593	OTTMUSG00000009850.1	NA	42
chr12	36092488	36092489	3	29.7883	-	chr12	36064556	36092499	27944	-	ENSMUSG00000020577.18	protein_coding	Tspan13	2	MGI:1913359	OTTMUSG00000027581.3	NA	3
chr4	48045489	48045490	3	29.784	+	chr4	48045153	48086445	41293	+	ENSMUSG00000028341.10	protein_coding	Nr4a3	2	MGI:1352457	OTTMUSG00000006813.2	NA	46
chr4	46539058	46539059	3	29.7744	-	chr4	46535901	46539883	3983	+	ENSMUSG00000085990.3	lncRNA	Gm16731	2	MGI:4439655	OTTMUSG00000036120.1	NA	49
chr4	46539058	46539059	3	29.7744	-	chr4	46536943	46602202	65260	-	ENSMUSG00000028337.15	protein_coding	Coro2a	2	MGI:1345966	OTTMUSG00000006922.1	NA	49
chr2	102230815	102230816	3	29.7707	-	chr2	102130464	102238173	107710	-	ENSMUSG00000027189.17	protein_coding	Trim44	2	MGI:1931835	OTTMUSG00000014822.4	overlapping_locus	59
chr8	125070341	125070342	3	29.7672	+	chr8	124958130	125072461	114332	+	ENSMUSG00000089704.10	protein_coding	Galnt2	2	MGI:894694	OTTMUSG00000037046.1	overlapping_locus	130
chr11	72852159	72852160	3	29.7616	+	chr11	72852116	72861586	9471	+	ENSMUSG00000020788.16	protein_coding	Atp2a3	2	MGI:1194503	OTTMUSG00000006323.2	NA	35
chr3	105812119	105812120	3	29.752	+	chr3	105778174	105816242	38069	+	ENSMUSG00000000562.6	protein_coding	Adora3	2	MGI:104847	OTTMUSG00000052379.3	overlapping_locus	69
chr3	105812119	105812120	3	29.752	+	chr3	105778219	105831358	53140	+	ENSMUSG00000074344.8	protein_coding	Tmigd3	2	MGI:5604098	OTTMUSG00000074915.1	overlapping_locus	69
chr8	85753601	85753602	3	29.733	+	chr8	85753452	85756915	3464	+	ENSMUSG00000041203.10	protein_coding	Trir	2	MGI:1922833	OTTMUSG00000061401.1	NA	389
chr10	53950752	53950753	3	29.733	-	chr10	53780881	53951892	171012	-	ENSMUSG00000003746.17	protein_coding	Man1a	1	MGI:104677	OTTMUSG00000024597.3	NA	44
chr4	156320630	156320631	3	29.7102	+	chr4	156320376	156332073	11698	+	ENSMUSG00000095567.9	protein_coding	Noc2l	2	MGI:1931051	OTTMUSG00000074688.1	NA	14
chr2	91813752	91813753	3	29.6669	-	chr2	91812673	91854847	42175	-	ENSMUSG00000027230.10	protein_coding	Creb3l1	2	MGI:1347062	OTTMUSG00000014377.1	NA	0
chr3	89848479	89848480	3	29.6493	-	chr3	89846796	89870586	23791	-	ENSMUSG00000060671.13	protein_coding	Atp8b2	2	MGI:1859660	OTTMUSG00000035241.2	NA	45
chr5	121710922	121710923	3	29.6308	-	chr5	121704090	121731887	27798	-	ENSMUSG00000029455.15	protein_coding	Aldh2	2	MGI:99600	OTTMUSG00000023440.3	NA	132
chr1	191129131	191129132	3	29.629	-	chr1	191084172	191135469	51298	-	ENSMUSG00000026626.12	protein_coding	Ppp2r5a	2	MGI:2388479	OTTMUSG00000051528.7	NA	19
chr14	8456673	8456674	3	29.6072	-	chr14	8362461	8508323	145863	-	ENSMUSG00000021738.6	protein_coding	Atxn7	2	MGI:2179277	OTTMUSG00000068937.2	overlapping_locus	44
chr10	92996584	92996585	3	29.5952	-	chr10	92996528	92996628	101	+	ENSMUSG00000121061.1	lncRNA	ENSMUSG00000121061	2	NA	NA	NA	20
chr10	80767768	80767769	3	29.5917	+	chr10	80765907	80768038	2132	+	ENSMUSG00000015312.10	protein_coding	Gadd45b	2	MGI:107776	OTTMUSG00000065049.1	NA	7
chr11	54941114	54941115	3	29.5909	-	chr11	54940557	54968957	28401	-	ENSMUSG00000049588.14	protein_coding	Ccdc69	2	MGI:1196234	OTTMUSG00000005680.1	NA	12
chr10	42378227	42378228	3	29.5597	+	chr10	42378027	42411366	33340	+	ENSMUSG00000019804.13	protein_coding	Snx3	2	MGI:1860188	OTTMUSG00000019461.2	NA	33
chr2	180623283	180623284	3	29.5568	+	chr2	180609018	180624319	15302	+	ENSMUSG00000027575.20	protein_coding	Arfgap1	1	MGI:2183559	OTTMUSG00000016397.3	NA	0
chr14	26359396	26359397	3	29.5415	+	chr14	26359229	26378413	19185	+	ENSMUSG00000021877.13	protein_coding	Arf4	2	MGI:99433	OTTMUSG00000035433.5	NA	50
chr14	26359395	26359396	3	29.5415	+	chr14	26359229	26378413	19185	+	ENSMUSG00000021877.13	protein_coding	Arf4	2	MGI:99433	OTTMUSG00000035433.5	NA	2
chr12	110855568	110855569	3	29.5345	-	chr12	110839044	110855579	16536	-	ENSMUSG00000021276.11	protein_coding	Cinp	2	MGI:1914486	OTTMUSG00000066282.1	NA	0
chr9	107178329	107178330	3	29.5229	+	chr9	107173225	107179983	6759	+	ENSMUSG00000032578.8	protein_coding	Cish	2	MGI:103159	OTTMUSG00000036835.3	NA	302
chr9	107178329	107178330	3	29.5229	+	chr9	107177579	107179037	1459	-	ENSMUSG00000090570.2	lncRNA	Gm17041	2	MGI:4937868	OTTMUSG00000036838.1	NA	302
chr4	141602135	141602136	3	29.5185	-	chr4	141585453	141602231	16779	-	ENSMUSG00000040659.4	protein_coding	Efhd2	2	MGI:106504	OTTMUSG00000010040.1	NA	20
chr15	25364317	25364318	3	29.5102	-	chr15	25363363	25413850	50488	-	ENSMUSG00000045763.9	protein_coding	Basp1	2	MGI:1917600	OTTMUSG00000070107.2	NA	66
chr12	110662744	110662745	3	29.5094	-	chr12	110657039	110669162	12124	-	ENSMUSG00000021270.14	protein_coding	Hsp90aa1	2	MGI:96250	OTTMUSG00000019766.8	NA	2
chr2	32766207	32766208	3	29.4985	+	chr2	32766126	32815266	49141	+	ENSMUSG00000026796.17	protein_coding	Niban2	1	MGI:2442910	OTTMUSG00000012546.5	NA	72
chr4	140688616	140688617	3	29.4282	+	chr4	140688514	140706504	17991	+	ENSMUSG00000009863.15	protein_coding	Sdhb	2	MGI:1914930	OTTMUSG00000010087.1	NA	2
chr12	85655115	85655116	3	29.3898	+	chr12	85645801	85686652	40852	+	ENSMUSG00000034271.17	protein_coding	Jdp2	2	MGI:1932093	OTTMUSG00000067378.1	NA	9
chr1	180160189	180160190	3	29.3888	+	chr1	180158050	180252367	94318	+	ENSMUSG00000038855.11	protein_coding	Itpkb	2	MGI:109235	OTTMUSG00000021781.2	NA	37
chr1	160620462	160620463	3	29.3855	+	chr1	160046744	160620781	574038	-	ENSMUSG00000026721.17	protein_coding	Rabgap1l	1	MGI:1352507	OTTMUSG00000050683.3	overlapping_locus	19
chr15	31530776	31530777	3	29.3703	-	chr15	31456037	31531199	75163	-	ENSMUSG00000039100.11	protein_coding	Marchf6	2	MGI:2442773	OTTMUSG00000070190.1	overlapping_locus	35
chr1	57881435	57881436	3	29.3261	+	chr1	57813408	57987553	174146	+	ENSMUSG00000038305.16	protein_coding	Spats2l	2	MGI:1914448	OTTMUSG00000035161.9	NA	1
chr6	80307537	80307538	3	29.3261	+	chr6	79995860	80787124	791265	+	ENSMUSG00000052581.14	protein_coding	Lrrtm4	2	MGI:2389180	OTTMUSG00000034091.2	overlapping_locus	0
chr8	70266553	70266554	3	29.2697	+	chr8	70261329	70274520	13192	+	ENSMUSG00000036246.15	protein_coding	Gmip	1	MGI:1926066	OTTMUSG00000027254.3	NA	14
chr17	25492346	25492347	3	29.25	-	chr17	25480890	25493596	12707	-	ENSMUSG00000015120.16	protein_coding	Ube2i	2	MGI:107365	OTTMUSG00000037656.8	NA	87
chr6	122294179	122294180	3	29.2481	+	chr6	122285679	122294639	8961	+	ENSMUSG00000007458.15	protein_coding	M6pr	2	MGI:96904	OTTMUSG00000023879.1	NA	156
chr9	103242398	103242399	3	29.2226	-	chr9	103230293	103243039	12747	-	ENSMUSG00000032803.16	protein_coding	Cdv3	2	MGI:2448759	OTTMUSG00000048458.4	NA	43
chr6	8209241	8209242	3	29.195	+	chr6	8209222	8236274	27053	+	ENSMUSG00000042447.14	protein_coding	Mios	2	MGI:2182066	OTTMUSG00000023501.2	overlapping_locus	16
chr4	72118451	72118452	3	29.1794	-	chr4	72036042	72119130	83089	-	ENSMUSG00000008305.19	protein_coding	Tle1	2	MGI:104636	OTTMUSG00000000333.3	NA	17
chr5	24657237	24657238	3	29.1763	+	chr5	24657175	24707045	49871	+	ENSMUSG00000023353.15	protein_coding	Agap3	2	MGI:2183446	OTTMUSG00000053658.2	NA	96
chr6	53044779	53044780	3	29.1756	-	chr6	52745782	53045616	299835	-	ENSMUSG00000063568.12	protein_coding	Jazf1	2	MGI:2141450	OTTMUSG00000023834.1	overlapping_locus	21
chr13	58276301	58276302	3	29.1621	-	chr13	58273693	58276370	2678	-	ENSMUSG00000007836.7	protein_coding	Hnrnpa0	2	MGI:1924384	OTTMUSG00000068410.1	NA	133
chr8	71051323	71051324	3	29.1544	-	chr8	71050140	71061522	11383	-	ENSMUSG00000070003.8	protein_coding	Ssbp4	2	MGI:1924150	OTTMUSG00000061447.1	NA	44
chr8	120828065	120828066	3	29.1456	-	chr8	120807629	120828221	20593	-	ENSMUSG00000031823.15	protein_coding	Zdhhc7	2	MGI:2142662	OTTMUSG00000027531.4	NA	1
chr2	83554849	83554850	3	29.1384	+	chr2	83554741	83637260	82520	+	ENSMUSG00000027087.12	protein_coding	Itgav	2	MGI:96608	OTTMUSG00000013360.3	NA	20
chr13	107083656	107083657	3	29.1334	+	chr13	107083635	107096732	13098	+	ENSMUSG00000021692.10	protein_coding	Dimt1	2	MGI:1913504	OTTMUSG00000067869.1	NA	1
chr19	45771671	45771672	3	29.1271	-	chr19	45738698	45772276	33579	-	ENSMUSG00000025220.9	protein_coding	Oga	2	MGI:1932139	OTTMUSG00000074216.2	NA	133
chr9	106764198	106764199	3	29.1096	-	chr9	106715511	106769178	53668	-	ENSMUSG00000032575.17	protein_coding	Manf	2	MGI:1922090	OTTMUSG00000032651.5	overlapping_locus	88
chr9	106764198	106764199	3	29.1096	-	chr9	106758117	106764627	6511	-	ENSMUSG00000074102.5	protein_coding	Rbm15b	2	MGI:1923598	OTTMUSG00000032631.6	overlapping_locus	88
chr9	58448132	58448133	3	29.088	-	chr9	58431581	58462720	31140	-	ENSMUSG00000035914.12	protein_coding	Cd276	2	MGI:2183926	OTTMUSG00000063283.1	NA	20
chr12	69343546	69343547	3	29.0568	+	chr12	69343455	69357461	14007	+	ENSMUSG00000020978.11	protein_coding	Klhdc2	2	MGI:1916804	OTTMUSG00000023685.6	NA	0
chr15	77726339	77726340	3	29.0561	-	chr15	77644787	77726375	81589	-	ENSMUSG00000022443.18	protein_coding	Myh9	2	MGI:107717	OTTMUSG00000016428.4	ncRNA_host	40
chr11	52294229	52294230	3	29.0516	+	chr11	52287255	52299555	12301	+	ENSMUSG00000036275.14	protein_coding	9530068E07Rik	2	MGI:2654705	OTTMUSG00000005627.1	overlapping_locus	17
chr19	45014287	45014288	3	29.0304	+	chr19	45002853	45015550	12698	+	ENSMUSG00000035342.15	protein_coding	Lzts2	2	MGI:2385095	OTTMUSG00000074180.1	NA	0
chr9	108217372	108217373	3	29.017	+	chr9	108216102	108217542	1441	+	ENSMUSG00000063856.9	protein_coding	Gpx1	2	MGI:104887	OTTMUSG00000050754.5	overlapping_locus	175
chr13	91071286	91071287	3	29.017	+	chr13	91071077	91073069	1993	+	ENSMUSG00000049517.9	protein_coding	Rps23	2	MGI:1913725	OTTMUSG00000068330.1	NA	150
chr8	84973200	84973201	3	29.017	-	chr8	84972867	84976348	3482	-	ENSMUSG00000019362.9	protein_coding	D8Ertd738e	2	MGI:1289231	OTTMUSG00000061279.1	NA	19
chr16	90080738	90080739	3	29.0024	+	chr16	90022568	90081391	58824	-	ENSMUSG00000022983.17	protein_coding	Scaf4	2	MGI:2146350	OTTMUSG00000071843.1	NA	213
chr15	98848073	98848074	3	29.0014	-	chr15	98847718	98851584	3867	-	ENSMUSG00000072235.7	protein_coding	Tuba1a	2	MGI:98869	OTTMUSG00000017053.3	NA	33
chr8	120828033	120828034	3	28.9888	-	chr8	120807629	120828221	20593	-	ENSMUSG00000031823.15	protein_coding	Zdhhc7	2	MGI:2142662	OTTMUSG00000027531.4	NA	34
chr11	100510481	100510482	3	28.9881	+	chr11	100473644	100511014	37371	-	ENSMUSG00000014195.17	protein_coding	Dnajc7	2	MGI:1928373	OTTMUSG00000002027.11	NA	16
chr6	54016740	54016741	3	28.9679	+	chr6	54016539	54278795	262257	+	ENSMUSG00000004633.18	protein_coding	Chn2	2	MGI:1917243	OTTMUSG00000023143.7	NA	14
chr14	8457123	8457124	3	28.9409	-	chr14	8362461	8508323	145863	-	ENSMUSG00000021738.6	protein_coding	Atxn7	2	MGI:2179277	OTTMUSG00000068937.2	overlapping_locus	1
chr1	85835840	85835841	3	28.9203	+	chr1	85822002	85836396	14395	+	ENSMUSG00000026223.16	protein_coding	Itm2c	1	MGI:1927594	OTTMUSG00000029979.2	NA	71
chr5	36953900	36953901	3	28.8544	-	chr5	36952211	36954116	1906	-	ENSMUSG00000055302.6	protein_coding	Mrfap1	2	MGI:1914818	OTTMUSG00000024873.1	overlapping_locus	80
chr8	87611371	87611372	3	28.8461	+	chr8	87534788	87611886	77099	-	ENSMUSG00000031652.12	protein_coding	N4bp1	2	MGI:2136825	OTTMUSG00000061458.1	NA	0
chr7	87927337	87927338	3	28.8452	+	chr7	87927293	87960096	32804	+	ENSMUSG00000030560.18	protein_coding	Ctsc	2	MGI:109553	OTTMUSG00000031137.3	NA	0
chr1	106099860	106099861	3	28.8449	-	chr1	106099482	106321980	222499	+	ENSMUSG00000044340.8	protein_coding	Phlpp1	2	MGI:2138327	OTTMUSG00000021548.2	overlapping_locus	9
chr3	84722608	84722609	3	28.84	-	chr3	84722575	84886505	163931	+	ENSMUSG00000028086.16	protein_coding	Fbxw7	1	MGI:1354695	OTTMUSG00000022670.2	overlapping_locus	42
chr3	84722608	84722609	3	28.84	-	chr3	84403733	85794825	1391093	-	ENSMUSG00000102805.6	protein_coding	Gm37240	2	MGI:5610468	OTTMUSG00000032734.5	readthrough_gene	42
chr5	121731623	121731624	3	28.8391	-	chr5	121704090	121731887	27798	-	ENSMUSG00000029455.15	protein_coding	Aldh2	2	MGI:99600	OTTMUSG00000023440.3	NA	280
chr10	66932333	66932334	3	28.8229	+	chr10	66844968	66932724	87757	-	ENSMUSG00000019873.9	protein_coding	Reep3	2	MGI:88930	OTTMUSG00000064291.3	NA	13
chr10	66932333	66932334	3	28.8229	+	chr10	66931904	67092097	160194	+	ENSMUSG00000037876.18	protein_coding	Jmjd1c	2	MGI:1918614	OTTMUSG00000037955.3	NA	13
chr10	77417597	77417598	3	28.8103	+	chr10	77417554	77434566	17013	+	ENSMUSG00000009291.14	protein_coding	Pttg1ip	2	MGI:2652132	OTTMUSG00000035073.4	NA	0
chr9	107440632	107440633	3	28.7982	+	chr9	107440454	107443311	2858	+	ENSMUSG00000010054.5	protein_coding	Tusc2	1	MGI:1931086	OTTMUSG00000050781.3	NA	55
chr9	107440632	107440633	3	28.7982	+	chr9	107436008	107445614	9607	-	ENSMUSG00000097099.4	lncRNA	Gm9917	2	MGI:3704343	OTTMUSG00000050868.2	NA	55
chr12	85273011	85273012	3	28.798	+	chr12	85266255	85273402	7148	+	ENSMUSG00000004788.12	protein_coding	Eif2b2	2	MGI:2145118	OTTMUSG00000030645.8	NA	1
chr15	78456171	78456172	3	28.7969	-	chr15	78443367	78456983	13617	-	ENSMUSG00000033220.8	protein_coding	Rac2	2	MGI:97846	OTTMUSG00000070745.1	NA	20
chr8	84831120	84831121	3	28.7969	-	chr8	84823701	84831397	7697	-	ENSMUSG00000037103.9	protein_coding	Dcaf15	2	MGI:2684420	OTTMUSG00000061197.2	NA	1
chr15	5246021	5246022	3	28.7969	-	chr15	5215006	5247817	32812	+	ENSMUSG00000022151.17	protein_coding	Ttc33	2	MGI:1914765	OTTMUSG00000027986.2	overlapping_locus	0
chr15	5246021	5246022	3	28.7969	-	chr15	5236142	5273668	37527	-	ENSMUSG00000039942.16	protein_coding	Ptger4	2	MGI:104311	OTTMUSG00000027987.1	NA	0
chr19	11899833	11899834	3	28.7969	-	chr19	11889763	11922455	32693	+	ENSMUSG00000046139.9	protein_coding	Patl1	2	MGI:2147679	OTTMUSG00000073764.1	ncRNA_host	0
chr2	119493241	119493242	3	28.7969	-	chr2	119485927	119493308	7382	-	ENSMUSG00000027305.10	protein_coding	Ndufaf1	2	MGI:1916952	OTTMUSG00000016507.1	NA	0
chr9	75533035	75533036	3	28.7969	+	chr9	75533023	75545053	12031	+	ENSMUSG00000032184.6	protein_coding	Lysmd2	2	MGI:1917332	OTTMUSG00000062850.2	NA	0
chr3	127473452	127473453	3	28.7968	-	chr3	127473169	127574162	100994	-	ENSMUSG00000028028.12	protein_coding	Alpk1	1	MGI:1918731	OTTMUSG00000031352.6	overlapping_locus	0
chr19	46642842	46642843	3	28.7829	+	chr19	46587523	46645828	58306	+	ENSMUSG00000047731.18	protein_coding	Wbp1l	2	MGI:107577	OTTMUSG00000032998.2	NA	16
chr7	126853357	126853358	3	28.7828	+	chr7	126843446	126853975	10530	+	ENSMUSG00000054716.5	protein_coding	Zfp771	2	MGI:2442050	OTTMUSG00000022480.2	NA	0
chr10	115221435	115221436	3	28.7769	+	chr10	115220864	115268677	47814	+	ENSMUSG00000034163.11	protein_coding	Zfc3h1	2	MGI:2446143	OTTMUSG00000033505.2	NA	140
chr8	71051384	71051385	3	28.7733	-	chr8	71050140	71061522	11383	-	ENSMUSG00000070003.8	protein_coding	Ssbp4	2	MGI:1924150	OTTMUSG00000061447.1	NA	19
chr6	53044803	53044804	3	28.7729	-	chr6	52745782	53045616	299835	-	ENSMUSG00000063568.12	protein_coding	Jazf1	2	MGI:2141450	OTTMUSG00000023834.1	overlapping_locus	0
chr8	125390044	125390045	3	28.7695	-	chr8	125362495	125390108	27614	-	ENSMUSG00000031983.8	protein_coding	2310022B05Rik	2	MGI:1916801	OTTMUSG00000061563.1	NA	0
chr12	17741004	17741005	3	28.7631	+	chr12	17740857	17841934	101078	+	ENSMUSG00000071379.3	protein_coding	Hpcal1	2	MGI:1855689	OTTMUSG00000067030.1	NA	19
chr12	108759590	108759591	3	28.7305	+	chr12	108758899	108786074	27176	+	ENSMUSG00000021264.13	protein_coding	Yy1	2	MGI:99150	OTTMUSG00000017257.2	NA	1
chr8	35274945	35274946	3	28.705	+	chr8	35274451	35287048	12598	+	ENSMUSG00000031530.7	protein_coding	Dusp4	2	MGI:2442191	OTTMUSG00000016984.1	NA	112
chr17	46329287	46329288	3	28.6915	-	chr17	46327919	46343295	15377	-	ENSMUSG00000023951.19	protein_coding	Vegfa	2	MGI:103178	OTTMUSG00000016285.5	NA	49
chr11	5666759	5666760	3	28.6793	-	chr11	5663417	5712376	48960	-	ENSMUSG00000049680.18	protein_coding	Urgcp	2	MGI:1919296	OTTMUSG00000005098.3	overlapping_locus	50
chr11	72852175	72852176	3	28.6713	+	chr11	72852116	72861586	9471	+	ENSMUSG00000020788.16	protein_coding	Atp2a3	2	MGI:1194503	OTTMUSG00000006323.2	NA	74
chr17	47201765	47201766	3	28.67	+	chr17	47201610	47202773	1164	+	ENSMUSG00000036430.9	protein_coding	Tbcc	2	MGI:1919976	OTTMUSG00000063277.1	NA	169
chr15	98848139	98848140	3	28.6633	-	chr15	98847718	98851584	3867	-	ENSMUSG00000072235.7	protein_coding	Tuba1a	2	MGI:98869	OTTMUSG00000017053.3	NA	1
chr17	34810310	34810311	3	28.6605	+	chr17	34808780	34810728	1949	+	ENSMUSG00000034786.18	protein_coding	Gpsm3	2	MGI:2146785	OTTMUSG00000020244.2	overlapping_locus	687
chr17	34810310	34810311	3	28.6605	+	chr17	34810240	34816374	6135	+	ENSMUSG00000034673.15	protein_coding	Pbx2	2	MGI:1341793	OTTMUSG00000037073.3	overlapping_locus	687
chr12	40184161	40184162	3	28.6551	-	chr12	40109768	40184227	74460	-	ENSMUSG00000002565.17	protein_coding	Scin	2	MGI:1306794	OTTMUSG00000027556.1	NA	207
chr12	12990272	12990273	3	28.6035	-	chr12	12986094	12991915	5822	-	ENSMUSG00000037169.16	protein_coding	Mycn	2	MGI:97357	OTTMUSG00000032640.2	NA	134
chr7	24587869	24587870	3	28.5955	+	chr7	24583796	24589231	5436	+	ENSMUSG00000040952.17	protein_coding	Rps19	2	MGI:1333780	OTTMUSG00000022935.4	NA	53
chr5	122640007	122640008	3	28.5451	-	chr5	122591576	122640288	48713	-	ENSMUSG00000029467.16	protein_coding	Atp2a2	2	MGI:88110	OTTMUSG00000054516.1	NA	22
chr8	54982991	54982992	3	28.5254	-	chr8	54973468	54983033	9566	-	ENSMUSG00000054408.10	protein_coding	Spcs3	2	MGI:1923937	OTTMUSG00000034015.4	NA	90
chr8	54982991	54982992	3	28.5254	-	chr8	54982615	55040910	58296	+	ENSMUSG00000031519.5	protein_coding	Asb5	2	MGI:1923544	OTTMUSG00000060620.2	NA	90
chr7	126853372	126853373	3	28.5177	+	chr7	126843446	126853975	10530	+	ENSMUSG00000054716.5	protein_coding	Zfp771	2	MGI:2442050	OTTMUSG00000022480.2	NA	80
chr13	47259644	47259645	3	28.5141	-	chr13	47238251	47259677	21427	-	ENSMUSG00000021377.16	protein_coding	Dek	2	MGI:1926209	OTTMUSG00000024779.3	NA	17
chr6	143564786	143564787	3	28.5097	+	chr6	143539079	143597014	57936	-	ENSMUSG00000086887.2	lncRNA	1700060C16Rik	2	MGI:1920675	OTTMUSG00000025235.1	NA	22
chr10	78248837	78248838	3	28.5048	-	chr10	78236218	78248877	12660	-	ENSMUSG00000061032.10	protein_coding	Rrp1	2	MGI:1203500	OTTMUSG00000064253.1	ncRNA_host	74
chr1	88628536	88628537	3	28.5019	-	chr1	88600847	88629943	29097	-	ENSMUSG00000049866.13	protein_coding	Arl4c	2	MGI:2445172	OTTMUSG00000028785.5	NA	112
chr1	138547417	138547418	3	28.4979	-	chr1	138410613	138547487	136875	-	ENSMUSG00000026393.11	protein_coding	Nek7	2	MGI:1890645	OTTMUSG00000049434.4	overlapping_locus	2
chr1	91351536	91351537	3	28.4619	-	chr1	91343704	91387046	43343	-	ENSMUSG00000055866.10	protein_coding	Per2	2	MGI:1195265	OTTMUSG00000048493.1	NA	0
chr11	44455126	44455127	3	28.4606	+	chr11	44409791	44456347	46557	+	ENSMUSG00000019189.14	protein_coding	Rnf145	2	MGI:1921565	OTTMUSG00000005471.2	NA	1
chr17	84493632	84493633	3	28.4494	-	chr17	84491359	84495375	4017	-	ENSMUSG00000045817.9	protein_coding	Zfp36l2	2	MGI:107945	OTTMUSG00000020082.1	NA	30
chr17	84493632	84493633	3	28.4494	-	chr17	84493183	84524276	31094	+	ENSMUSG00000117393.3	lncRNA	Gm36279	2	MGI:5595438	OTTMUSG00000072789.1	NA	30
chr18	88887953	88887954	3	28.4388	-	chr18	88683348	88945605	262258	-	ENSMUSG00000056153.16	protein_coding	Socs6	2	MGI:1924885	OTTMUSG00000033185.5	NA	9
chr2	91475268	91475269	3	28.4303	-	chr2	91474033	91480136	6104	-	ENSMUSG00000075040.10	protein_coding	Zfp408	2	MGI:2685857	OTTMUSG00000014301.3	NA	89
chr7	5011690	5011691	3	28.4182	-	chr7	5010058	5017696	7639	-	ENSMUSG00000061374.15	protein_coding	Fiz1	2	MGI:1344336	OTTMUSG00000059869.3	NA	46
chr17	35246831	35246832	3	28.3944	-	chr17	35244935	35246992	2058	-	ENSMUSG00000036185.10	protein_coding	Sapcd1	2	MGI:2388100	OTTMUSG00000037143.1	NA	0
chr4	138920235	138920236	3	28.3638	+	chr4	138920210	139019129	98920	+	ENSMUSG00000028745.19	protein_coding	Capzb	1	MGI:104652	OTTMUSG00000009900.15	NA	18
chr7	78798797	78798798	3	28.3547	-	chr7	78783516	78798808	15293	-	ENSMUSG00000030605.16	protein_coding	Mfge8	2	MGI:102768	OTTMUSG00000058555.1	NA	10
chr13	55470850	55470851	3	28.3474	+	chr13	55468313	55473085	4773	+	ENSMUSG00000021486.8	protein_coding	Prelid1	2	MGI:1913744	OTTMUSG00000068259.1	NA	13
chr4	45342187	45342188	3	28.319	+	chr4	45342101	45379759	37659	+	ENSMUSG00000035572.17	protein_coding	Dcaf10	2	MGI:2140179	OTTMUSG00000007621.3	NA	19
chr7	26864665	26864666	3	28.301	-	chr7	26858083	26866227	8145	-	ENSMUSG00000058709.12	protein_coding	Egln2	2	MGI:1932287	OTTMUSG00000023172.1	NA	17
chr7	3681789	3681790	3	28.2844	-	chr7	3680788	3696522	15735	-	ENSMUSG00000035596.15	protein_coding	Mboat7	2	MGI:1924832	OTTMUSG00000023042.11	NA	0
chr5	125466804	125466805	3	28.2765	-	chr5	125463029	125467266	4238	-	ENSMUSG00000008348.10	protein_coding	Ubc	2	MGI:98889	OTTMUSG00000034016.5	NA	87
chr5	125466804	125466805	3	28.2765	-	chr5	125466386	125467619	1234	+	ENSMUSG00000072612.4	lncRNA	Gm10382	2	MGI:3647829	OTTMUSG00000074654.1	NA	87
chr15	77697399	77697400	3	28.276	-	chr15	77644787	77726375	81589	-	ENSMUSG00000022443.18	protein_coding	Myh9	2	MGI:107717	OTTMUSG00000016428.4	ncRNA_host	1
chr9	57869767	57869768	3	28.2709	+	chr9	57847395	57870148	22754	+	ENSMUSG00000038264.9	protein_coding	Sema7a	2	MGI:1306826	OTTMUSG00000063232.1	NA	3
chr15	94940612	94940613	3	28.2665	+	chr15	94527113	94993979	466867	+	ENSMUSG00000063296.6	protein_coding	Tmem117	2	MGI:2444580	OTTMUSG00000070881.1	NA	3
chr2	149685347	149685348	3	28.2665	+	chr2	149671131	149741801	70671	+	ENSMUSG00000074736.11	protein_coding	Syndig1	2	MGI:3702158	OTTMUSG00000015750.3	NA	1
chr12	32870886	32870887	3	28.2665	+	chr12	32869544	32903348	33805	+	ENSMUSG00000020572.9	protein_coding	Nampt	2	MGI:1929865	OTTMUSG00000065234.1	NA	0
chr16	75554690	75554691	3	28.2665	-	chr16	75542319	75563992	21674	-	ENSMUSG00000032932.16	protein_coding	Hspa13	2	MGI:1309463	OTTMUSG00000023583.2	NA	0
chr17	25364766	25364767	3	28.2665	+	chr17	25352365	25381078	28714	+	ENSMUSG00000036636.11	protein_coding	Clcn7	1	MGI:1347048	OTTMUSG00000031166.7	NA	0
chr18	80797198	80797199	3	28.2665	-	chr18	80777605	80977275	199671	-	ENSMUSG00000024566.11	protein_coding	Atp9b	2	MGI:1354757	OTTMUSG00000068418.6	ncRNA_host	0
chr19	31061460	31061461	3	28.2665	+	chr19	31060237	31064469	4233	+	ENSMUSG00000053536.8	protein_coding	Cstf2t	2	MGI:1932622	OTTMUSG00000073999.1	NA	0
chr19	31061460	31061461	3	28.2665	+	chr19	30541889	31742433	1200545	-	ENSMUSG00000052920.17	protein_coding	Prkg1	2	MGI:108174	OTTMUSG00000043089.4	NA	0
chr3	107950739	107950740	3	28.2665	-	chr3	107947724	107952210	4487	-	ENSMUSG00000027890.18	protein_coding	Gstm4	2	MGI:95862	OTTMUSG00000007184.2	NA	0
chr11	108234713	108234714	3	28.2657	-	chr11	108234180	108305222	71043	+	ENSMUSG00000000049.12	protein_coding	Apoh	2	MGI:88058	OTTMUSG00000003129.2	overlapping_locus	55
chr11	108234713	108234714	3	28.2657	-	chr11	107824213	108234754	410542	-	ENSMUSG00000050965.15	protein_coding	Prkca	2	MGI:97595	OTTMUSG00000003131.2	NA	55
chr15	99024576	99024577	3	28.2626	+	chr15	99023797	99111096	87300	+	ENSMUSG00000051934.6	protein_coding	Spats2	2	MGI:1919822	OTTMUSG00000071071.1	NA	20
chr6	40413043	40413044	3	28.2556	-	chr6	40378309	40413069	34761	-	ENSMUSG00000037172.15	protein_coding	Dennd11	2	MGI:2444256	OTTMUSG00000022837.3	NA	22
chr6	40413046	40413047	3	28.2528	-	chr6	40378309	40413069	34761	-	ENSMUSG00000037172.15	protein_coding	Dennd11	2	MGI:2444256	OTTMUSG00000022837.3	NA	1
chr15	12321849	12321850	3	28.2459	+	chr15	12321536	12351677	30142	+	ENSMUSG00000022200.9	protein_coding	Golph3	2	MGI:1913879	OTTMUSG00000070350.1	NA	60
chr1	170042946	170042947	3	28.2199	-	chr1	170042429	170043991	1563	+	ENSMUSG00000044306.5	lncRNA	4930500M09Rik	2	MGI:3630173	OTTMUSG00000021541.2	NA	24
chr1	170042946	170042947	3	28.2199	-	chr1	170020989	170042966	21978	-	ENSMUSG00000026667.15	protein_coding	Uhmk1	1	MGI:1341908	OTTMUSG00000021543.1	NA	24
chr18	4352876	4352877	3	28.2177	-	chr18	4331327	4353015	21689	-	ENSMUSG00000024235.12	protein_coding	Map3k8	2	MGI:1346878	OTTMUSG00000037645.2	NA	72
chr7	100142562	100142563	3	28.2088	+	chr7	100142544	100151227	8684	+	ENSMUSG00000033685.14	protein_coding	Ucp2	2	MGI:109354	OTTMUSG00000022804.8	NA	59
chr7	63588123	63588124	3	28.1985	-	chr7	63536099	63588663	52565	-	ENSMUSG00000052040.11	protein_coding	Klf13	2	MGI:1354948	OTTMUSG00000044885.7	NA	24
chr4	149731868	149731869	3	28.1828	+	chr4	149670925	149733356	62432	+	ENSMUSG00000039953.14	protein_coding	Clstn1	2	MGI:1929895	OTTMUSG00000010265.1	NA	34
chr11	114890079	114890080	3	28.1705	-	chr11	114887547	114892706	5160	-	ENSMUSG00000044811.14	protein_coding	Cd300c2	2	MGI:2153249	OTTMUSG00000003604.3	NA	17
chr10	77417621	77417622	3	28.1586	+	chr10	77417554	77434566	17013	+	ENSMUSG00000009291.14	protein_coding	Pttg1ip	2	MGI:2652132	OTTMUSG00000035073.4	NA	39
chr10	111000803	111000804	3	28.1459	+	chr10	111000613	111133110	132498	+	ENSMUSG00000020189.16	protein_coding	Osbpl8	2	MGI:2443807	OTTMUSG00000064087.2	NA	56
chr17	57497608	57497609	3	28.1071	-	chr17	57496492	57501177	4686	-	ENSMUSG00000005824.8	protein_coding	Tnfsf14	2	MGI:1355317	OTTMUSG00000072430.1	NA	60
chr5	3697794	3697795	3	28.098	-	chr5	3682932	3707185	24254	-	ENSMUSG00000007415.16	protein_coding	Gatad1	2	MGI:1914460	OTTMUSG00000028536.3	NA	125
chr17	36178581	36178582	3	28.0969	+	chr17	36176485	36186488	10004	+	ENSMUSG00000034595.18	protein_coding	Ppp1r18	2	MGI:1923698	OTTMUSG00000032936.3	NA	21
chr17	36178580	36178581	3	28.0969	+	chr17	36176485	36186488	10004	+	ENSMUSG00000034595.18	protein_coding	Ppp1r18	2	MGI:1923698	OTTMUSG00000032936.3	NA	0
chr7	4486122	4486123	3	28.0878	-	chr7	4484519	4504679	20161	-	ENSMUSG00000019254.17	protein_coding	Ppp1r12c	2	MGI:1924258	OTTMUSG00000024437.4	NA	1
chr2	148249777	148249778	3	28.0782	-	chr2	148246386	148250108	3723	-	ENSMUSG00000074743.5	protein_coding	Thbd	2	MGI:98736	OTTMUSG00000015710.1	NA	0
chr7	83532092	83532093	3	28.0473	-	chr7	83529081	83533513	4433	-	ENSMUSG00000070462.5	protein_coding	Tlnrd1	2	MGI:1891420	OTTMUSG00000030367.1	NA	10
chr4	149731856	149731857	3	28.0447	+	chr4	149670925	149733356	62432	+	ENSMUSG00000039953.14	protein_coding	Clstn1	2	MGI:1929895	OTTMUSG00000010265.1	NA	0
chr4	149740887	149740888	3	28.0334	-	chr4	149733625	149787028	53404	-	ENSMUSG00000039936.19	protein_coding	Pik3cd	1	MGI:1098211	OTTMUSG00000010264.6	ncRNA_host	77
chr13	34835910	34835911	3	28.0281	-	chr13	34811817	34837469	25653	-	ENSMUSG00000021411.17	protein_coding	Pxdc1	2	MGI:1914145	OTTMUSG00000027717.5	NA	43
chr2	84480988	84480989	3	27.9951	-	chr2	84430417	84481109	50693	-	ENSMUSG00000034101.15	protein_coding	Ctnnd1	2	MGI:105100	OTTMUSG00000013442.5	overlapping_locus	22
chr6	142332966	142332967	3	27.9859	+	chr6	142332947	142349584	16638	+	ENSMUSG00000030245.11	protein_coding	Golt1b	2	MGI:1914214	OTTMUSG00000022476.1	NA	0
chr15	12321327	12321328	3	27.9688	-	chr15	12320480	12321459	980	-	ENSMUSG00000120063.1	lncRNA	ENSMUSG00000120063	2	NA	NA	NA	26
chr1	180160176	180160177	3	27.9572	+	chr1	180158050	180252367	94318	+	ENSMUSG00000038855.11	protein_coding	Itpkb	2	MGI:109235	OTTMUSG00000021781.2	NA	0
chr10	128361635	128361636	3	27.9501	-	chr10	128345834	128361740	15907	-	ENSMUSG00000025366.9	protein_coding	Esyt1	2	MGI:1344426	OTTMUSG00000064819.2	ncRNA_host	18
chr15	76396113	76396114	3	27.9088	-	chr15	76386215	76396153	9939	-	ENSMUSG00000022555.13	protein_coding	Dgat1	2	MGI:1333825	OTTMUSG00000034893.6	NA	31
chr2	105229509	105229510	3	27.8895	-	chr2	105216636	105229664	13029	-	ENSMUSG00000005973.7	protein_coding	Rcn1	2	MGI:104559	OTTMUSG00000014990.1	NA	63
chr17	36178616	36178617	3	27.8654	+	chr17	36176485	36186488	10004	+	ENSMUSG00000034595.18	protein_coding	Ppp1r18	2	MGI:1923698	OTTMUSG00000032936.3	NA	49
chr2	118692500	118692501	3	27.8609	+	chr2	118692435	118713390	20956	+	ENSMUSG00000027332.12	protein_coding	Ivd	2	MGI:1929242	OTTMUSG00000014828.2	NA	20
chr6	66873391	66873392	3	27.8197	+	chr6	66871636	66873505	1870	-	ENSMUSG00000053442.5	lncRNA	4930597O21Rik	2	MGI:1922623	OTTMUSG00000057312.1	NA	10
chr6	66873391	66873392	3	27.8197	+	chr6	66873381	66998334	124954	+	ENSMUSG00000036402.14	protein_coding	Gng12	2	MGI:1336171	OTTMUSG00000022979.4	overlapping_locus	10
chr2	154633273	154633274	3	27.7895	+	chr2	154633016	154709181	76166	+	ENSMUSG00000027593.16	protein_coding	Raly	2	MGI:97850	OTTMUSG00000015980.12	overlapping_locus	42
chr4	129112736	129112737	3	27.789	+	chr4	129083553	129113400	29848	+	ENSMUSG00000028811.13	protein_coding	Yars	2	MGI:2147627	OTTMUSG00000009617.4	NA	1
chr17	25492371	25492372	3	27.7867	-	chr17	25480890	25493596	12707	-	ENSMUSG00000015120.16	protein_coding	Ube2i	2	MGI:107365	OTTMUSG00000037656.8	NA	10
chr15	96350010	96350011	3	27.7482	-	chr15	96309580	96358705	49126	-	ENSMUSG00000033228.9	protein_coding	Scaf11	2	MGI:1919443	OTTMUSG00000069746.1	NA	0
chr12	7955748	7955749	3	27.7348	+	chr12	7920535	8000194	79660	-	ENSMUSG00000112006.3	lncRNA	Gm48633	2	MGI:6098238	OTTMUSG00000065414.1	NA	0
chr18	77739103	77739104	3	27.7348	+	chr18	77719193	77802186	82994	-	ENSMUSG00000047466.11	protein_coding	8030462N17Rik	2	MGI:2444951	OTTMUSG00000074497.1	NA	0
chr6	83085875	83085876	3	27.7348	+	chr6	83083589	83086035	2447	-	ENSMUSG00000087578.2	lncRNA	Ccdc142os	2	MGI:3783052	OTTMUSG00000024262.1	NA	0
chr6	87864913	87864914	3	27.7348	+	chr6	87864796	87890577	25782	+	ENSMUSG00000030058.18	protein_coding	Copg1	2	MGI:1858696	OTTMUSG00000022960.3	NA	0
chr7	28018418	28018419	3	27.7348	-	chr7	28014316	28038171	23856	-	ENSMUSG00000003435.10	protein_coding	Supt5	2	MGI:1202400	OTTMUSG00000059053.1	NA	0
chr9	122180850	122180851	3	27.7348	+	chr9	122180673	122210589	29917	+	ENSMUSG00000032540.17	protein_coding	Abhd5	2	MGI:1914719	OTTMUSG00000022749.3	NA	0
chr16	92240931	92240932	3	27.7343	+	chr16	92188841	92272112	83272	-	ENSMUSG00000022951.18	protein_coding	Rcan1	2	MGI:1890564	OTTMUSG00000071833.1	NA	0
chr4	114765986	114765987	3	27.7275	-	chr4	114763479	114766070	2592	-	ENSMUSG00000055210.5	protein_coding	Foxd2	2	MGI:1347471	OTTMUSG00000008587.1	NA	2
chr9	66853373	66853374	3	27.7215	+	chr9	66853368	66856798	3431	+	ENSMUSG00000036781.14	protein_coding	Rps27l	2	MGI:1915191	OTTMUSG00000033768.1	NA	38
chr11	106268572	106268573	3	27.6653	-	chr11	106268482	106278901	10420	-	ENSMUSG00000001029.16	protein_coding	Icam2	2	MGI:96394	OTTMUSG00000003420.6	NA	55
chr7	27335816	27335817	3	27.6578	+	chr7	27290977	27340251	49275	+	ENSMUSG00000004056.16	protein_coding	Akt2	2	MGI:104874	OTTMUSG00000016504.3	NA	3
chr9	106764092	106764093	3	27.6433	-	chr9	106715511	106769178	53668	-	ENSMUSG00000032575.17	protein_coding	Manf	2	MGI:1922090	OTTMUSG00000032651.5	overlapping_locus	121
chr9	106764092	106764093	3	27.6433	-	chr9	106758117	106764627	6511	-	ENSMUSG00000074102.5	protein_coding	Rbm15b	2	MGI:1923598	OTTMUSG00000032631.6	overlapping_locus	121
chr3	117662564	117662565	3	27.6283	-	chr3	117575296	117662585	87290	-	ENSMUSG00000028007.14	protein_coding	Snx7	1	MGI:1923811	OTTMUSG00000035935.6	ncRNA_host	23
chr18	36639038	36639039	3	27.6131	-	chr18	36637980	36648858	10879	-	ENSMUSG00000024486.7	protein_coding	Hbegf	2	MGI:96070	OTTMUSG00000073388.1	NA	20
chr12	3359624	3359625	3	27.563	-	chr12	3297428	3359969	62542	-	ENSMUSG00000020671.10	protein_coding	Rab10	2	MGI:105066	OTTMUSG00000065184.1	NA	120
chr3	88551360	88551361	3	27.5606	+	chr3	88514761	88555359	40599	+	ENSMUSG00000028059.17	protein_coding	Arhgef2	2	MGI:103264	OTTMUSG00000042225.13	NA	25
chr2	105229506	105229507	3	27.5514	-	chr2	105216636	105229664	13029	-	ENSMUSG00000005973.7	protein_coding	Rcn1	2	MGI:104559	OTTMUSG00000014990.1	NA	87
chr4	43425443	43425444	3	27.5473	+	chr4	43381979	43427088	45110	+	ENSMUSG00000035969.16	protein_coding	Rusc2	2	MGI:2140371	OTTMUSG00000006785.7	NA	100
chr7	99130968	99130969	3	27.5014	-	chr7	99127103	99132945	5843	-	ENSMUSG00000030744.14	protein_coding	Rps3	2	MGI:1350917	OTTMUSG00000025334.2	ncRNA_host	161
chr11	46371490	46371491	3	27.4891	+	chr11	46345762	46372082	26321	+	ENSMUSG00000020399.15	protein_coding	Havcr2	2	MGI:2159682	OTTMUSG00000005503.2	NA	102
chr10	75153190	75153191	3	27.4588	-	chr10	75152711	75170618	17908	+	ENSMUSG00000020178.7	protein_coding	Adora2a	2	MGI:99402	OTTMUSG00000065083.1	NA	47
chr11	69886763	69886764	3	27.4424	+	chr11	69886603	69890835	4233	+	ENSMUSG00000018572.11	protein_coding	Phf23	2	MGI:1925496	OTTMUSG00000006021.5	NA	12
chr5	121710923	121710924	3	27.413	-	chr5	121704090	121731887	27798	-	ENSMUSG00000029455.15	protein_coding	Aldh2	2	MGI:99600	OTTMUSG00000023440.3	NA	108
chr4	94938856	94938857	3	27.3906	-	chr4	94937271	94940459	3189	-	ENSMUSG00000052684.5	protein_coding	Jun	2	MGI:96646	OTTMUSG00000008035.1	NA	38
chr7	24937066	24937067	3	27.3742	-	chr7	24927683	24937276	9594	-	ENSMUSG00000057177.13	protein_coding	Gsk3a	2	MGI:2152453	OTTMUSG00000021123.2	NA	13
chr8	4305584	4305585	3	27.3734	+	chr8	4303080	4306220	3141	+	ENSMUSG00000011837.5	protein_coding	Snapc2	2	MGI:1914861	OTTMUSG00000059345.1	NA	0
chr13	34836509	34836510	3	27.3711	-	chr13	34811817	34837469	25653	-	ENSMUSG00000021411.17	protein_coding	Pxdc1	2	MGI:1914145	OTTMUSG00000027717.5	NA	24
chr17	57059474	57059475	3	27.3491	-	chr17	57058325	57064530	6206	-	ENSMUSG00000039481.6	protein_coding	Nrtn	2	MGI:108417	OTTMUSG00000072390.1	NA	0
chr7	114014046	114014047	3	27.3483	-	chr7	113914714	114014396	99683	-	ENSMUSG00000087475.5	lncRNA	4933406I18Rik	2	MGI:1918295	OTTMUSG00000025594.2	overlapping_locus	66
chr2	180236792	180236793	3	27.347	+	chr2	180231038	180237629	6592	+	ENSMUSG00000049401.11	protein_coding	Ogfr	2	MGI:1919325	OTTMUSG00000016333.1	NA	44
chr2	127178372	127178373	3	27.347	+	chr2	127178079	127180296	2218	+	ENSMUSG00000027368.7	protein_coding	Dusp2	2	MGI:101911	OTTMUSG00000016021.1	NA	12
chr14	20779899	20779900	3	27.3386	-	chr14	20773798	20784630	10833	-	ENSMUSG00000039308.7	protein_coding	Ndst2	2	MGI:97040	OTTMUSG00000068778.1	NA	0
chr2	105229548	105229549	3	27.3376	-	chr2	105216636	105229664	13029	-	ENSMUSG00000005973.7	protein_coding	Rcn1	2	MGI:104559	OTTMUSG00000014990.1	NA	5
chr4	94940375	94940376	3	27.3219	-	chr4	94937271	94940459	3189	-	ENSMUSG00000052684.5	protein_coding	Jun	2	MGI:96646	OTTMUSG00000008035.1	NA	189
chr4	94940375	94940376	3	27.3219	-	chr4	94939771	95055555	115785	+	ENSMUSG00000087366.9	lncRNA	Junos	2	MGI:2652837	OTTMUSG00000008032.2	overlapping_locus	189
chr14	121616643	121616644	3	27.3079	-	chr14	121523755	121617423	93669	-	ENSMUSG00000063410.9	protein_coding	Stk24	2	MGI:2385007	OTTMUSG00000069792.2	NA	93
chr10	92997129	92997130	3	27.3079	-	chr10	92996737	93102933	106197	+	ENSMUSG00000020015.11	protein_coding	Cdk17	2	MGI:97517	OTTMUSG00000063859.1	ncRNA_host	6
chr9	45165413	45165414	3	27.2713	-	chr9	45165135	45180447	15313	-	ENSMUSG00000032089.17	protein_coding	Il10ra	1	MGI:96538	OTTMUSG00000042168.1	ncRNA_host	0
chr9	61320167	61320168	3	27.2595	+	chr9	61280140	61325769	45630	+	ENSMUSG00000032280.17	protein_coding	Tle3	2	MGI:104634	OTTMUSG00000035108.10	NA	20
chr8	87611394	87611395	3	27.2539	+	chr8	87534788	87611886	77099	-	ENSMUSG00000031652.12	protein_coding	N4bp1	2	MGI:2136825	OTTMUSG00000061458.1	NA	29
chr15	36793804	36793805	3	27.2347	-	chr15	36771014	36797173	26160	-	ENSMUSG00000022285.18	protein_coding	Ywhaz	2	MGI:109484	OTTMUSG00000017005.6	NA	80
chr5	3697842	3697843	3	27.2096	-	chr5	3682932	3707185	24254	-	ENSMUSG00000007415.16	protein_coding	Gatad1	2	MGI:1914460	OTTMUSG00000028536.3	NA	85
chr17	46866675	46866676	3	27.2096	-	chr17	46859255	46867101	7847	-	ENSMUSG00000015605.7	protein_coding	Srf	2	MGI:106658	OTTMUSG00000072185.1	ncRNA_host	65
chr5	147047787	147047788	3	27.2033	+	chr5	147013860	147048171	34312	+	ENSMUSG00000029642.12	protein_coding	Polr1d	2	MGI:108403	OTTMUSG00000024630.4	NA	167
chr17	32011389	32011390	3	27.2017	+	chr17	32008478	32012284	3807	+	ENSMUSG00000117355.2	lncRNA	Gm49999	2	MGI:6275282	OTTMUSG00000073185.1	NA	0
chr4	41740953	41740954	3	27.2017	-	chr4	41738493	41756157	17665	-	ENSMUSG00000036078.17	protein_coding	Sigmar1	2	MGI:1195268	OTTMUSG00000006675.2	NA	0
chr4	41740953	41740954	3	27.2017	-	chr4	41699989	41769474	69486	+	ENSMUSG00000073889.11	protein_coding	Il11ra1	2	MGI:107426	OTTMUSG00000006681.2	overlapping_locus	0
chr5	142801011	142801012	3	27.2017	-	chr5	142717861	142803417	85557	-	ENSMUSG00000039477.17	protein_coding	Tnrc18	2	MGI:3648294	OTTMUSG00000017461.5	NA	0
chr7	19168592	19168593	3	27.2017	-	chr7	19158700	19192746	34047	-	ENSMUSG00000030397.12	protein_coding	Mark4	2	MGI:1920955	OTTMUSG00000059238.5	NA	0
chr13	34528918	34528919	3	27.1877	-	chr13	34363141	34529165	166025	-	ENSMUSG00000038267.16	protein_coding	Slc22a23	2	MGI:1920352	OTTMUSG00000033842.3	ncRNA_host	0
chr3	51132594	51132595	3	27.1749	+	chr3	51131868	51159065	27198	+	ENSMUSG00000023087.16	protein_coding	Noct	2	MGI:109382	OTTMUSG00000027519.4	overlapping_locus	66
chr2	163592091	163592092	3	27.1617	-	chr2	163568504	163592159	23656	-	ENSMUSG00000017697.4	protein_coding	Ada	2	MGI:87916	OTTMUSG00000001154.4	NA	37
chr7	75516630	75516631	3	27.1475	+	chr7	75498058	75523879	25822	+	ENSMUSG00000055652.15	protein_coding	Klhl25	2	MGI:2668031	OTTMUSG00000058435.1	NA	0
chr2	126436094	126436095	3	27.1301	-	chr2	126435587	126461219	25633	-	ENSMUSG00000027360.6	protein_coding	Hdc	2	MGI:96062	OTTMUSG00000015753.1	NA	85
chr2	126436095	126436096	3	27.1301	-	chr2	126435587	126461219	25633	-	ENSMUSG00000027360.6	protein_coding	Hdc	2	MGI:96062	OTTMUSG00000015753.1	NA	13
chr11	102208616	102208617	3	27.1294	-	chr11	102196750	102209922	13173	-	ENSMUSG00000020923.18	protein_coding	Ubtf	2	MGI:98512	OTTMUSG00000002765.5	NA	0
chr9	119802012	119802013	3	27.1233	-	chr9	119800229	119813724	13496	-	ENSMUSG00000032515.9	protein_coding	Csrnp1	2	MGI:2387989	OTTMUSG00000062306.2	NA	0
chr14	54744852	54744853	3	27.0933	-	chr14	54744644	54754982	10339	-	ENSMUSG00000023110.13	protein_coding	Prmt5	1	MGI:1351645	OTTMUSG00000020079.4	NA	32
chr2	127178079	127178080	3	27.0884	+	chr2	127178079	127180296	2218	+	ENSMUSG00000027368.7	protein_coding	Dusp2	2	MGI:101911	OTTMUSG00000016021.1	NA	0
chr12	83997834	83997835	3	27.0811	+	chr12	83997382	83999725	2344	+	ENSMUSG00000046791.9	protein_coding	Riox1	2	MGI:1919202	OTTMUSG00000066893.1	NA	48
chr19	5540551	5540552	3	27.0809	+	chr19	5540483	5545229	4747	+	ENSMUSG00000056201.9	protein_coding	Cfl1	2	MGI:101757	OTTMUSG00000060221.2	NA	74
chr19	5540550	5540551	3	27.0809	+	chr19	5540483	5545229	4747	+	ENSMUSG00000056201.9	protein_coding	Cfl1	2	MGI:101757	OTTMUSG00000060221.2	NA	28
chr12	80157298	80157299	3	27.0684	-	chr12	80154528	80159787	5260	-	ENSMUSG00000021127.8	protein_coding	Zfp36l1	2	MGI:107946	OTTMUSG00000065546.1	NA	39
chr17	7215760	7215761	3	27.0551	-	chr17	7171812	7216081	44270	-	ENSMUSG00000023806.11	protein_coding	Rsph3b	2	MGI:3630308	OTTMUSG00000071987.1	NA	9
chr4	140677001	140677002	3	27.0322	+	chr4	140674977	140685213	10237	-	ENSMUSG00000087698.2	lncRNA	Gm13031	2	MGI:3702680	OTTMUSG00000010081.1	NA	3
chr4	140677001	140677002	3	27.0322	+	chr4	140633655	140679897	46243	+	ENSMUSG00000028927.7	protein_coding	Padi2	2	MGI:1338892	OTTMUSG00000010085.1	ncRNA_host	3
chr8	127672586	127672587	3	27.0312	-	chr8	127657417	127672594	15178	-	ENSMUSG00000093904.3	protein_coding	Tomm20	2	MGI:1915202	OTTMUSG00000061628.1	ncRNA_host	8
chr12	8549899	8549900	3	27.03	-	chr12	8547661	8550009	2349	-	ENSMUSG00000054364.6	protein_coding	Rhob	2	MGI:107949	OTTMUSG00000065440.1	NA	25
chr17	80369463	80369464	3	26.9955	-	chr17	80336916	80369697	32782	-	ENSMUSG00000024095.16	protein_coding	Hnrnpll	2	MGI:1919942	OTTMUSG00000044621.1	NA	73
chr14	105496243	105496244	3	26.9955	+	chr14	105496008	105546732	50725	+	ENSMUSG00000053253.17	protein_coding	Ndfip2	2	MGI:1923523	OTTMUSG00000032794.3	NA	27
chr14	52247079	52247080	3	26.982	-	chr14	52243534	52258190	14657	-	ENSMUSG00000049295.18	protein_coding	Zfp219	2	MGI:1917140	OTTMUSG00000069313.1	NA	0
chr6	42326987	42326988	3	26.9671	+	chr6	42305647	42327796	22150	-	ENSMUSG00000108033.2	lncRNA	Gm44284	2	MGI:5690676	OTTMUSG00000057545.1	ncRNA_host	61
chr6	42326987	42326988	3	26.9671	+	chr6	42326564	42337147	10584	+	ENSMUSG00000029860.17	protein_coding	Zyx	2	MGI:103072	OTTMUSG00000057508.4	NA	61
chr9	106764123	106764124	3	26.8825	-	chr9	106715511	106769178	53668	-	ENSMUSG00000032575.17	protein_coding	Manf	2	MGI:1922090	OTTMUSG00000032651.5	overlapping_locus	118
chr9	106764123	106764124	3	26.8825	-	chr9	106758117	106764627	6511	-	ENSMUSG00000074102.5	protein_coding	Rbm15b	2	MGI:1923598	OTTMUSG00000032631.6	overlapping_locus	118
chr14	52247075	52247076	3	26.8764	-	chr14	52243534	52258190	14657	-	ENSMUSG00000049295.18	protein_coding	Zfp219	2	MGI:1917140	OTTMUSG00000069313.1	NA	30
chr4	45342474	45342475	3	26.8424	+	chr4	45342101	45379759	37659	+	ENSMUSG00000035572.17	protein_coding	Dcaf10	2	MGI:2140179	OTTMUSG00000007621.3	NA	28
chr15	31297793	31297794	3	26.8382	-	chr15	31291624	31367872	76249	-	ENSMUSG00000022237.18	protein_coding	Ankrd33b	2	MGI:1917904	OTTMUSG00000032733.2	NA	3
chr12	17050121	17050122	3	26.8375	-	chr12	17038649	17050409	11761	-	ENSMUSG00000045679.15	protein_coding	Pqlc3	2	MGI:2444067	OTTMUSG00000027499.2	NA	0
chr14	61794185	61794186	3	26.834	-	chr14	61769442	61794335	24894	-	ENSMUSG00000021930.15	protein_coding	Spryd7	2	MGI:1913924	OTTMUSG00000027842.1	NA	0
chr10	93725638	93725639	3	26.8268	-	chr10	93694351	93732955	38605	-	ENSMUSG00000036112.16	protein_coding	Metap2	2	MGI:1929701	OTTMUSG00000042658.3	NA	20
chr15	82214228	82214229	3	26.8244	-	chr15	82213733	82223126	9394	-	ENSMUSG00000022453.9	protein_coding	Naga	2	MGI:1261422	OTTMUSG00000070955.2	NA	1
chr11	29643552	29643553	3	26.8076	+	chr11	29642947	29694331	51385	+	ENSMUSG00000020458.17	protein_coding	Rtn4	2	MGI:1915835	OTTMUSG00000005336.1	NA	79
chr10	17599612	17599613	3	26.7624	+	chr10	17598966	17601422	2457	+	ENSMUSG00000039910.11	protein_coding	Cited2	2	MGI:1306784	OTTMUSG00000065170.2	NA	203
chr11	68424553	68424554	3	26.7569	+	chr11	68393845	68443524	49680	+	ENSMUSG00000046207.15	protein_coding	Pik3r6	2	MGI:2144613	OTTMUSG00000005945.1	NA	8
chr1	130982261	130982262	3	26.742	-	chr1	130981437	131025563	44127	-	ENSMUSG00000016528.11	protein_coding	Mapkapk2	2	MGI:109298	OTTMUSG00000049116.1	overlapping_locus	66
chr14	54744877	54744878	3	26.74	-	chr14	54744644	54754982	10339	-	ENSMUSG00000023110.13	protein_coding	Prmt5	1	MGI:1351645	OTTMUSG00000020079.4	NA	1
chr9	44231297	44231298	3	26.7337	-	chr9	44220534	44231582	11049	-	ENSMUSG00000032120.12	protein_coding	C2cd2l	2	MGI:1919014	OTTMUSG00000063241.1	NA	31
chr14	52247072	52247073	3	26.7232	-	chr14	52243534	52258190	14657	-	ENSMUSG00000049295.18	protein_coding	Zfp219	2	MGI:1917140	OTTMUSG00000069313.1	NA	61
chr12	108759668	108759669	3	26.7091	+	chr12	108758899	108786074	27176	+	ENSMUSG00000021264.13	protein_coding	Yy1	2	MGI:99150	OTTMUSG00000017257.2	NA	82
chr2	181007660	181007661	3	26.6933	+	chr2	181006721	181025421	18701	+	ENSMUSG00000027582.17	protein_coding	Zgpat	2	MGI:2449939	OTTMUSG00000016650.4	overlapping_locus	1
chr18	15195668	15195669	3	26.6876	-	chr18	15101742	15284503	182762	-	ENSMUSG00000036225.16	protein_coding	Kctd1	2	MGI:1918269	OTTMUSG00000073100.2	NA	37
chr19	10582929	10582930	3	26.667	+	chr19	10582691	10607183	24493	+	ENSMUSG00000024740.11	protein_coding	Ddb1	2	MGI:1202384	OTTMUSG00000073759.2	NA	0
chr19	10582929	10582930	3	26.667	+	chr19	10565155	10583018	17864	-	ENSMUSG00000034371.10	protein_coding	Tkfc	2	MGI:2385084	OTTMUSG00000073758.2	NA	0
chr1	40484086	40484087	3	26.6668	+	chr1	40468730	40504575	35846	+	ENSMUSG00000026069.16	protein_coding	Il1rl1	2	MGI:98427	OTTMUSG00000037806.4	NA	31
chr7	13133973	13133974	3	26.6668	-	chr7	13132057	13142812	10756	+	ENSMUSG00000005649.18	protein_coding	Cabp5	2	MGI:1352746	OTTMUSG00000027135.1	NA	2
chr1	40042951	40042952	3	26.6668	+	chr1	39940330	40064085	123756	+	ENSMUSG00000026074.16	protein_coding	Map4k4	2	MGI:1349394	OTTMUSG00000050440.4	NA	1
chr2	164753146	164753147	3	26.6668	-	chr2	164733802	164753677	19876	-	ENSMUSG00000039834.18	protein_coding	Zfp335	2	MGI:2682313	OTTMUSG00000001111.3	NA	1
chr3	95671388	95671389	3	26.6668	-	chr3	95667653	95726175	58523	-	ENSMUSG00000028106.14	protein_coding	Rprd2	2	MGI:1922387	OTTMUSG00000053034.2	ncRNA_host	1
chr4	9277370	9277371	3	26.6668	+	chr4	9269293	9451691	182399	+	ENSMUSG00000041216.16	protein_coding	Clvs1	2	MGI:1921688	OTTMUSG00000004383.2	NA	1
chr17	34065067	34065068	3	26.6668	+	chr17	34062065	34068748	6684	+	ENSMUSG00000002308.17	protein_coding	Cd320	2	MGI:1860083	OTTMUSG00000037211.2	NA	0
chr17	45046237	45046238	3	26.6668	-	chr17	44806874	45125684	318811	-	ENSMUSG00000039153.18	protein_coding	Runx2	2	MGI:99829	OTTMUSG00000033514.5	ncRNA_host	0
chr3	57554055	57554056	3	26.6668	-	chr3	57551770	57559136	7367	-	ENSMUSG00000036513.16	protein_coding	Commd2	2	MGI:1098806	OTTMUSG00000029283.2	NA	0
chr9	100340580	100340581	3	26.6668	-	chr9	100339774	100368438	28665	-	ENSMUSG00000044244.19	protein_coding	Il20rb	2	MGI:2143266	OTTMUSG00000027484.2	NA	0
chr5	122640284	122640285	3	26.6544	-	chr5	122591576	122640288	48713	-	ENSMUSG00000029467.16	protein_coding	Atp2a2	2	MGI:88110	OTTMUSG00000054516.1	NA	13
chr5	28276527	28276528	3	26.6447	+	chr5	28276361	28283660	7300	+	ENSMUSG00000045294.12	protein_coding	Insig1	2	MGI:1916289	OTTMUSG00000042425.2	NA	7
chr3	157273206	157273207	3	26.6424	+	chr3	157272529	157351525	78997	+	ENSMUSG00000040016.17	protein_coding	Ptger3	2	MGI:97795	OTTMUSG00000037109.2	NA	53
chr7	19380742	19380743	3	26.6088	-	chr7	19365496	19398958	33463	-	ENSMUSG00000002981.11	protein_coding	Clptm1	2	MGI:1927155	OTTMUSG00000059268.4	NA	43
chr10	80085294	80085295	3	26.6046	+	chr10	80085283	80090974	5692	+	ENSMUSG00000020153.15	protein_coding	Ndufs7	2	MGI:1922656	OTTMUSG00000000012.1	NA	23
chr10	80085292	80085293	3	26.6046	+	chr10	80085283	80090974	5692	+	ENSMUSG00000020153.15	protein_coding	Ndufs7	2	MGI:1922656	OTTMUSG00000000012.1	NA	1
chr7	78783686	78783687	3	26.5795	-	chr7	78783516	78798808	15293	-	ENSMUSG00000030605.16	protein_coding	Mfge8	2	MGI:102768	OTTMUSG00000058555.1	NA	17
chr3	88392394	88392395	3	26.5592	-	chr3	88387454	88417263	29810	-	ENSMUSG00000028063.16	protein_coding	Lmna	2	MGI:96794	OTTMUSG00000030317.4	NA	35
chr11	69730242	69730243	3	26.5407	+	chr11	69729340	69730444	1105	+	ENSMUSG00000070394.11	protein_coding	Tmem256	2	MGI:1916436	OTTMUSG00000006000.4	NA	6
chr1	134350854	134350855	3	26.5224	+	chr1	134343116	134361089	17974	+	ENSMUSG00000026457.15	protein_coding	Adipor1	2	MGI:1919924	OTTMUSG00000021808.1	NA	167
chr17	35190250	35190251	3	26.509	-	chr17	35188166	35191132	2967	-	ENSMUSG00000091971.4	protein_coding	Hspa1a	2	MGI:96244	OTTMUSG00000037921.3	NA	9
chr17	35190250	35190251	3	26.509	-	chr17	35188888	35191112	2225	+	ENSMUSG00000092609.2	protein_coding	Gm20481	2	MGI:5141946	OTTMUSG00000038026.2	NA	9
chr7	24987810	24987811	3	26.508	+	chr7	24967129	24993584	26456	+	ENSMUSG00000005442.14	protein_coding	Cic	2	MGI:1918972	OTTMUSG00000036029.6	NA	15
chr2	131778901	131778902	3	26.5072	+	chr2	131751848	131780349	28502	+	ENSMUSG00000079037.10	protein_coding	Prnp	2	MGI:97769	OTTMUSG00000014846.1	overlapping_locus	96
chr2	131778901	131778902	3	26.5072	+	chr2	131751877	131798050	46174	+	ENSMUSG00000098754.8	protein_coding	Prn	2	MGI:97767	OTTMUSG00000044800.1	readthrough_gene	96
chr5	112539994	112539995	3	26.4978	-	chr5	112532220	112542732	10513	-	ENSMUSG00000029348.12	protein_coding	Asphd2	2	MGI:1920148	OTTMUSG00000054330.3	NA	16
chr18	38129857	38129858	3	26.488	-	chr18	38105681	38132022	26342	-	ENSMUSG00000024451.10	protein_coding	Arap3	2	MGI:2147274	OTTMUSG00000073423.1	ncRNA_host	10
chr7	35092167	35092168	3	26.472	-	chr7	35091577	35096261	4685	-	ENSMUSG00000030493.14	protein_coding	Faap24	2	MGI:2142208	OTTMUSG00000024888.2	NA	19
chr5	116152701	116152702	3	26.454	-	chr5	116147375	116154164	6790	+	ENSMUSG00000085376.2	lncRNA	Gm14508	2	MGI:3705279	OTTMUSG00000016930.1	NA	24
chr5	116152701	116152702	3	26.454	-	chr5	116151645	116162567	10923	-	ENSMUSG00000029513.15	protein_coding	Prkab1	2	MGI:1336167	OTTMUSG00000014718.3	NA	24
chr11	5666755	5666756	3	26.4208	-	chr11	5663417	5712376	48960	-	ENSMUSG00000049680.18	protein_coding	Urgcp	2	MGI:1919296	OTTMUSG00000005098.3	overlapping_locus	91
chr10	80664096	80664097	3	26.3934	+	chr10	80662516	80665119	2604	+	ENSMUSG00000035242.16	protein_coding	Oaz1	2	MGI:109433	OTTMUSG00000042344.2	ncRNA_host	1
chr15	76064173	76064174	3	26.3825	-	chr15	76055175	76116774	61600	-	ENSMUSG00000022565.16	protein_coding	Plec	2	MGI:1277961	OTTMUSG00000035240.7	overlapping_locus	6
chr19	4242156	4242157	3	26.351	+	chr19	4242108	4242781	674	-	ENSMUSG00000117839.2	lncRNA	Gm50251	2	MGI:6303067	OTTMUSG00000073989.1	NA	53
chr19	4242156	4242157	3	26.351	+	chr19	4242064	4245419	3356	+	ENSMUSG00000040385.8	protein_coding	Ppp1ca	2	MGI:103016	OTTMUSG00000073990.1	NA	53
chr19	4242155	4242156	3	26.351	+	chr19	4242108	4242781	674	-	ENSMUSG00000117839.2	lncRNA	Gm50251	2	MGI:6303067	OTTMUSG00000073989.1	NA	19
chr19	4242155	4242156	3	26.351	+	chr19	4242064	4245419	3356	+	ENSMUSG00000040385.8	protein_coding	Ppp1ca	2	MGI:103016	OTTMUSG00000073990.1	NA	19
chr6	100648074	100648075	3	26.3303	+	chr6	100647600	100648420	821	+	ENSMUSG00000120271.1	lncRNA	ENSMUSG00000120271	2	NA	NA	NA	33
chr6	100648074	100648075	3	26.3303	+	chr6	100545217	100648118	102902	-	ENSMUSG00000035378.18	protein_coding	Shq1	2	MGI:1919421	OTTMUSG00000023548.4	NA	33
chr8	71833840	71833841	3	26.3238	-	chr8	71826771	71834604	7834	-	ENSMUSG00000002393.15	protein_coding	Nr2f6	1	MGI:1352453	OTTMUSG00000022854.2	NA	46
chr1	86457227	86457228	3	26.3204	+	chr1	86454448	86458434	3987	+	ENSMUSG00000026238.15	protein_coding	Ptma	1	MGI:97803	OTTMUSG00000048097.2	NA	40
chr7	27335821	27335822	3	26.3192	+	chr7	27290977	27340251	49275	+	ENSMUSG00000004056.16	protein_coding	Akt2	2	MGI:104874	OTTMUSG00000016504.3	NA	38
chr2	151951345	151951346	3	26.3038	+	chr2	151947436	151953296	5861	+	ENSMUSG00000032802.9	protein_coding	Srxn1	2	MGI:104971	OTTMUSG00000015842.1	NA	96
chr15	66652555	66652556	3	26.2972	-	chr15	66542602	66722570	179969	+	ENSMUSG00000053469.15	protein_coding	Tg	1	MGI:98733	OTTMUSG00000035631.4	NA	6
chr17	35190217	35190218	3	26.2934	-	chr17	35188166	35191132	2967	-	ENSMUSG00000091971.4	protein_coding	Hspa1a	2	MGI:96244	OTTMUSG00000037921.3	NA	33
chr17	35190217	35190218	3	26.2934	-	chr17	35188888	35191112	2225	+	ENSMUSG00000092609.2	protein_coding	Gm20481	2	MGI:5141946	OTTMUSG00000038026.2	NA	33
chr10	42151048	42151049	3	26.2893	-	chr10	42057837	42152751	94915	-	ENSMUSG00000048756.12	protein_coding	Foxo3	2	MGI:1890081	OTTMUSG00000020929.5	NA	45
chr4	116990293	116990294	3	26.2886	-	chr4	116985852	116991160	5309	-	ENSMUSG00000028680.15	protein_coding	Plk3	2	MGI:109604	OTTMUSG00000009922.4	NA	28
chr10	80979811	80979812	3	26.2875	+	chr10	80971054	80988829	17776	+	ENSMUSG00000035011.16	protein_coding	Zbtb7a	2	MGI:1335091	OTTMUSG00000030304.4	NA	52
chr18	60608145	60608146	3	26.2787	-	chr18	60607263	60635059	27797	-	ENSMUSG00000038059.8	protein_coding	Smim3	2	MGI:1917088	OTTMUSG00000073577.1	NA	35
chr6	88061659	88061660	3	26.277	+	chr6	88061464	88082286	20823	+	ENSMUSG00000030062.8	protein_coding	Rpn1	2	MGI:98084	OTTMUSG00000057340.1	NA	57
chr5	93353727	93353728	3	26.2765	-	chr5	93329792	93354354	24563	-	ENSMUSG00000063015.13	protein_coding	Ccni	2	MGI:1341077	OTTMUSG00000026616.3	overlapping_locus	32
chr10	92996874	92996875	3	26.2646	+	chr10	92996737	93102933	106197	+	ENSMUSG00000020015.11	protein_coding	Cdk17	2	MGI:97517	OTTMUSG00000063859.1	ncRNA_host	55
chr2	102281141	102281142	3	26.259	-	chr2	102279711	102282844	3134	-	ENSMUSG00000075012.5	protein_coding	Fjx1	2	MGI:1341907	OTTMUSG00000014838.1	NA	0
chr7	51511524	51511525	3	26.2516	-	chr7	51510325	51512015	1691	-	ENSMUSG00000092118.2	protein_coding	Fancf	2	MGI:3689889	OTTMUSG00000059027.1	NA	19
chr8	127320057	127320058	3	26.2324	+	chr8	127315035	127320725	5691	-	ENSMUSG00000051495.9	protein_coding	Irf2bp2	2	MGI:2443921	OTTMUSG00000044607.1	NA	102
chr17	41191186	41191187	3	26.2259	-	chr17	41186373	41191450	5078	-	ENSMUSG00000054951.4	protein_coding	9130008F23Rik	2	MGI:1918833	OTTMUSG00000072280.1	NA	28
chr7	12700455	12700456	3	26.2238	+	chr7	12699765	12708163	8399	+	ENSMUSG00000004500.10	protein_coding	Zfp324	2	MGI:2444641	OTTMUSG00000022360.3	NA	12
chr1	128172100	128172101	3	26.218	+	chr1	128171899	128207115	35217	+	ENSMUSG00000026353.10	protein_coding	Ubxn4	1	MGI:1915062	OTTMUSG00000049358.2	NA	0
chr11	44455212	44455213	3	26.2151	+	chr11	44409791	44456347	46557	+	ENSMUSG00000019189.14	protein_coding	Rnf145	2	MGI:1921565	OTTMUSG00000005471.2	NA	5
chr18	36859527	36859528	3	26.1849	-	chr18	36858120	36859851	1732	-	ENSMUSG00000051439.8	protein_coding	Cd14	2	MGI:88318	OTTMUSG00000073395.1	NA	0
chr1	86457220	86457221	3	26.1548	+	chr1	86454448	86458434	3987	+	ENSMUSG00000026238.15	protein_coding	Ptma	1	MGI:97803	OTTMUSG00000048097.2	NA	0
chr7	4151748	4151749	3	26.1518	-	chr7	4150914	4153373	2460	-	ENSMUSG00000043432.8	protein_coding	Leng9	2	MGI:2444509	OTTMUSG00000027899.1	NA	0
chr11	114559407	114559408	3	26.1316	+	chr11	114559350	114563157	3808	+	ENSMUSG00000057322.13	protein_coding	Rpl38	2	MGI:1914921	OTTMUSG00000003385.1	NA	46
chr11	84719781	84719782	3	26.1302	-	chr11	84711682	84719820	8139	-	ENSMUSG00000034449.8	protein_coding	Dhrs11	2	MGI:2652816	OTTMUSG00000000981.2	NA	1
chr13	109122807	109122808	3	26.1302	+	chr13	108586482	110089995	1503514	+	ENSMUSG00000021699.18	protein_coding	Pde4d	1	MGI:99555	OTTMUSG00000031955.9	overlapping_locus	0
chr14	75991922	75991923	3	26.1302	+	chr14	75939790	75991998	52209	-	ENSMUSG00000034893.10	protein_coding	Cog3	2	MGI:2450151	OTTMUSG00000069436.2	ncRNA_host	0
chr2	163261431	163261432	3	26.1302	-	chr2	163247742	163266617	18876	-	ENSMUSG00000035399.13	protein_coding	Oser1	2	MGI:1913930	OTTMUSG00000001066.3	NA	0
chr3	26385825	26385826	3	26.1302	-	chr3	25480379	26386609	906231	-	ENSMUSG00000063887.14	protein_coding	Nlgn1	2	MGI:2179435	OTTMUSG00000051161.1	overlapping_locus	0
chr3	135067240	135067241	3	26.1302	-	chr3	135053790	135103588	49799	+	ENSMUSG00000050150.17	protein_coding	Slc9b1	2	MGI:1921696	OTTMUSG00000034178.5	NA	0
chr16	90807933	90807934	3	26.1298	-	chr16	90735545	90807951	72407	-	ENSMUSG00000022973.19	protein_coding	Synj1	2	MGI:1354961	OTTMUSG00000027935.9	NA	0
chr3	37768856	37768857	3	26.1294	+	chr3	37768339	37778639	10301	-	ENSMUSG00000058174.8	protein_coding	Gm5148	2	MGI:3646006	OTTMUSG00000021984.1	NA	0
chr7	99130994	99130995	3	26.1286	-	chr7	99127103	99132945	5843	-	ENSMUSG00000030744.14	protein_coding	Rps3	2	MGI:1350917	OTTMUSG00000025334.2	ncRNA_host	38
chr11	97920670	97920671	3	26.1225	+	chr11	97917536	97921318	3783	+	ENSMUSG00000017404.13	protein_coding	Rpl19	2	MGI:98020	OTTMUSG00000002909.1	overlapping_locus	19
chr3	123484399	123484400	3	26.1061	-	chr3	123319815	123484502	164688	-	ENSMUSG00000027977.16	protein_coding	Ndst3	2	MGI:1932544	OTTMUSG00000025124.6	overlapping_locus	48
chr4	11007631	11007632	3	26.0925	-	chr4	10988662	11007927	19266	-	ENSMUSG00000049969.4	protein_coding	Plekhf2	2	MGI:1919051	OTTMUSG00000004511.4	NA	25
chr9	72439548	72439549	3	26.0886	+	chr9	72439522	72530111	90590	+	ENSMUSG00000037674.16	protein_coding	Rfx7	2	MGI:2442675	OTTMUSG00000044716.4	overlapping_locus	29
chr8	71833847	71833848	3	26.0879	-	chr8	71826771	71834604	7834	-	ENSMUSG00000002393.15	protein_coding	Nr2f6	1	MGI:1352453	OTTMUSG00000022854.2	NA	18
chr19	6187598	6187599	3	26.0858	-	chr19	6184404	6191578	7175	-	ENSMUSG00000024944.7	protein_coding	Arl2	2	MGI:1928393	OTTMUSG00000018610.2	NA	0
chr13	93440772	93440773	3	26.0832	+	chr13	93436143	93541637	105495	+	ENSMUSG00000007617.19	protein_coding	Homer1	1	MGI:1347345	OTTMUSG00000016339.4	NA	9
chr10	80540982	80540983	3	26.0573	+	chr10	80538018	80541207	3190	+	ENSMUSG00000055862.8	protein_coding	Izumo4	2	MGI:1918814	OTTMUSG00000065008.1	NA	37
chr11	68590289	68590290	3	26.0539	+	chr11	68582385	68707458	125074	+	ENSMUSG00000020900.16	protein_coding	Myh10	1	MGI:1930780	OTTMUSG00000005955.5	NA	1
chr10	95399885	95399886	3	26.0499	-	chr10	95382869	95400008	17140	-	ENSMUSG00000020029.7	protein_coding	Nudt4	2	MGI:1918457	OTTMUSG00000063976.1	ncRNA_host	20
chr19	45014617	45014618	3	26.0212	+	chr19	45002853	45015550	12698	+	ENSMUSG00000035342.15	protein_coding	Lzts2	2	MGI:2385095	OTTMUSG00000074180.1	NA	47
chr4	119991007	119991008	3	26.017	+	chr4	119590981	119995242	404262	+	ENSMUSG00000028634.18	protein_coding	Hivep3	2	MGI:106589	OTTMUSG00000069810.5	overlapping_locus	19
chr7	19433007	19433008	3	26.009	-	chr7	19430034	19433113	3080	-	ENSMUSG00000002985.17	protein_coding	Apoe	2	MGI:88057	OTTMUSG00000038239.3	NA	34
chr3	84722851	84722852	3	25.993	+	chr3	84722575	84886505	163931	+	ENSMUSG00000028086.16	protein_coding	Fbxw7	1	MGI:1354695	OTTMUSG00000022670.2	overlapping_locus	48
chr3	84722851	84722852	3	25.993	+	chr3	84403733	85794825	1391093	-	ENSMUSG00000102805.6	protein_coding	Gm37240	2	MGI:5610468	OTTMUSG00000032734.5	readthrough_gene	48
chr7	63588151	63588152	3	25.9881	-	chr7	63536099	63588663	52565	-	ENSMUSG00000052040.11	protein_coding	Klf13	2	MGI:1354948	OTTMUSG00000044885.7	NA	0
chr17	34809905	34809906	3	25.9513	+	chr17	34808780	34810728	1949	+	ENSMUSG00000034786.18	protein_coding	Gpsm3	2	MGI:2146785	OTTMUSG00000020244.2	overlapping_locus	62
chr17	71580791	71580792	3	25.9199	-	chr17	71559167	71618973	59807	-	ENSMUSG00000024053.12	protein_coding	Emilin2	2	MGI:2389136	OTTMUSG00000072622.1	NA	64
chr3	123484445	123484446	3	25.9172	-	chr3	123319815	123484502	164688	-	ENSMUSG00000027977.16	protein_coding	Ndst3	2	MGI:1932544	OTTMUSG00000025124.6	overlapping_locus	0
chr2	19003314	19003315	3	25.9088	+	chr2	19003130	19005548	2419	+	ENSMUSG00000026736.4	lncRNA	4930426L09Rik	2	MGI:1921879	OTTMUSG00000074600.1	NA	0
chr10	51357752	51357753	3	25.9072	+	chr10	51356728	51362799	6072	+	ENSMUSG00000112023.2	protein_coding	Lilrb4b	2	MGI:102702	OTTMUSG00000016502.6	overlapping_locus	15
chr10	51357752	51357753	3	25.9072	+	chr10	51356736	51372709	15974	+	ENSMUSG00000062593.18	protein_coding	Gm49339	2	MGI:6121530	OTTMUSG00000016501.5	readthrough_gene	15
chr5	64960335	64960336	3	25.9011	-	chr5	64865554	64961516	95963	-	ENSMUSG00000097640.9	lncRNA	Gm20033	2	MGI:5012218	OTTMUSG00000042861.3	NA	16
chr17	34419870	34419871	3	25.8941	+	chr17	34416764	34420428	3665	+	ENSMUSG00000024338.16	protein_coding	Psmb8	2	MGI:1346527	OTTMUSG00000037118.5	NA	0
chr17	34419870	34419871	3	25.8941	+	chr17	34419001	34424423	5423	-	ENSMUSG00000092550.3	lncRNA	Gm20496	2	MGI:5141961	OTTMUSG00000037119.4	NA	0
chr15	76063270	76063271	3	25.8687	-	chr15	76055175	76116774	61600	-	ENSMUSG00000022565.16	protein_coding	Plec	2	MGI:1277961	OTTMUSG00000035240.7	overlapping_locus	2
chr8	4303224	4303225	3	25.8574	+	chr8	4303080	4306220	3141	+	ENSMUSG00000011837.5	protein_coding	Snapc2	2	MGI:1914861	OTTMUSG00000059345.1	NA	0
chr10	115220893	115220894	3	25.8514	+	chr10	115220864	115268677	47814	+	ENSMUSG00000034163.11	protein_coding	Zfc3h1	2	MGI:2446143	OTTMUSG00000033505.2	NA	17
chr6	100648065	100648066	3	25.8501	+	chr6	100647600	100648420	821	+	ENSMUSG00000120271.1	lncRNA	ENSMUSG00000120271	2	NA	NA	NA	0
chr6	100648065	100648066	3	25.8501	+	chr6	100545217	100648118	102902	-	ENSMUSG00000035378.18	protein_coding	Shq1	2	MGI:1919421	OTTMUSG00000023548.4	NA	0
chr19	44095872	44095873	3	25.8295	-	chr19	44061774	44095919	34146	-	ENSMUSG00000025199.17	protein_coding	Chuk	2	MGI:99484	OTTMUSG00000029724.1	NA	14
chr19	41252123	41252124	3	25.8235	+	chr19	41199283	41252436	53154	-	ENSMUSG00000025016.12	protein_coding	Tm9sf3	2	MGI:1914262	OTTMUSG00000074197.1	NA	10
chr15	102133196	102133197	3	25.8154	-	chr15	102124430	102140379	15950	-	ENSMUSG00000001281.11	protein_coding	Itgb7	2	MGI:96616	OTTMUSG00000030863.5	NA	19
chr5	139777287	139777288	3	25.8053	+	chr5	139777268	139788408	11141	+	ENSMUSG00000018143.11	protein_coding	Mafk	2	MGI:99951	OTTMUSG00000025256.1	NA	37
chr4	141774015	141774016	3	25.7775	-	chr4	141758303	141811615	53313	-	ENSMUSG00000040616.4	protein_coding	Tmem51	2	MGI:2384874	OTTMUSG00000010186.2	overlapping_locus	1
chr4	141774015	141774016	3	25.7775	-	chr4	141770223	141775889	5667	-	ENSMUSG00000085574.2	lncRNA	Gm13053	2	MGI:3651989	OTTMUSG00000010181.1	overlapping_locus	1
chr3	137570352	137570353	3	25.7631	+	chr3	137570248	137572683	2436	+	ENSMUSG00000037894.14	protein_coding	H2az1	2	MGI:1888388	OTTMUSG00000022256.4	NA	71
chr7	46311540	46311541	3	25.7576	-	chr7	46294065	46321961	27897	-	ENSMUSG00000040046.15	protein_coding	Tph1	1	MGI:98796	OTTMUSG00000036091.2	NA	63
chr7	46311542	46311543	3	25.7576	-	chr7	46294065	46321961	27897	-	ENSMUSG00000040046.15	protein_coding	Tph1	1	MGI:98796	OTTMUSG00000036091.2	NA	0
chr12	32110996	32110997	3	25.752	-	chr12	32008475	32111295	102821	-	ENSMUSG00000002997.16	protein_coding	Prkar2b	2	MGI:97760	OTTMUSG00000016980.3	NA	19
chr5	136990956	136990957	3	25.7201	+	chr5	136982129	136995088	12960	+	ENSMUSG00000019054.14	protein_coding	Fis1	2	MGI:1913687	OTTMUSG00000023394.2	overlapping_locus	64
chr12	79219222	79219223	3	25.7201	-	chr12	79202791	79219441	16651	-	ENSMUSG00000021124.14	protein_coding	Vti1b	2	MGI:1855688	OTTMUSG00000034944.2	overlapping_locus	44
chr4	141773989	141773990	3	25.7093	-	chr4	141758303	141811615	53313	-	ENSMUSG00000040616.4	protein_coding	Tmem51	2	MGI:2384874	OTTMUSG00000010186.2	overlapping_locus	23
chr4	141773989	141773990	3	25.7093	-	chr4	141770223	141775889	5667	-	ENSMUSG00000085574.2	lncRNA	Gm13053	2	MGI:3651989	OTTMUSG00000010181.1	overlapping_locus	23
chr12	108759003	108759004	3	25.6873	+	chr12	108758899	108786074	27176	+	ENSMUSG00000021264.13	protein_coding	Yy1	2	MGI:99150	OTTMUSG00000017257.2	NA	1
chr4	120523818	120523819	3	25.6485	+	chr4	120523769	120525017	1249	+	ENSMUSG00000070803.7	protein_coding	Cited4	2	MGI:1861694	OTTMUSG00000008811.1	NA	75
chr16	36783037	36783038	3	25.6339	+	chr16	36755345	36783574	28230	+	ENSMUSG00000022831.15	protein_coding	Hcls1	2	MGI:104568	OTTMUSG00000035773.1	NA	36
chr11	80367904	80367905	3	25.6297	+	chr11	80367849	80372010	4162	+	ENSMUSG00000048895.14	protein_coding	Cdk5r1	2	MGI:101764	OTTMUSG00000000218.3	NA	33
chr12	101942071	101942072	3	25.6288	-	chr12	101934349	101943327	8979	-	ENSMUSG00000113902.2	protein_coding	Ndufb1	2	MGI:3780865	OTTMUSG00000066107.2	NA	12
chr19	24454750	24454751	3	25.6185	-	chr19	24272158	24533236	261079	-	ENSMUSG00000024867.15	protein_coding	Pip5k1b	2	MGI:107930	OTTMUSG00000031802.1	NA	102
chr14	58063909	58063910	3	25.6069	+	chr14	58063691	58066753	3063	+	ENSMUSG00000021967.5	protein_coding	Mrpl57	2	MGI:1915090	OTTMUSG00000068996.1	NA	18
chr7	5034326	5034327	3	25.6043	+	chr7	5023552	5063784	40233	+	ENSMUSG00000035228.16	protein_coding	Ccdc106	2	MGI:2385900	OTTMUSG00000023013.9	overlapping_locus	0
chr7	5034326	5034327	3	25.6043	+	chr7	5023375	5039767	16393	+	ENSMUSG00000074405.9	protein_coding	Zfp865	2	MGI:2442656	OTTMUSG00000022335.6	readthrough_gene	0
chr7	5034326	5034327	3	25.6043	+	chr7	5018495	5036096	17602	+	ENSMUSG00000109129.2	protein_coding	Gm44973	2	MGI:5753549	OTTMUSG00000058590.1	readthrough_gene	0
chr9	92132314	92132315	3	25.5995	+	chr9	92131803	92154331	22529	+	ENSMUSG00000032369.14	protein_coding	Plscr1	2	MGI:893575	OTTMUSG00000023001.5	NA	22
chr6	145195174	145195175	3	25.5919	-	chr6	145162425	145195965	33541	-	ENSMUSG00000030265.15	protein_coding	Kras	2	MGI:96680	OTTMUSG00000022179.6	NA	90
chr9	48407052	48407053	3	25.5914	-	chr9	48406742	48407272	531	+	ENSMUSG00000042293.9	protein_coding	Gm5617	2	MGI:3643566	OTTMUSG00000062752.1	NA	55
chr2	30918462	30918463	3	25.5914	-	chr2	30916219	31032020	115802	-	ENSMUSG00000075415.14	protein_coding	Fnbp1	2	MGI:109606	OTTMUSG00000011868.4	NA	0
chr2	145236096	145236097	3	25.5914	+	chr2	145009674	145484086	474413	+	ENSMUSG00000063873.11	protein_coding	Slc24a3	2	MGI:2137513	OTTMUSG00000004017.2	overlapping_locus	0
chr4	62413520	62413521	3	25.5914	+	chr4	62398290	62415535	17246	+	ENSMUSG00000028392.16	protein_coding	Bspry	2	MGI:2177191	OTTMUSG00000000309.2	NA	0
chr5	77243000	77243001	3	25.5914	-	chr5	77242379	77250150	7772	+	ENSMUSG00000087541.2	lncRNA	Hopxos	2	MGI:3801917	OTTMUSG00000026574.1	NA	0
chr5	77243000	77243001	3	25.5914	-	chr5	77234835	77262968	28134	-	ENSMUSG00000059325.15	protein_coding	Hopx	2	MGI:1916782	OTTMUSG00000026555.5	overlapping_locus	0
chr7	4631552	4631553	3	25.5914	-	chr7	4631039	4634421	3383	-	ENSMUSG00000045282.8	protein_coding	Tmem86b	2	MGI:1915505	OTTMUSG00000058446.3	NA	0
chr8	103399462	103399463	3	25.5914	-	chr8	103358727	103512274	153548	-	ENSMUSG00000031673.7	protein_coding	Cdh11	2	MGI:99217	OTTMUSG00000061430.3	ncRNA_host	0
chr19	57756249	57756250	3	25.591	-	chr19	57599466	58121775	522310	+	ENSMUSG00000054843.10	protein_coding	Atrnl1	2	MGI:2147749	OTTMUSG00000074316.1	ncRNA_host	0
chr19	59274612	59274613	3	25.5876	+	chr19	59249328	59284444	35117	+	ENSMUSG00000025094.9	protein_coding	Slc18a2	2	MGI:106677	OTTMUSG00000074375.1	NA	1
chr4	139343828	139343829	3	25.5861	-	chr4	139257859	139347693	89835	+	ENSMUSG00000041025.16	protein_coding	Iffo2	2	MGI:2140675	OTTMUSG00000010019.5	overlapping_locus	0
chr9	59394107	59394108	3	25.5827	-	chr9	59394030	59395219	1190	+	ENSMUSG00000120172.1	lncRNA	ENSMUSG00000120172	2	NA	NA	overlapping_locus	17
chr18	38117393	38117394	3	25.5726	-	chr18	38105681	38132022	26342	-	ENSMUSG00000024451.10	protein_coding	Arap3	2	MGI:2147274	OTTMUSG00000073423.1	ncRNA_host	0
chr2	32264429	32264430	3	25.5611	+	chr2	32253022	32270982	17961	+	ENSMUSG00000039205.17	protein_coding	Ciz1	2	MGI:1920234	OTTMUSG00000012950.3	NA	0
chr17	29566706	29566707	3	25.5493	-	chr17	29551046	29566908	15863	-	ENSMUSG00000024012.19	protein_coding	Mtch1	2	MGI:1929261	OTTMUSG00000028973.6	NA	84
chr11	68979371	68979372	3	25.5368	+	chr11	68979316	68983210	3895	+	ENSMUSG00000020894.17	protein_coding	Vamp2	2	MGI:1313277	OTTMUSG00000005972.2	NA	22
chr2	52049037	52049038	3	25.525	-	chr2	52026674	52228810	202137	-	ENSMUSG00000026950.19	protein_coding	Neb	2	MGI:97292	OTTMUSG00000012541.8	overlapping_locus	2
chr1	130390455	130390456	3	25.4969	-	chr1	130366764	130390481	23718	-	ENSMUSG00000026399.13	protein_coding	Cd55	2	MGI:104850	OTTMUSG00000025169.1	NA	48
chr1	130390455	130390456	3	25.4969	-	chr1	130390313	130484812	94500	+	ENSMUSG00000085526.3	lncRNA	Gm16083	2	MGI:3802163	OTTMUSG00000030003.1	overlapping_locus	48
chr1	130390456	130390457	3	25.4969	-	chr1	130366764	130390481	23718	-	ENSMUSG00000026399.13	protein_coding	Cd55	2	MGI:104850	OTTMUSG00000025169.1	NA	4
chr1	130390456	130390457	3	25.4969	-	chr1	130390313	130484812	94500	+	ENSMUSG00000085526.3	lncRNA	Gm16083	2	MGI:3802163	OTTMUSG00000030003.1	overlapping_locus	4
chr15	102317010	102317011	3	25.4655	+	chr15	102314578	102344839	30262	+	ENSMUSG00000001280.14	protein_coding	Sp1	1	MGI:98372	OTTMUSG00000035159.3	NA	0
chr8	27469808	27469809	3	25.4566	+	chr8	27467353	27471489	4137	+	ENSMUSG00000085795.9	protein_coding	Zfp703	2	MGI:2662729	OTTMUSG00000060973.1	NA	68
chr8	27469808	27469809	3	25.4566	+	chr8	27467419	27470029	2611	-	ENSMUSG00000109954.2	lncRNA	Gm45371	2	MGI:5791207	OTTMUSG00000060974.1	NA	68
chr11	116733927	116733928	3	25.4522	-	chr11	116728258	116734275	6018	-	ENSMUSG00000056962.12	protein_coding	Jmjd6	2	MGI:1858910	OTTMUSG00000003777.5	ncRNA_host	0
chr19	8685283	8685284	3	25.4364	-	chr19	8684246	8700733	16488	-	ENSMUSG00000010095.14	protein_coding	Slc3a2	2	MGI:96955	OTTMUSG00000057838.4	NA	81
chr9	77661898	77661899	3	25.4315	+	chr9	77661817	77701767	39951	+	ENSMUSG00000032350.10	protein_coding	Gclc	2	MGI:104990	OTTMUSG00000021059.2	NA	13
chr2	91813747	91813748	3	25.4246	-	chr2	91812673	91854847	42175	-	ENSMUSG00000027230.10	protein_coding	Creb3l1	2	MGI:1347062	OTTMUSG00000014377.1	NA	27
chr2	3779523	3779524	3	25.4189	+	chr2	3571525	3783179	211655	+	ENSMUSG00000026655.16	protein_coding	Fam107b	2	MGI:1913790	OTTMUSG00000010781.10	NA	95
chr5	23638368	23638369	3	25.4162	-	chr5	23638121	23639290	1170	+	ENSMUSG00000120367.1	lncRNA	ENSMUSG00000120367	2	NA	NA	overlapping_locus	27
chr5	23638368	23638369	3	25.4162	-	chr5	23587297	23639338	52042	-	ENSMUSG00000073147.5	lncRNA	5031425E22Rik	2	MGI:1923227	OTTMUSG00000046009.1	overlapping_locus	27
chr11	100510504	100510505	3	25.4011	+	chr11	100473644	100511014	37371	-	ENSMUSG00000014195.17	protein_coding	Dnajc7	2	MGI:1928373	OTTMUSG00000002027.11	NA	37
chr8	67313510	67313511	3	25.4011	+	chr8	67312869	67343216	30348	+	ENSMUSG00000014907.11	protein_coding	Naf1	2	MGI:2682306	OTTMUSG00000031172.2	NA	2
chr11	113540553	113540554	3	25.3863	+	chr11	113539995	113553773	13779	+	ENSMUSG00000018661.18	protein_coding	Cog1	2	MGI:1333873	OTTMUSG00000003397.4	NA	2
chr11	113540553	113540554	3	25.3863	+	chr11	113135679	113540896	405218	-	ENSMUSG00000041654.16	protein_coding	Slc39a11	2	MGI:1917056	OTTMUSG00000003310.3	NA	2
chr8	84336565	84336566	3	25.3848	+	chr8	84334822	84339282	4461	+	ENSMUSG00000005483.11	protein_coding	Dnajb1	2	MGI:1931874	OTTMUSG00000061608.1	NA	11
chr11	31881556	31881557	3	25.3754	+	chr11	31823275	31885634	62360	+	ENSMUSG00000020300.15	protein_coding	Cpeb4	2	MGI:1914829	OTTMUSG00000005363.1	NA	1
chr14	56499589	56499590	3	25.3689	-	chr14	56496295	56499717	3423	-	ENSMUSG00000015437.6	protein_coding	Gzmb	2	MGI:109267	OTTMUSG00000068816.1	NA	58
chr3	69034381	69034382	3	25.3496	-	chr3	68974482	69034446	59965	-	ENSMUSG00000027782.11	protein_coding	Kpna4	2	MGI:1100848	OTTMUSG00000029117.5	ncRNA_host	3
chr1	130982274	130982275	3	25.3463	-	chr1	130981437	131025563	44127	-	ENSMUSG00000016528.11	protein_coding	Mapkapk2	2	MGI:109298	OTTMUSG00000049116.1	overlapping_locus	4
chr5	24794550	24794551	3	25.3456	+	chr5	24791739	24799554	7816	+	ENSMUSG00000038181.17	protein_coding	Chpf2	2	MGI:1917522	OTTMUSG00000030540.5	ncRNA_host	0
chr4	46539056	46539057	3	25.3202	-	chr4	46535901	46539883	3983	+	ENSMUSG00000085990.3	lncRNA	Gm16731	2	MGI:4439655	OTTMUSG00000036120.1	NA	77
chr4	46539056	46539057	3	25.3202	-	chr4	46536943	46602202	65260	-	ENSMUSG00000028337.15	protein_coding	Coro2a	2	MGI:1345966	OTTMUSG00000006922.1	NA	77
chr5	102217670	102217671	3	25.3195	-	chr5	101980822	102217787	236966	-	ENSMUSG00000043940.16	protein_coding	Wdfy3	2	MGI:1096875	OTTMUSG00000037884.7	NA	0
chr17	71580627	71580628	3	25.3161	-	chr17	71559167	71618973	59807	-	ENSMUSG00000024053.12	protein_coding	Emilin2	2	MGI:2389136	OTTMUSG00000072622.1	NA	2
chr1	85835868	85835869	3	25.3092	+	chr1	85822002	85836396	14395	+	ENSMUSG00000026223.16	protein_coding	Itm2c	1	MGI:1927594	OTTMUSG00000029979.2	NA	195
chr10	75169126	75169127	3	25.3092	+	chr10	75152711	75170618	17908	+	ENSMUSG00000020178.7	protein_coding	Adora2a	2	MGI:99402	OTTMUSG00000065083.1	NA	119
chr4	152100587	152100588	3	25.3044	+	chr4	152093260	152102137	8878	+	ENSMUSG00000073700.4	protein_coding	Klhl21	2	MGI:1919288	OTTMUSG00000010376.1	NA	0
chr11	57692793	57692794	3	25.283	+	chr11	57692463	57701043	8581	+	ENSMUSG00000020519.6	protein_coding	Sap30l	2	MGI:1354709	OTTMUSG00000005710.1	NA	147
chr1	176663265	176663266	3	25.283	-	chr1	176662183	176663734	1552	-	ENSMUSG00000121135.1	lncRNA	Hmga2-ps1	2	NA	NA	NA	82
chr1	176663265	176663266	3	25.283	-	chr1	176642226	176848003	205778	+	ENSMUSG00000026504.18	protein_coding	Sdccag8	2	MGI:1924066	OTTMUSG00000021519.3	overlapping_locus	82
chr4	48046676	48046677	3	25.2812	+	chr4	48045153	48086445	41293	+	ENSMUSG00000028341.10	protein_coding	Nr4a3	2	MGI:1352457	OTTMUSG00000006813.2	NA	7
chr17	83809720	83809721	3	25.2789	-	chr17	83809347	83824759	15413	-	ENSMUSG00000024248.15	protein_coding	Cox7a2l	2	MGI:106015	OTTMUSG00000072766.1	NA	367
chr19	5894248	5894249	3	25.2789	-	chr19	5874736	5895898	21163	-	ENSMUSG00000092274.5	lncRNA	Neat1	2	MGI:1914211	OTTMUSG00000037797.3	ncRNA_host	92
chr15	102267296	102267297	3	25.2595	-	chr15	102265041	102275617	10577	-	ENSMUSG00000060284.8	protein_coding	Sp7	2	MGI:2153568	OTTMUSG00000071244.1	NA	2
chr11	115073929	115073930	3	25.2585	-	chr11	115073658	115078668	5011	-	ENSMUSG00000015542.18	protein_coding	Nat9	2	MGI:1913426	OTTMUSG00000003643.2	NA	14
chr2	34760925	34760926	3	25.2449	-	chr2	34739746	34764980	25235	-	ENSMUSG00000026869.13	protein_coding	Psmd5	1	MGI:1914248	OTTMUSG00000012023.4	NA	61
chr19	46587573	46587574	3	25.2401	+	chr19	46587523	46645828	58306	+	ENSMUSG00000047731.18	protein_coding	Wbp1l	2	MGI:107577	OTTMUSG00000032998.2	NA	20
chr8	54982998	54982999	3	25.2401	-	chr8	54973468	54983033	9566	-	ENSMUSG00000054408.10	protein_coding	Spcs3	2	MGI:1923937	OTTMUSG00000034015.4	NA	0
chr8	54982998	54982999	3	25.2401	-	chr8	54982615	55040910	58296	+	ENSMUSG00000031519.5	protein_coding	Asb5	2	MGI:1923544	OTTMUSG00000060620.2	NA	0
chr7	19353500	19353501	3	25.2291	-	chr7	19340142	19363363	23222	-	ENSMUSG00000002983.18	protein_coding	Relb	2	MGI:103289	OTTMUSG00000020490.3	NA	21
chr7	19353501	19353502	3	25.2291	-	chr7	19340142	19363363	23222	-	ENSMUSG00000002983.18	protein_coding	Relb	2	MGI:103289	OTTMUSG00000020490.3	NA	0
chr6	83345858	83345859	3	25.2097	-	chr6	83345024	83436066	91043	-	ENSMUSG00000034832.16	protein_coding	Tet3	2	MGI:2446229	OTTMUSG00000035766.6	overlapping_locus	1
chr5	130200565	130200566	3	25.1878	-	chr5	130199795	130200622	828	-	ENSMUSG00000119946.1	lncRNA	ENSMUSG00000119946	2	NA	NA	NA	130
chr1	88629068	88629069	3	25.1761	-	chr1	88600847	88629943	29097	-	ENSMUSG00000049866.13	protein_coding	Arl4c	2	MGI:2445172	OTTMUSG00000028785.5	NA	164
chr19	6326291	6326292	3	25.1749	-	chr19	6318825	6326635	7811	-	ENSMUSG00000085196.2	lncRNA	Gm14963	2	MGI:3705162	OTTMUSG00000018608.1	NA	29
chr9	41068615	41068616	3	25.1682	+	chr9	40922394	41072993	150600	-	ENSMUSG00000032020.16	protein_coding	Ubash3b	1	MGI:1920078	OTTMUSG00000025903.6	NA	8
chr11	82335810	82335811	3	25.168	+	chr11	82279726	82337158	57433	+	ENSMUSG00000020701.13	protein_coding	Tmem132e	2	MGI:2685490	OTTMUSG00000000911.2	NA	42
chr17	29358405	29358406	3	25.1652	+	chr17	29333119	29367954	34836	+	ENSMUSG00000064147.8	protein_coding	Rab44	2	MGI:3045302	OTTMUSG00000031657.2	NA	53
chr11	16937536	16937537	3	25.1613	-	chr11	16921206	17002381	81176	-	ENSMUSG00000020120.16	protein_coding	Plek	2	MGI:1860485	OTTMUSG00000005189.3	NA	138
chrX	138511698	138511699	3	25.1583	+	chrX	138511369	138573894	62526	+	ENSMUSG00000031438.12	protein_coding	Rnf128	2	MGI:1914139	OTTMUSG00000018735.2	NA	11
chr4	114765938	114765939	3	25.1513	-	chr4	114763479	114766070	2592	-	ENSMUSG00000055210.5	protein_coding	Foxd2	2	MGI:1347471	OTTMUSG00000008587.1	NA	33
chr4	118993600	118993601	3	25.1358	+	chr4	118990946	118995998	5053	-	ENSMUSG00000085505.2	lncRNA	Gm12868	2	MGI:3651004	OTTMUSG00000008835.1	NA	69
chr4	118993600	118993601	3	25.1358	+	chr4	118965908	118995180	29273	+	ENSMUSG00000028645.12	protein_coding	Slc2a1	2	MGI:95755	OTTMUSG00000008836.5	ncRNA_host	69
chr15	102367650	102367651	3	25.12	+	chr15	102367463	102371241	3779	+	ENSMUSG00000023048.14	protein_coding	Prr13	2	MGI:1913401	OTTMUSG00000035145.3	NA	119
chr1	88629104	88629105	3	25.0969	-	chr1	88600847	88629943	29097	-	ENSMUSG00000049866.13	protein_coding	Arl4c	2	MGI:2445172	OTTMUSG00000028785.5	NA	17
chr14	4137903	4137904	3	25.0915	+	chr14	4137837	4186974	49138	+	ENSMUSG00000021774.14	protein_coding	Ube2e1	2	MGI:107411	OTTMUSG00000028840.3	NA	0
chr2	53974947	53974948	3	25.0826	+	chr2	53974105	53975564	1460	-	ENSMUSG00000075334.3	protein_coding	Rprm	2	MGI:1915124	OTTMUSG00000012457.1	NA	86
chr17	35482746	35482747	3	25.0693	+	chr17	35481706	35486475	4770	+	ENSMUSG00000073411.13	protein_coding	H2-D1	2	MGI:95896	OTTMUSG00000037094.2	NA	88
chr5	4154296	4154297	3	25.0671	-	chr5	4131145	4154746	23602	-	ENSMUSG00000001467.6	protein_coding	Cyp51	2	MGI:106040	OTTMUSG00000022725.2	NA	20
chr9	41069003	41069004	3	25.0644	-	chr9	40922394	41072993	150600	-	ENSMUSG00000032020.16	protein_coding	Ubash3b	1	MGI:1920078	OTTMUSG00000025903.6	NA	22
chr12	69231187	69231188	3	25.0584	+	chr12	69230931	69233544	2614	+	ENSMUSG00000043998.11	protein_coding	Mgat2	2	MGI:2384966	OTTMUSG00000023816.1	NA	42
chr12	69231187	69231188	3	25.0584	+	chr12	69229608	69243878	14271	-	ENSMUSG00000113149.2	protein_coding	Gm49383	2	MGI:6121605	OTTMUSG00000065756.1	readthrough_gene	42
chr12	69231186	69231187	3	25.0584	+	chr12	69230931	69233544	2614	+	ENSMUSG00000043998.11	protein_coding	Mgat2	2	MGI:2384966	OTTMUSG00000023816.1	NA	1
chr12	69231186	69231187	3	25.0584	+	chr12	69229608	69243878	14271	-	ENSMUSG00000113149.2	protein_coding	Gm49383	2	MGI:6121605	OTTMUSG00000065756.1	readthrough_gene	1
chr4	134598803	134598804	3	25.0563	+	chr4	134591847	134623483	31637	+	ENSMUSG00000028825.8	protein_coding	Rhd	2	MGI:1202882	OTTMUSG00000011094.2	NA	3
chr17	3165499	3165500	3	25.0507	-	chr17	3165247	3249134	83888	+	ENSMUSG00000046201.10	protein_coding	Scaf8	2	MGI:1925212	OTTMUSG00000071872.1	NA	0
chr10	128399620	128399621	3	25.0503	-	chr10	128393635	128401856	8222	-	ENSMUSG00000025364.14	protein_coding	Pa2g4	2	MGI:894684	OTTMUSG00000024830.2	ncRNA_host	1
chr14	69706871	69706872	3	25.0503	+	chr14	69628303	69717736	89434	+	ENSMUSG00000094526.2	unprocessed_pseudogene	Gm21451	2	MGI:5434806	OTTMUSG00000044484.1	NA	1
chr14	69706871	69706872	3	25.0503	+	chr14	69600953	69740811	139859	-	ENSMUSG00000093954.9	protein_coding	Gm16867	2	MGI:4439791	OTTMUSG00000044485.4	overlapping_locus	1
chr2	127698089	127698090	3	25.0503	-	chr2	127680796	127965793	284998	+	ENSMUSG00000027380.11	protein_coding	Acoxl	2	MGI:1921371	OTTMUSG00000016096.4	ncRNA_host	1
chr1	69135370	69135371	3	25.0503	+	chr1	69131072	69145899	14828	-	ENSMUSG00000087514.2	lncRNA	Gm16076	2	MGI:3802084	OTTMUSG00000029885.1	overlapping_locus	0
chr1	69135370	69135371	3	25.0503	+	chr1	68071345	69147218	1075874	-	ENSMUSG00000062209.16	protein_coding	Erbb4	2	MGI:104771	OTTMUSG00000025138.3	overlapping_locus	0
chr10	45271025	45271026	3	25.0503	-	chr10	45252716	45362491	109776	-	ENSMUSG00000063804.9	protein_coding	Lin28b	2	MGI:3584032	OTTMUSG00000063733.1	NA	0
chr17	32710426	32710427	3	25.0503	-	chr17	32671697	32712294	40598	+	ENSMUSG00000061126.6	protein_coding	Cyp4f39	2	MGI:2445210	OTTMUSG00000073309.2	NA	0
chr2	127090488	127090489	3	25.0503	+	chr2	127089828	127103027	13200	+	ENSMUSG00000034850.16	protein_coding	Tmem127	2	MGI:1916720	OTTMUSG00000016014.3	NA	0
chr7	141020174	141020175	3	25.0503	-	chr7	141018026	141023921	5896	-	ENSMUSG00000025507.14	protein_coding	Pidd1	2	MGI:1889507	OTTMUSG00000024561.6	NA	0
chr9	14419161	14419162	3	25.0503	+	chr9	14411913	14421873	9961	+	ENSMUSG00000004096.10	protein_coding	Cwc15	2	MGI:1913320	OTTMUSG00000034185.2	NA	0
chr14	64496929	64496930	3	25.0493	+	chr14	64360074	64693352	333279	-	ENSMUSG00000054733.10	protein_coding	Msra	2	MGI:106916	OTTMUSG00000060968.2	NA	0
chr1	181039517	181039518	3	25.0409	-	chr1	181000793	181039566	38774	-	ENSMUSG00000038733.15	protein_coding	Wdr26	2	MGI:1923825	OTTMUSG00000034873.3	NA	6
chr16	87292734	87292735	3	25.0338	-	chr16	87280214	87292761	12548	-	ENSMUSG00000025613.14	protein_coding	Cct8	2	MGI:107183	OTTMUSG00000040145.3	NA	23
chr10	122821537	122821538	3	25.0187	-	chr10	122820979	122822460	1482	-	ENSMUSG00000112237.2	transcribed_processed_pseudogene	D630033A02Rik	2	MGI:3028060	OTTMUSG00000064543.1	NA	19
chr2	146926328	146926329	3	25.0072	+	chr2	146925236	146927365	2130	-	ENSMUSG00000054160.3	protein_coding	Nkx2-4	2	MGI:97349	OTTMUSG00000015700.2	NA	32
chr10	121248889	121248890	3	24.9998	-	chr10	121246255	121312252	65998	-	ENSMUSG00000025795.9	protein_coding	Rassf3	2	MGI:2179722	OTTMUSG00000064427.1	overlapping_locus	0
chr3	51132352	51132353	3	24.995	+	chr3	51131868	51159065	27198	+	ENSMUSG00000023087.16	protein_coding	Noct	2	MGI:109382	OTTMUSG00000027519.4	overlapping_locus	114
chr1	16173824	16173825	3	24.9864	-	chr1	16171519	16174886	3368	-	ENSMUSG00000043716.14	protein_coding	Rpl7	2	MGI:98073	OTTMUSG00000016936.3	NA	26
chr1	16173825	16173826	3	24.9864	-	chr1	16171519	16174886	3368	-	ENSMUSG00000043716.14	protein_coding	Rpl7	2	MGI:98073	OTTMUSG00000016936.3	NA	1
chr8	22966791	22966792	3	24.9734	+	chr8	22952630	22966898	14269	-	ENSMUSG00000031534.16	protein_coding	Smim19	2	MGI:2142501	OTTMUSG00000060888.1	NA	4
chr11	60843139	60843140	3	24.9697	+	chr11	60822859	60843637	20779	+	ENSMUSG00000018932.10	protein_coding	Map2k3	2	MGI:1346868	OTTMUSG00000006341.3	NA	107
chr17	27774823	27774824	3	24.9529	-	chr17	27764681	27775492	10812	-	ENSMUSG00000116657.2	lncRNA	Gm49774	2	MGI:6215288	OTTMUSG00000071985.2	NA	35
chr15	99024524	99024525	3	24.9413	+	chr15	99023797	99111096	87300	+	ENSMUSG00000051934.6	protein_coding	Spats2	2	MGI:1919822	OTTMUSG00000071071.1	NA	1
chr12	55032826	55032827	3	24.9318	+	chr12	54940958	55061133	120176	-	ENSMUSG00000035021.14	protein_coding	Baz1a	2	MGI:1309478	OTTMUSG00000037585.2	overlapping_locus	142
chr11	97253353	97253354	3	24.9308	+	chr11	97253261	97289368	36108	+	ENSMUSG00000038485.7	protein_coding	Socs7	2	MGI:2651588	OTTMUSG00000002672.2	NA	0
chr4	141201928	141201929	3	24.9263	-	chr4	141195775	141265564	69790	-	ENSMUSG00000040761.17	protein_coding	Spen	2	MGI:1891706	OTTMUSG00000010345.1	NA	38
chr15	31530735	31530736	3	24.9221	-	chr15	31456037	31531199	75163	-	ENSMUSG00000039100.11	protein_coding	Marchf6	2	MGI:2442773	OTTMUSG00000070190.1	overlapping_locus	58
chr3	9898551	9898552	3	24.9205	-	chr3	9752539	9898739	146201	-	ENSMUSG00000027508.16	protein_coding	Pag1	2	MGI:2443160	OTTMUSG00000033869.1	ncRNA_host	0
chr10	130169065	130169066	3	24.9133	+	chr10	130158739	130199980	41242	+	ENSMUSG00000034833.11	protein_coding	Tespa1	2	MGI:1914846	OTTMUSG00000065224.1	NA	12
chr5	31075566	31075567	3	24.9029	+	chr5	31070746	31078621	7876	+	ENSMUSG00000029163.10	protein_coding	Emilin1	2	MGI:1926189	OTTMUSG00000035952.2	NA	50
chr2	163592102	163592103	3	24.901	-	chr2	163568504	163592159	23656	-	ENSMUSG00000017697.4	protein_coding	Ada	2	MGI:87916	OTTMUSG00000001154.4	NA	0
chr17	47168116	47168117	3	24.8935	-	chr17	47109046	47169408	60363	-	ENSMUSG00000036568.8	protein_coding	Bicral	2	MGI:2673855	OTTMUSG00000072213.1	NA	15
chr3	88392422	88392423	3	24.8788	-	chr3	88387454	88417263	29810	-	ENSMUSG00000028063.16	protein_coding	Lmna	2	MGI:96794	OTTMUSG00000030317.4	NA	11
chr6	120458896	120458897	3	24.8695	+	chr6	120440208	120464520	24313	+	ENSMUSG00000002897.6	protein_coding	Il17ra	2	MGI:107399	OTTMUSG00000056821.1	NA	99
chr4	141359627	141359628	3	24.8592	-	chr4	141353045	141392210	39166	-	ENSMUSG00000028917.15	protein_coding	Plekhm2	2	MGI:1916832	OTTMUSG00000010343.2	NA	57
chr1	181039088	181039089	3	24.853	-	chr1	181000793	181039566	38774	-	ENSMUSG00000038733.15	protein_coding	Wdr26	2	MGI:1923825	OTTMUSG00000034873.3	NA	21
chr9	8901042	8901043	3	24.8414	+	chr9	8900420	8965426	65007	+	ENSMUSG00000031870.17	protein_coding	Pgr	2	MGI:97567	OTTMUSG00000022998.5	NA	44
chr5	109702880	109702881	3	24.8414	-	chr5	109702575	109706859	4285	-	ENSMUSG00000033467.13	protein_coding	Crlf2	2	MGI:1889506	OTTMUSG00000054032.1	NA	4
chr8	27467415	27467416	3	24.8299	+	chr8	27467353	27471489	4137	+	ENSMUSG00000085795.9	protein_coding	Zfp703	2	MGI:2662729	OTTMUSG00000060973.1	NA	76
chr4	140688703	140688704	3	24.7863	+	chr4	140688514	140706504	17991	+	ENSMUSG00000009863.15	protein_coding	Sdhb	2	MGI:1914930	OTTMUSG00000010087.1	NA	57
chr3	84722481	84722482	3	24.7838	+	chr3	84403733	85794825	1391093	-	ENSMUSG00000102805.6	protein_coding	Gm37240	2	MGI:5610468	OTTMUSG00000032734.5	readthrough_gene	5
chr8	123829668	123829669	3	24.7813	+	chr8	123829089	123831983	2895	+	ENSMUSG00000000740.13	protein_coding	Rpl13	2	MGI:105922	OTTMUSG00000016486.3	ncRNA_host	65
chr7	24174951	24174952	3	24.7769	+	chr7	24161909	24175393	13485	+	ENSMUSG00000046223.11	protein_coding	Plaur	2	MGI:97612	OTTMUSG00000058079.2	NA	0
chr11	120375497	120375498	3	24.7694	+	chr11	120375439	120379891	4453	+	ENSMUSG00000039640.8	protein_coding	Mrpl12	2	MGI:1926273	OTTMUSG00000004268.2	NA	59
chr5	130216374	130216375	3	24.7491	+	chr5	130200639	130243183	42545	+	ENSMUSG00000025340.15	protein_coding	Rabgef1	2	MGI:1929459	OTTMUSG00000027862.3	overlapping_locus	42
chr8	127319677	127319678	3	24.7428	+	chr8	127315035	127320725	5691	-	ENSMUSG00000051495.9	protein_coding	Irf2bp2	2	MGI:2443921	OTTMUSG00000044607.1	NA	71
chr12	91745886	91745887	3	24.7362	-	chr12	91599783	91755161	155379	-	ENSMUSG00000020961.16	protein_coding	Ston2	2	MGI:1918272	OTTMUSG00000035527.7	overlapping_locus	168
chr16	87292729	87292730	3	24.7349	-	chr16	87280214	87292761	12548	-	ENSMUSG00000025613.14	protein_coding	Cct8	2	MGI:107183	OTTMUSG00000040145.3	NA	61
chr19	5894063	5894064	3	24.7138	-	chr19	5874736	5895898	21163	-	ENSMUSG00000092274.5	lncRNA	Neat1	2	MGI:1914211	OTTMUSG00000037797.3	ncRNA_host	126
chr6	54016948	54016949	3	24.6402	+	chr6	54016539	54278795	262257	+	ENSMUSG00000004633.18	protein_coding	Chn2	2	MGI:1917243	OTTMUSG00000023143.7	NA	50
chr17	27152127	27152128	3	24.6339	+	chr17	27152026	27156882	4857	+	ENSMUSG00000024193.9	protein_coding	Phf1	2	MGI:98647	OTTMUSG00000073583.6	ncRNA_host	14
chr17	27152127	27152128	3	24.6339	+	chr17	27115288	27153537	38250	-	ENSMUSG00000118147.2	lncRNA	Gm41555	2	MGI:5624440	OTTMUSG00000073613.1	overlapping_locus	14
chr17	84493936	84493937	3	24.6299	-	chr17	84491359	84495375	4017	-	ENSMUSG00000045817.9	protein_coding	Zfp36l2	2	MGI:107945	OTTMUSG00000020082.1	NA	166
chr17	84493936	84493937	3	24.6299	-	chr17	84493183	84524276	31094	+	ENSMUSG00000117393.3	lncRNA	Gm36279	2	MGI:5595438	OTTMUSG00000072789.1	NA	166
chr11	87878194	87878195	3	24.6167	-	chr11	87870351	87878359	8009	-	ENSMUSG00000020483.15	protein_coding	Dynll2	2	MGI:1915347	OTTMUSG00000001475.3	NA	56
chr5	130216378	130216379	3	24.616	+	chr5	130200639	130243183	42545	+	ENSMUSG00000025340.15	protein_coding	Rabgef1	2	MGI:1929459	OTTMUSG00000027862.3	overlapping_locus	78
chr2	3780597	3780598	3	24.6159	+	chr2	3571525	3783179	211655	+	ENSMUSG00000026655.16	protein_coding	Fam107b	2	MGI:1913790	OTTMUSG00000010781.10	NA	6
chr11	16937498	16937499	3	24.6147	-	chr11	16921206	17002381	81176	-	ENSMUSG00000020120.16	protein_coding	Plek	2	MGI:1860485	OTTMUSG00000005189.3	NA	271
chr4	156041843	156041844	3	24.6103	+	chr4	156028288	156044061	15774	+	ENSMUSG00000023286.17	protein_coding	Ube2j2	2	MGI:2153608	OTTMUSG00000010983.5	NA	51
chr10	122821548	122821549	3	24.6073	-	chr10	122820979	122822460	1482	-	ENSMUSG00000112237.2	transcribed_processed_pseudogene	D630033A02Rik	2	MGI:3028060	OTTMUSG00000064543.1	NA	0
chr11	106050958	106050959	3	24.5926	-	chr11	106047082	106051686	4605	-	ENSMUSG00000040699.14	protein_coding	Limd2	2	MGI:1915053	OTTMUSG00000003219.1	NA	14
chr11	69886832	69886833	3	24.5912	+	chr11	69886603	69890835	4233	+	ENSMUSG00000018572.11	protein_coding	Phf23	2	MGI:1925496	OTTMUSG00000006021.5	NA	51
chr3	135129209	135129210	3	24.5905	-	chr3	135112173	135129686	17514	-	ENSMUSG00000028165.10	protein_coding	Cisd2	2	MGI:1914256	OTTMUSG00000029490.3	NA	8
chr5	24796706	24796707	3	24.5867	+	chr5	24791739	24799554	7816	+	ENSMUSG00000038181.17	protein_coding	Chpf2	2	MGI:1917522	OTTMUSG00000030540.5	ncRNA_host	0
chr14	49410183	49410184	3	24.5778	+	chr14	49409683	49428342	18660	+	ENSMUSG00000036282.16	protein_coding	Naa30	2	MGI:1922259	OTTMUSG00000032783.2	NA	35
chr6	66873408	66873409	3	24.5679	+	chr6	66871636	66873505	1870	-	ENSMUSG00000053442.5	lncRNA	4930597O21Rik	2	MGI:1922623	OTTMUSG00000057312.1	NA	39
chr6	66873408	66873409	3	24.5679	+	chr6	66873381	66998334	124954	+	ENSMUSG00000036402.14	protein_coding	Gng12	2	MGI:1336171	OTTMUSG00000022979.4	overlapping_locus	39
chr1	160620443	160620444	3	24.5658	+	chr1	160046744	160620781	574038	-	ENSMUSG00000026721.17	protein_coding	Rabgap1l	1	MGI:1352507	OTTMUSG00000050683.3	overlapping_locus	1
chr9	57929509	57929510	3	24.5634	+	chr9	57913694	57934306	20613	+	ENSMUSG00000032323.14	protein_coding	Cyp11a1	2	MGI:88582	OTTMUSG00000045946.2	overlapping_locus	33
chr2	148284206	148284207	3	24.5566	-	chr2	148278560	148285483	6924	-	ENSMUSG00000027435.9	protein_coding	Cd93	2	MGI:106664	OTTMUSG00000015713.1	NA	77
chr6	116438097	116438098	3	24.5353	-	chr6	116387038	116438139	51102	-	ENSMUSG00000025701.13	protein_coding	Alox5	2	MGI:87999	OTTMUSG00000036516.3	NA	0
chr14	123318269	123318270	3	24.5064	-	chr14	123280694	123502414	221721	+	ENSMUSG00000115016.3	lncRNA	AA536875	2	MGI:2145569	OTTMUSG00000069811.1	NA	3
chr4	133891046	133891047	3	24.5064	+	chr4	133857169	133914423	57255	-	ENSMUSG00000037443.14	protein_coding	Cep85	2	MGI:1917262	OTTMUSG00000010361.4	ncRNA_host	3
chr10	76100278	76100279	3	24.5064	-	chr10	76098868	76181066	82199	-	ENSMUSG00000020231.16	protein_coding	Dip2a	2	MGI:2385920	OTTMUSG00000032492.2	NA	2
chr3	127602317	127602318	3	24.5064	-	chr3	127600661	127631160	30500	-	ENSMUSG00000074238.7	protein_coding	Ap1ar	2	MGI:2384822	OTTMUSG00000052811.3	overlapping_locus	2
chr2	35291192	35291193	3	24.5064	-	chr2	35290191	35351461	61271	-	ENSMUSG00000035778.18	protein_coding	Ggta1	2	MGI:95704	OTTMUSG00000012125.10	overlapping_locus	1
chr10	89645512	89645513	3	24.5064	+	chr10	89580853	89655733	74881	+	ENSMUSG00000019951.11	protein_coding	Uhrf1bp1l	2	MGI:2442888	OTTMUSG00000064011.1	NA	0
chr17	50521441	50521442	3	24.5064	+	chr17	50517163	50526670	9508	+	ENSMUSG00000104256.3	lncRNA	Gm37173	2	MGI:5610401	OTTMUSG00000072526.1	NA	0
chr18	29544865	29544866	3	24.5064	-	chr18	29529769	29629622	99854	-	ENSMUSG00000117618.2	lncRNA	4930578E11Rik	2	MGI:1925308	OTTMUSG00000073066.1	NA	0
chr5	134625046	134625047	3	24.5064	-	chr5	134610220	134630659	20440	+	ENSMUSG00000023104.10	protein_coding	Rfc2	2	MGI:1341868	OTTMUSG00000055749.1	NA	0
chr7	107337284	107337285	3	24.5064	+	chr7	107194414	107347790	153377	+	ENSMUSG00000036528.17	protein_coding	Ppfibp2	2	MGI:894649	OTTMUSG00000059746.2	overlapping_locus	0
chr9	118364533	118364534	3	24.5064	+	chr9	118335335	118411587	76253	+	ENSMUSG00000038708.11	protein_coding	Golga4	2	MGI:1859646	OTTMUSG00000061786.2	NA	0
chrX	119747323	119747324	3	24.5064	+	chrX	119200024	119816041	616018	+	ENSMUSG00000034755.19	protein_coding	Pcdh11x	1	MGI:2442849	OTTMUSG00000018521.9	NA	0
chrX	159182904	159182905	3	24.5064	-	chrX	159173686	159281066	107381	+	ENSMUSG00000031298.16	protein_coding	Adgrg2	1	MGI:2446854	OTTMUSG00000019584.3	NA	0
chr11	96663669	96663670	3	24.4925	-	chr11	96658381	96668385	10005	-	ENSMUSG00000020876.15	protein_coding	Snx11	2	MGI:1921729	OTTMUSG00000001970.2	NA	0
chr8	26092382	26092383	3	24.4683	+	chr8	26091617	26204719	113103	+	ENSMUSG00000054823.18	protein_coding	Nsd3	2	MGI:2142581	OTTMUSG00000032895.3	ncRNA_host	11
chr1	52272226	52272227	3	24.4652	-	chr1	52205423	52272391	66969	-	ENSMUSG00000026103.15	protein_coding	Gls	2	MGI:95752	OTTMUSG00000021410.6	NA	67
chr14	25459792	25459793	3	24.4583	+	chr14	25459609	25667167	207559	+	ENSMUSG00000007817.16	protein_coding	Zmiz1	2	MGI:3040693	OTTMUSG00000034637.2	ncRNA_host	21
chr14	25459792	25459793	3	24.4583	+	chr14	25257947	25461552	203606	-	ENSMUSG00000087535.3	lncRNA	Zmiz1os1	2	MGI:3041228	OTTMUSG00000033695.2	overlapping_locus	21
chr14	47425993	47425994	3	24.4541	-	chr14	47391352	47426870	35519	-	ENSMUSG00000037580.11	protein_coding	Gch1	2	MGI:95675	OTTMUSG00000069616.1	overlapping_locus	62
chr9	115139076	115139077	3	24.4459	-	chr9	115071649	115139489	67841	-	ENSMUSG00000032437.11	protein_coding	Stt3b	2	MGI:1915542	OTTMUSG00000062861.1	overlapping_locus	5
chr9	46192803	46192804	3	24.4368	+	chr9	46184362	46193941	9580	+	ENSMUSG00000032078.18	protein_coding	Zpr1	2	MGI:1330262	OTTMUSG00000021886.3	NA	20
chr13	31991664	31991665	3	24.4333	+	chr13	31990616	31996459	5844	+	ENSMUSG00000050295.5	protein_coding	Foxc1	2	MGI:1347466	OTTMUSG00000000725.2	NA	82
chr18	60634738	60634739	3	24.4333	-	chr18	60607263	60635059	27797	-	ENSMUSG00000038059.8	protein_coding	Smim3	2	MGI:1917088	OTTMUSG00000073577.1	NA	39
chr2	118576472	118576473	3	24.4294	+	chr2	118576239	118579291	3053	+	ENSMUSG00000074918.5	protein_coding	Inafm2	2	MGI:1915354	OTTMUSG00000015633.2	NA	14
chr11	16958685	16958686	3	24.427	-	chr11	16921206	17002381	81176	-	ENSMUSG00000020120.16	protein_coding	Plek	2	MGI:1860485	OTTMUSG00000005189.3	NA	46
chr11	74615047	74615048	3	24.4152	-	chr11	74564775	74615496	50722	-	ENSMUSG00000020745.16	protein_coding	Pafah1b1	2	MGI:109520	OTTMUSG00000006184.2	NA	67
chr11	119996634	119996635	3	24.4005	-	chr11	119994786	120042172	47387	-	ENSMUSG00000061306.17	protein_coding	Slc38a10	2	MGI:1919305	OTTMUSG00000004103.4	NA	37
chr11	59396492	59396493	3	24.3946	+	chr11	59396488	59404473	7986	+	ENSMUSG00000072893.13	lncRNA	4933439C10Rik	2	MGI:1921726	OTTMUSG00000005795.1	NA	9
chr11	59396492	59396493	3	24.3946	+	chr11	59376346	59417577	41232	-	ENSMUSG00000020472.15	protein_coding	Zkscan17	2	MGI:2679270	OTTMUSG00000005796.2	NA	9
chr2	130497128	130497129	3	24.3821	-	chr2	130495880	130506579	10700	-	ENSMUSG00000068290.12	protein_coding	Ddrgk1	1	MGI:1924256	OTTMUSG00000015512.3	NA	22
chr14	79539073	79539074	3	24.3795	-	chr14	79526196	79539085	12890	-	ENSMUSG00000022018.8	protein_coding	Rgcc	2	MGI:1913464	OTTMUSG00000042059.1	NA	0
chr4	152093969	152093970	3	24.376	+	chr4	152093260	152102137	8878	+	ENSMUSG00000073700.4	protein_coding	Klhl21	2	MGI:1919288	OTTMUSG00000010376.1	NA	27
chr4	152093969	152093970	3	24.376	+	chr4	152091216	152094076	2861	-	ENSMUSG00000108391.2	TEC	Gm9768	2	MGI:3704239	OTTMUSG00000057963.1	NA	27
chr17	27774892	27774893	3	24.364	-	chr17	27764681	27775492	10812	-	ENSMUSG00000116657.2	lncRNA	Gm49774	2	MGI:6215288	OTTMUSG00000071985.2	NA	1
chr1	39517827	39517828	3	24.3464	-	chr1	39410573	39517836	107264	-	ENSMUSG00000003134.11	protein_coding	Tbc1d8	2	MGI:1927225	OTTMUSG00000050277.3	NA	0
chr5	136594851	136594852	3	24.3441	-	chr5	136276989	136596344	319356	-	ENSMUSG00000029705.18	protein_coding	Cux1	2	MGI:88568	OTTMUSG00000040141.5	overlapping_locus	1
chr1	190903597	190903598	3	24.344	-	chr1	190902493	190950236	47744	-	ENSMUSG00000026628.14	protein_coding	Atf3	2	MGI:109384	OTTMUSG00000021405.2	NA	13
chr10	81161961	81161962	3	24.3285	+	chr10	81156937	81162076	5140	+	ENSMUSG00000034889.9	protein_coding	Cactin	2	MGI:1917562	OTTMUSG00000065063.1	NA	0
chr10	118704669	118704670	3	24.3255	-	chr10	118691508	118706114	14607	-	ENSMUSG00000028630.10	protein_coding	Dyrk2	2	MGI:1330301	OTTMUSG00000064386.1	NA	14
chr4	89225335	89225336	3	24.3178	-	chr4	89224536	89229276	4741	-	ENSMUSG00000073802.6	protein_coding	Cdkn2b	2	MGI:104737	OTTMUSG00000072160.1	NA	12
chr4	89225335	89225336	3	24.3178	-	chr4	89213089	89452672	239584	+	ENSMUSG00000086035.3	lncRNA	Gm12610	2	MGI:3652143	OTTMUSG00000007717.1	ncRNA_host	12
chr1	131065889	131065890	3	24.3088	-	chr1	131055192	131066077	10886	-	ENSMUSG00000016526.9	protein_coding	Dyrk3	2	MGI:1330300	OTTMUSG00000049119.3	NA	23
chr7	126735699	126735700	3	24.3035	-	chr7	126731404	126736995	5592	-	ENSMUSG00000051457.8	protein_coding	Spn	2	MGI:98384	OTTMUSG00000029411.2	NA	60
chr8	58105130	58105131	3	24.3	+	chr8	58103923	58105393	1471	-	ENSMUSG00000110289.2	TEC	4930412F12Rik	2	MGI:1922099	OTTMUSG00000060725.1	NA	2
chr8	58105130	58105131	3	24.3	+	chr8	58104752	58116464	11713	+	ENSMUSG00000110419.3	lncRNA	AW046200	2	MGI:2142745	OTTMUSG00000060726.1	NA	2
chr8	58105130	58105131	3	24.3	+	chr8	57976862	58106066	129205	-	ENSMUSG00000031608.14	protein_coding	Galnt7	2	MGI:1349449	OTTMUSG00000031562.1	NA	2
chr11	62172330	62172331	3	24.2915	+	chr11	62172299	62219277	46979	+	ENSMUSG00000042298.19	protein_coding	Ttc19	1	MGI:1920045	OTTMUSG00000005850.2	NA	15
chr19	29625676	29625677	3	24.2703	-	chr19	29585614	29625815	40202	-	ENSMUSG00000046324.13	protein_coding	Ermp1	2	MGI:106250	OTTMUSG00000034410.1	NA	0
chr7	73390126	73390127	3	24.2699	+	chr7	73387677	73390772	3096	-	ENSMUSG00000091890.3	TEC	A830073O21Rik	2	MGI:2443692	OTTMUSG00000058372.1	NA	28
chr7	73390126	73390127	3	24.2699	+	chr7	73390050	73426667	36618	+	ENSMUSG00000078670.4	protein_coding	Fam174b	2	MGI:3698178	OTTMUSG00000058373.1	overlapping_locus	28
chrX	84173188	84173189	3	24.265	-	chrX	81992476	84249747	2257272	+	ENSMUSG00000045103.20	protein_coding	Dmd	2	MGI:94909	OTTMUSG00000017938.5	overlapping_locus	0
chr5	24796717	24796718	3	24.2638	+	chr5	24791739	24799554	7816	+	ENSMUSG00000038181.17	protein_coding	Chpf2	2	MGI:1917522	OTTMUSG00000030540.5	ncRNA_host	39
chr7	16051211	16051212	3	24.2531	+	chr7	16042318	16052130	9813	+	ENSMUSG00000002083.14	protein_coding	Bbc3	2	MGI:2181667	OTTMUSG00000022267.4	NA	16
chr6	88061628	88061629	3	24.2523	+	chr6	88061464	88082286	20823	+	ENSMUSG00000030062.8	protein_coding	Rpn1	2	MGI:98084	OTTMUSG00000057340.1	NA	18
chr10	126934355	126934356	3	24.2504	-	chr10	126931519	126957000	25482	-	ENSMUSG00000040462.14	protein_coding	Os9	2	MGI:1924301	OTTMUSG00000064602.1	NA	20
chr13	63449705	63449706	3	24.2466	+	chr13	63112707	63473910	361204	+	ENSMUSG00000021458.18	protein_coding	Aopep	2	MGI:1919311	OTTMUSG00000030849.3	ncRNA_host	46
chr11	116743411	116743412	3	24.2416	-	chr11	116740727	116743920	3194	-	ENSMUSG00000034120.19	protein_coding	Srsf2	2	MGI:98284	OTTMUSG00000003783.5	NA	23
chr11	116743411	116743412	3	24.2416	-	chr11	116734104	116745089	10986	+	ENSMUSG00000090266.11	protein_coding	Mettl23	1	MGI:1921569	OTTMUSG00000037375.4	overlapping_locus	23
chr7	63587893	63587894	3	24.2275	-	chr7	63536099	63588663	52565	-	ENSMUSG00000052040.11	protein_coding	Klf13	2	MGI:1354948	OTTMUSG00000044885.7	NA	39
chr10	67932778	67932779	3	24.2163	-	chr10	67928350	68114570	186221	-	ENSMUSG00000019947.11	protein_coding	Arid5b	2	MGI:2175912	OTTMUSG00000064422.2	NA	0
chr14	56497024	56497025	3	24.2045	-	chr14	56496295	56499717	3423	-	ENSMUSG00000015437.6	protein_coding	Gzmb	2	MGI:109267	OTTMUSG00000068816.1	NA	0
chr11	68950809	68950810	3	24.1899	-	chr11	68950543	68952404	1862	+	ENSMUSG00000045176.4	protein_coding	Borcs6	2	MGI:1919173	OTTMUSG00000005958.1	NA	86
chr11	68950809	68950810	3	24.1899	-	chr11	68948544	68951309	2766	-	ENSMUSG00000072809.3	lncRNA	9330160F10Rik	2	MGI:3693095	OTTMUSG00000047090.1	NA	86
chr5	4154244	4154245	3	24.1827	-	chr5	4131145	4154746	23602	-	ENSMUSG00000001467.6	protein_coding	Cyp51	2	MGI:106040	OTTMUSG00000022725.2	NA	65
chr6	37181716	37181717	3	24.1791	+	chr6	36822957	37276909	453953	-	ENSMUSG00000038665.16	protein_coding	Dgki	2	MGI:2443430	OTTMUSG00000022281.5	overlapping_locus	15
chr12	85686117	85686118	3	24.1758	+	chr12	85645801	85686652	40852	+	ENSMUSG00000034271.17	protein_coding	Jdp2	2	MGI:1932093	OTTMUSG00000067378.1	NA	53
chr3	37694104	37694105	3	24.1713	+	chr3	37694096	37698747	4652	+	ENSMUSG00000037211.13	protein_coding	Spry1	2	MGI:1345139	OTTMUSG00000007497.2	NA	14
chr3	37694104	37694105	3	24.1713	+	chr3	37692728	37694805	2078	-	ENSMUSG00000104605.2	TEC	Gm42922	2	MGI:5663059	OTTMUSG00000052851.1	NA	14
chr3	84722805	84722806	3	24.1663	+	chr3	84722575	84886505	163931	+	ENSMUSG00000028086.16	protein_coding	Fbxw7	1	MGI:1354695	OTTMUSG00000022670.2	overlapping_locus	8
chr3	84722805	84722806	3	24.1663	+	chr3	84403733	85794825	1391093	-	ENSMUSG00000102805.6	protein_coding	Gm37240	2	MGI:5610468	OTTMUSG00000032734.5	readthrough_gene	8
chr17	41191264	41191265	3	24.1616	-	chr17	41186373	41191450	5078	-	ENSMUSG00000054951.4	protein_coding	9130008F23Rik	2	MGI:1918833	OTTMUSG00000072280.1	NA	0
chr8	71082562	71082563	3	24.1525	-	chr8	71082043	71085106	3064	-	ENSMUSG00000038508.8	protein_coding	Gdf15	2	MGI:1346047	OTTMUSG00000023705.1	NA	19
chr2	19003371	19003372	3	24.1517	+	chr2	19003130	19005548	2419	+	ENSMUSG00000026736.4	lncRNA	4930426L09Rik	2	MGI:1921879	OTTMUSG00000074600.1	NA	63
chr2	19003370	19003371	3	24.1517	+	chr2	19003130	19005548	2419	+	ENSMUSG00000026736.4	lncRNA	4930426L09Rik	2	MGI:1921879	OTTMUSG00000074600.1	NA	41
chr12	110816791	110816792	3	24.1434	+	chr12	110816687	110836430	19744	+	ENSMUSG00000021271.6	protein_coding	Zfp839	2	MGI:1920055	OTTMUSG00000066281.1	NA	0
chr7	126399214	126399215	3	24.136	-	chr7	126394406	126399619	5214	-	ENSMUSG00000030695.17	protein_coding	Aldoa	2	MGI:87994	OTTMUSG00000068527.2	NA	54
chr7	126399214	126399215	3	24.136	-	chr7	126396840	126429387	32548	+	ENSMUSG00000058966.14	protein_coding	Tlcd3b	2	MGI:1916202	OTTMUSG00000058356.1	NA	54
chr7	126399218	126399219	3	24.136	-	chr7	126394406	126399619	5214	-	ENSMUSG00000030695.17	protein_coding	Aldoa	2	MGI:87994	OTTMUSG00000068527.2	NA	1
chr7	126399218	126399219	3	24.136	-	chr7	126396840	126429387	32548	+	ENSMUSG00000058966.14	protein_coding	Tlcd3b	2	MGI:1916202	OTTMUSG00000058356.1	NA	1
chr17	29710709	29710710	3	24.1264	+	chr17	29709727	29715086	5360	+	ENSMUSG00000024014.9	protein_coding	Pim1	2	MGI:97584	OTTMUSG00000046297.5	NA	60
chr17	29710709	29710710	3	24.1264	+	chr17	29665893	29710899	45007	-	ENSMUSG00000097125.4	lncRNA	Gm26885	2	MGI:5477379	OTTMUSG00000073096.6	NA	60
chr19	12772695	12772696	3	24.1224	-	chr19	12744384	12773490	29107	-	ENSMUSG00000024695.17	protein_coding	Zfp91	2	MGI:104854	OTTMUSG00000074913.1	overlapping_locus	117
chr2	3714498	3714499	3	24.1224	+	chr2	3571525	3783179	211655	+	ENSMUSG00000026655.16	protein_coding	Fam107b	2	MGI:1913790	OTTMUSG00000010781.10	NA	1
chr1	34479225	34479226	3	24.1186	+	chr1	34478932	34488437	9506	+	ENSMUSG00000026127.14	protein_coding	Imp4	2	MGI:106572	OTTMUSG00000029577.4	NA	0
chr17	71554037	71554038	3	24.1123	+	chr17	71489555	71556812	67258	+	ENSMUSG00000024052.18	protein_coding	Lpin2	2	MGI:1891341	OTTMUSG00000024753.7	NA	2
chr8	84957704	84957705	3	24.1107	-	chr8	84937307	84963684	26378	-	ENSMUSG00000035671.7	protein_coding	Zswim4	2	MGI:2443726	OTTMUSG00000061278.1	NA	21
chr8	84957705	84957706	3	24.1107	-	chr8	84937307	84963684	26378	-	ENSMUSG00000035671.7	protein_coding	Zswim4	2	MGI:2443726	OTTMUSG00000061278.1	NA	1
chr4	48047506	48047507	3	24.1106	+	chr4	48045153	48086445	41293	+	ENSMUSG00000028341.10	protein_coding	Nr4a3	2	MGI:1352457	OTTMUSG00000006813.2	NA	17
chr3	96489098	96489099	3	24.1091	-	chr3	96485188	96501497	16310	-	ENSMUSG00000028104.15	protein_coding	Polr3gl	2	MGI:1917120	OTTMUSG00000032756.3	NA	0
chr1	89508590	89508591	3	24.1032	+	chr1	89382528	89825339	442812	+	ENSMUSG00000055013.17	protein_coding	Agap1	2	MGI:2653690	OTTMUSG00000048341.3	overlapping_locus	0
chr4	94938240	94938241	3	24.0987	-	chr4	94937271	94940459	3189	-	ENSMUSG00000052684.5	protein_coding	Jun	2	MGI:96646	OTTMUSG00000008035.1	NA	82
chr7	5034189	5034190	3	24.0973	+	chr7	5023552	5063784	40233	+	ENSMUSG00000035228.16	protein_coding	Ccdc106	2	MGI:2385900	OTTMUSG00000023013.9	overlapping_locus	24
chr7	5034189	5034190	3	24.0973	+	chr7	5023375	5039767	16393	+	ENSMUSG00000074405.9	protein_coding	Zfp865	2	MGI:2442656	OTTMUSG00000022335.6	readthrough_gene	24
chr7	5034189	5034190	3	24.0973	+	chr7	5018495	5036096	17602	+	ENSMUSG00000109129.2	protein_coding	Gm44973	2	MGI:5753549	OTTMUSG00000058590.1	readthrough_gene	24
chr2	157311907	157311908	3	24.0892	+	chr2	157260364	157313755	53392	+	ENSMUSG00000027646.16	protein_coding	Src	2	MGI:98397	OTTMUSG00000016179.2	NA	0
chr4	89225300	89225301	3	24.08	-	chr4	89224536	89229276	4741	-	ENSMUSG00000073802.6	protein_coding	Cdkn2b	2	MGI:104737	OTTMUSG00000072160.1	NA	34
chr4	89225300	89225301	3	24.08	-	chr4	89213089	89452672	239584	+	ENSMUSG00000086035.3	lncRNA	Gm12610	2	MGI:3652143	OTTMUSG00000007717.1	ncRNA_host	34
chr1	180553706	180553707	3	24.0681	+	chr1	180553608	180581769	28162	+	ENSMUSG00000026499.6	protein_coding	Acbd3	2	MGI:2181074	OTTMUSG00000050453.1	NA	22
chr9	119801905	119801906	3	24.0522	-	chr9	119800229	119813724	13496	-	ENSMUSG00000032515.9	protein_coding	Csrnp1	2	MGI:2387989	OTTMUSG00000062306.2	NA	75
chr10	128462373	128462374	3	24.0294	-	chr10	128460403	128462616	2214	-	ENSMUSG00000025362.7	protein_coding	Rps26	2	MGI:1351628	OTTMUSG00000065011.1	NA	27
chr10	128462374	128462375	3	24.0294	-	chr10	128460403	128462616	2214	-	ENSMUSG00000025362.7	protein_coding	Rps26	2	MGI:1351628	OTTMUSG00000065011.1	NA	0
chr15	102133011	102133012	3	24.0278	-	chr15	102124430	102140379	15950	-	ENSMUSG00000001281.11	protein_coding	Itgb7	2	MGI:96616	OTTMUSG00000030863.5	NA	76
chr5	121683765	121683766	3	23.9834	-	chr5	121663101	121683968	20868	-	ENSMUSG00000029454.16	protein_coding	Mapkapk5	1	MGI:1333110	OTTMUSG00000023483.5	overlapping_locus	6
chr11	117857351	117857352	3	23.9782	-	chr11	117856905	117860873	3969	-	ENSMUSG00000053113.4	protein_coding	Socs3	2	MGI:1201791	OTTMUSG00000003735.1	NA	9
chr16	49676178	49676179	3	23.9762	-	chr16	49620896	49735373	114478	+	ENSMUSG00000055447.20	protein_coding	Cd47	2	MGI:96617	OTTMUSG00000014965.9	NA	203
chr11	75064367	75064368	3	23.9762	+	chr11	75063385	75068464	5080	+	ENSMUSG00000085609.3	lncRNA	1700016P03Rik	2	MGI:1922792	OTTMUSG00000006193.1	ncRNA_host	14
chr19	6326986	6326987	3	23.9756	+	chr19	6326755	6350126	23372	+	ENSMUSG00000024772.10	protein_coding	Ehd1	2	MGI:1341878	OTTMUSG00000018621.3	NA	122
chr19	6327200	6327201	3	23.9704	-	chr19	6326755	6350126	23372	+	ENSMUSG00000024772.10	protein_coding	Ehd1	2	MGI:1341878	OTTMUSG00000018621.3	NA	12
chr6	88061683	88061684	3	23.9682	+	chr6	88061464	88082286	20823	+	ENSMUSG00000030062.8	protein_coding	Rpn1	2	MGI:98084	OTTMUSG00000057340.1	NA	117
chr13	63449690	63449691	3	23.964	+	chr13	63112707	63473910	361204	+	ENSMUSG00000021458.18	protein_coding	Aopep	2	MGI:1919311	OTTMUSG00000030849.3	ncRNA_host	0
chr7	133723489	133723490	3	23.9591	-	chr7	133484928	133833875	348948	-	ENSMUSG00000054555.12	protein_coding	Adam12	2	MGI:105378	OTTMUSG00000021264.3	overlapping_locus	18
chr5	120749533	120749534	3	23.9591	-	chr5	120732370	120750654	18285	-	ENSMUSG00000029600.11	protein_coding	Rita1	1	MGI:1922021	OTTMUSG00000025342.2	NA	7
chr10	126915726	126915727	3	23.9591	+	chr10	126911153	126929038	17886	+	ENSMUSG00000025422.11	protein_coding	Agap2	2	MGI:3580016	OTTMUSG00000064601.2	NA	1
chr11	4718031	4718032	3	23.9591	-	chr11	4715845	4799536	83692	-	ENSMUSG00000009073.17	protein_coding	Nf2	1	MGI:97307	OTTMUSG00000005071.5	NA	1
chr4	109138185	109138186	3	23.9591	+	chr4	109137465	109245014	107550	+	ENSMUSG00000028552.14	protein_coding	Eps15	2	MGI:104583	OTTMUSG00000008289.4	NA	1
chr5	44886295	44886296	3	23.9591	-	chr5	44629474	44957022	327549	-	ENSMUSG00000039706.12	protein_coding	Ldb2	2	MGI:894670	OTTMUSG00000053817.4	overlapping_locus	1
chr1	127870477	127870478	3	23.9591	+	chr1	127796510	127871605	75096	+	ENSMUSG00000036104.13	protein_coding	Rab3gap1	2	MGI:2445001	OTTMUSG00000025233.3	NA	0
chr1	180251753	180251754	3	23.9591	+	chr1	180158050	180252367	94318	+	ENSMUSG00000038855.11	protein_coding	Itpkb	2	MGI:109235	OTTMUSG00000021781.2	NA	0
chr11	115176240	115176241	3	23.9591	-	chr11	115170448	115188489	18042	-	ENSMUSG00000044788.11	protein_coding	Fads6	2	MGI:3039592	OTTMUSG00000003748.2	NA	0
chr15	76337901	76337902	3	23.9591	-	chr15	76337189	76361477	24289	-	ENSMUSG00000022557.12	protein_coding	Bop1	2	MGI:1334460	OTTMUSG00000070956.1	NA	0
chr17	23919019	23919020	3	23.9591	+	chr17	23918473	23919087	615	-	ENSMUSG00000118572.2	processed_pseudogene	Gm53023	2	MGI:6388915	OTTMUSG00000074890.1	NA	0
chr2	26279391	26279392	3	23.9591	+	chr2	26279351	26287134	7784	+	ENSMUSG00000026926.15	protein_coding	Pmpca	2	MGI:1918568	OTTMUSG00000012769.1	NA	0
chr3	55031262	55031263	3	23.9591	+	chr3	55019529	55044743	25215	+	ENSMUSG00000036580.16	protein_coding	Spg20	1	MGI:2139806	OTTMUSG00000026686.4	NA	0
chr4	138700206	138700207	3	23.9591	+	chr4	138700199	138786482	86284	+	ENSMUSG00000041143.17	protein_coding	Tmco4	2	MGI:1924306	OTTMUSG00000009903.4	NA	0
chr7	90655537	90655538	3	23.9591	-	chr7	90125880	92098455	1972576	+	ENSMUSG00000052572.20	protein_coding	Dlg2	1	MGI:1344351	OTTMUSG00000016974.7	ncRNA_host	0
chr14	117623665	117623666	3	23.9587	-	chr14	117162727	118212818	1050092	+	ENSMUSG00000058571.12	protein_coding	Gpc6	2	MGI:1346322	OTTMUSG00000018004.3	NA	0
chr15	102133069	102133070	3	23.9519	-	chr15	102124430	102140379	15950	-	ENSMUSG00000001281.11	protein_coding	Itgb7	2	MGI:96616	OTTMUSG00000030863.5	NA	35
chr7	4151737	4151738	3	23.9442	-	chr7	4150914	4153373	2460	-	ENSMUSG00000043432.8	protein_coding	Leng9	2	MGI:2444509	OTTMUSG00000027899.1	NA	21
chr4	118993587	118993588	3	23.9375	+	chr4	118990946	118995998	5053	-	ENSMUSG00000085505.2	lncRNA	Gm12868	2	MGI:3651004	OTTMUSG00000008835.1	NA	16
chr4	118993587	118993588	3	23.9375	+	chr4	118965908	118995180	29273	+	ENSMUSG00000028645.12	protein_coding	Slc2a1	2	MGI:95755	OTTMUSG00000008836.5	ncRNA_host	16
chr5	31075553	31075554	3	23.9301	+	chr5	31070746	31078621	7876	+	ENSMUSG00000029163.10	protein_coding	Emilin1	2	MGI:1926189	OTTMUSG00000035952.2	NA	0
chr17	87590652	87590653	3	23.9221	+	chr17	87590314	87689197	98884	+	ENSMUSG00000036918.17	protein_coding	Ttc7	2	MGI:1920999	OTTMUSG00000028525.3	NA	0
chr1	40045917	40045918	3	23.9176	+	chr1	39940330	40064085	123756	+	ENSMUSG00000026074.16	protein_coding	Map4k4	2	MGI:1349394	OTTMUSG00000050440.4	NA	8
chr4	15284111	15284112	3	23.8826	+	chr4	15265831	15286753	20923	+	ENSMUSG00000043252.9	protein_coding	Tmem64	2	MGI:2140359	OTTMUSG00000004587.1	NA	0
chr16	37910008	37910009	3	23.8824	+	chr16	37909363	38066446	157084	+	ENSMUSG00000022812.15	protein_coding	Gsk3b	2	MGI:1861437	OTTMUSG00000016276.5	ncRNA_host	50
chr4	156320731	156320732	3	23.8705	+	chr4	156320376	156332073	11698	+	ENSMUSG00000095567.9	protein_coding	Noc2l	2	MGI:1931051	OTTMUSG00000074688.1	NA	42
chr15	96358677	96358678	3	23.8628	-	chr15	96309580	96358705	49126	-	ENSMUSG00000033228.9	protein_coding	Scaf11	2	MGI:1919443	OTTMUSG00000069746.1	NA	6
chr15	52575857	52575858	3	23.8425	+	chr15	52575804	52593960	18157	+	ENSMUSG00000038622.9	protein_coding	Med30	2	MGI:1917040	OTTMUSG00000070406.1	NA	1
chr2	53974935	53974936	3	23.8301	+	chr2	53974105	53975564	1460	-	ENSMUSG00000075334.3	protein_coding	Rprm	2	MGI:1915124	OTTMUSG00000012457.1	NA	72
chr3	84722617	84722618	3	23.8281	+	chr3	84722575	84886505	163931	+	ENSMUSG00000028086.16	protein_coding	Fbxw7	1	MGI:1354695	OTTMUSG00000022670.2	overlapping_locus	97
chr3	84722617	84722618	3	23.8281	+	chr3	84403733	85794825	1391093	-	ENSMUSG00000102805.6	protein_coding	Gm37240	2	MGI:5610468	OTTMUSG00000032734.5	readthrough_gene	97
chr9	46192819	46192820	3	23.8277	+	chr9	46184362	46193941	9580	+	ENSMUSG00000032078.18	protein_coding	Zpr1	2	MGI:1330262	OTTMUSG00000021886.3	NA	76
chr2	14060791	14060792	3	23.8276	-	chr2	13855093	14060847	205755	-	ENSMUSG00000063275.16	protein_coding	Hacd1	2	MGI:1353592	OTTMUSG00000011400.3	overlapping_locus	25
chr2	153474581	153474582	3	23.8123	-	chr2	153458853	153474701	15849	-	ENSMUSG00000056941.18	protein_coding	Commd7	2	MGI:1914197	OTTMUSG00000016777.2	NA	27
chr8	27469790	27469791	3	23.8113	+	chr8	27467353	27471489	4137	+	ENSMUSG00000085795.9	protein_coding	Zfp703	2	MGI:2662729	OTTMUSG00000060973.1	NA	8
chr8	27469790	27469791	3	23.8113	+	chr8	27467419	27470029	2611	-	ENSMUSG00000109954.2	lncRNA	Gm45371	2	MGI:5791207	OTTMUSG00000060974.1	NA	8
chr8	95393281	95393282	3	23.8041	+	chr8	95393228	95401053	7826	+	ENSMUSG00000031776.18	protein_coding	Arl2bp	2	MGI:1349429	OTTMUSG00000061690.1	NA	6
chr10	79992258	79992259	3	23.7889	+	chr10	79984106	79994202	10097	+	ENSMUSG00000035621.14	protein_coding	Midn	2	MGI:1890222	OTTMUSG00000000001.6	NA	35
chr7	45144128	45144129	3	23.7667	-	chr7	45135686	45173056	37371	+	ENSMUSG00000023467.19	protein_coding	Tulp2	2	MGI:1861600	OTTMUSG00000024071.3	NA	83
chr7	45144128	45144129	3	23.7667	-	chr7	45139882	45159830	19949	-	ENSMUSG00000030824.18	protein_coding	Nucb1	2	MGI:97388	OTTMUSG00000024466.5	NA	83
chr5	35438192	35438193	3	23.7642	+	chr5	35435663	35439107	3445	+	ENSMUSG00000045318.7	protein_coding	Adra2c	2	MGI:87936	OTTMUSG00000056027.1	NA	39
chr19	21775428	21775429	3	23.7415	+	chr19	21755708	21835724	80017	+	ENSMUSG00000024754.14	protein_coding	Cemip2	2	MGI:1890373	OTTMUSG00000073833.1	NA	0
chr7	126385292	126385293	3	23.7409	-	chr7	126385038	126391668	6631	-	ENSMUSG00000030697.8	protein_coding	Ppp4c	2	MGI:1891763	OTTMUSG00000058355.1	NA	27
chr1	180055191	180055192	3	23.7371	-	chr1	180054569	180091003	36435	-	ENSMUSG00000010609.16	protein_coding	Psen2	2	MGI:109284	OTTMUSG00000021488.4	NA	41
chr4	63779197	63779198	3	23.7182	-	chr4	63749545	63779584	30040	-	ENSMUSG00000028362.3	protein_coding	Tnfsf8	2	MGI:88328	OTTMUSG00000000301.1	NA	15
chr6	134694933	134694934	3	23.7086	-	chr6	134692431	134769588	77158	-	ENSMUSG00000030203.18	protein_coding	Dusp16	2	MGI:1917936	OTTMUSG00000023267.3	NA	0
chr5	143406580	143406581	3	23.6752	+	chr5	143389593	143407656	18064	+	ENSMUSG00000079111.4	protein_coding	Kdelr2	2	MGI:1914163	OTTMUSG00000054914.1	NA	37
chr12	21467265	21467266	3	23.6749	-	chr12	21440072	21467638	27567	-	ENSMUSG00000076432.14	protein_coding	Ywhaq	2	MGI:891963	OTTMUSG00000016335.2	NA	163
chr5	32293286	32293287	3	23.6726	+	chr5	32293145	32315186	22042	+	ENSMUSG00000029135.11	protein_coding	Fosl2	2	MGI:102858	OTTMUSG00000055218.2	NA	28
chr5	139777303	139777304	3	23.6689	+	chr5	139777268	139788408	11141	+	ENSMUSG00000018143.11	protein_coding	Mafk	2	MGI:99951	OTTMUSG00000025256.1	NA	88
chr19	8848954	8848955	3	23.6678	+	chr19	8848860	8853227	4368	+	ENSMUSG00000071655.13	protein_coding	Ubxn1	2	MGI:1289301	OTTMUSG00000074540.1	NA	1
chr10	81028569	81028570	3	23.6567	+	chr10	81018839	81029031	10193	+	ENSMUSG00000034974.14	protein_coding	Dapk3	2	MGI:1203520	OTTMUSG00000065059.1	NA	10
chr2	152623519	152623520	3	23.6442	-	chr2	152622588	152673648	51061	-	ENSMUSG00000007659.19	protein_coding	Bcl2l1	2	MGI:88139	OTTMUSG00000015815.6	NA	0
chr12	3359416	3359417	3	23.6439	-	chr12	3297428	3359969	62542	-	ENSMUSG00000020671.10	protein_coding	Rab10	2	MGI:105066	OTTMUSG00000065184.1	NA	81
chr4	93223562	93223563	3	23.6439	-	chr4	93222375	93223748	1374	-	ENSMUSG00000054000.6	protein_coding	Tusc1	2	MGI:2684283	OTTMUSG00000007809.1	NA	17
chr8	111783137	111783138	3	23.6418	+	chr8	111782971	111784296	1326	+	ENSMUSG00000109941.2	protein_coding	Exosc6	2	MGI:1919794	OTTMUSG00000060250.1	overlapping_locus	8
chr8	111783137	111783138	3	23.6418	+	chr8	111759776	111784296	24521	+	ENSMUSG00000031960.15	protein_coding	Aars	2	MGI:2384560	OTTMUSG00000031898.4	overlapping_locus	8
chr13	58275151	58275152	3	23.6275	-	chr13	58273693	58276370	2678	-	ENSMUSG00000007836.7	protein_coding	Hnrnpa0	2	MGI:1924384	OTTMUSG00000068410.1	NA	31
chr15	101167988	101167989	3	23.6262	+	chr15	101152150	101172676	20527	+	ENSMUSG00000023034.8	protein_coding	Nr4a1	2	MGI:1352454	OTTMUSG00000071152.1	NA	8
chr4	94938269	94938270	3	23.6125	-	chr4	94937271	94940459	3189	-	ENSMUSG00000052684.5	protein_coding	Jun	2	MGI:96646	OTTMUSG00000008035.1	NA	50
chr6	124840731	124840732	3	23.5961	-	chr6	124835407	124840946	5540	-	ENSMUSG00000038390.12	protein_coding	Gpr162	2	MGI:1315214	OTTMUSG00000056674.1	NA	19
chr17	65920311	65920312	3	23.5949	-	chr17	65885322	65920550	35229	-	ENSMUSG00000024091.10	protein_coding	Vapa	2	MGI:1353561	OTTMUSG00000072486.2	NA	57
chr1	72750940	72750941	3	23.5886	+	chr1	72750449	72752972	2524	+	ENSMUSG00000046330.11	protein_coding	Rpl37a	2	MGI:98068	OTTMUSG00000061689.2	NA	0
chr11	76289436	76289437	3	23.5824	+	chr11	76148024	76289966	141943	-	ENSMUSG00000020844.7	protein_coding	Nxn	2	MGI:109331	OTTMUSG00000006232.1	NA	0
chr7	5100913	5100914	3	23.5691	+	chr7	5083234	5101177	17944	+	ENSMUSG00000035203.17	protein_coding	Epn1	2	MGI:1333763	OTTMUSG00000026130.3	NA	0
chr3	38510658	38510659	3	23.5541	-	chr3	38503408	38538993	35586	-	ENSMUSG00000044864.17	protein_coding	Ankrd50	2	MGI:2139777	OTTMUSG00000026512.3	NA	0
chr2	130497148	130497149	3	23.5509	-	chr2	130495880	130506579	10700	-	ENSMUSG00000068290.12	protein_coding	Ddrgk1	1	MGI:1924256	OTTMUSG00000015512.3	NA	0
chr2	121859131	121859132	3	23.5502	+	chr2	121859027	121887079	28053	+	ENSMUSG00000027236.9	protein_coding	Eif3j1	2	MGI:1925905	OTTMUSG00000015531.1	ncRNA_host	19
chr9	106308495	106308496	3	23.544	+	chr9	106306653	106308767	2115	+	ENSMUSG00000048758.15	protein_coding	Rpl29	2	MGI:99687	OTTMUSG00000033747.3	NA	0
chr3	137570355	137570356	3	23.536	+	chr3	137570248	137572683	2436	+	ENSMUSG00000037894.14	protein_coding	H2az1	2	MGI:1888388	OTTMUSG00000022256.4	NA	138
chr9	115139074	115139075	3	23.5295	-	chr9	115071649	115139489	67841	-	ENSMUSG00000032437.11	protein_coding	Stt3b	2	MGI:1915542	OTTMUSG00000062861.1	overlapping_locus	34
chr11	85125758	85125759	3	23.5295	-	chr11	85078088	85125956	47869	-	ENSMUSG00000018481.10	protein_coding	Appbp2	2	MGI:1914134	OTTMUSG00000001027.1	NA	27
chr4	40948250	40948251	3	23.5255	-	chr4	40936398	40948281	11884	-	ENSMUSG00000028416.14	protein_coding	Bag1	2	MGI:108047	OTTMUSG00000006605.2	NA	0
chr11	116743915	116743916	3	23.5125	-	chr11	116740727	116743920	3194	-	ENSMUSG00000034120.19	protein_coding	Srsf2	2	MGI:98284	OTTMUSG00000003783.5	NA	35
chr11	116743915	116743916	3	23.5125	-	chr11	116734104	116745089	10986	+	ENSMUSG00000090266.11	protein_coding	Mettl23	1	MGI:1921569	OTTMUSG00000037375.4	overlapping_locus	35
chr11	116743917	116743918	3	23.5125	-	chr11	116740727	116743920	3194	-	ENSMUSG00000034120.19	protein_coding	Srsf2	2	MGI:98284	OTTMUSG00000003783.5	NA	0
chr11	116743917	116743918	3	23.5125	-	chr11	116734104	116745089	10986	+	ENSMUSG00000090266.11	protein_coding	Mettl23	1	MGI:1921569	OTTMUSG00000037375.4	overlapping_locus	0
chr11	70544954	70544955	3	23.4964	-	chr11	70542676	70545470	2795	-	ENSMUSG00000018293.5	protein_coding	Pfn1	2	MGI:97549	OTTMUSG00000006068.2	NA	112
chr8	127319952	127319953	3	23.4957	+	chr8	127315035	127320725	5691	-	ENSMUSG00000051495.9	protein_coding	Irf2bp2	2	MGI:2443921	OTTMUSG00000044607.1	NA	133
chr8	86159479	86159480	3	23.4702	-	chr8	86159315	86159952	638	+	ENSMUSG00000103341.2	TEC	1700051O22Rik	2	MGI:3704315	OTTMUSG00000047654.1	NA	1
chr4	41046169	41046170	3	23.4565	-	chr4	41033074	41048139	15066	-	ENSMUSG00000028427.14	protein_coding	Aqp7	2	MGI:1314647	OTTMUSG00000006623.2	NA	21
chr4	41046170	41046171	3	23.4565	-	chr4	41033074	41048139	15066	-	ENSMUSG00000028427.14	protein_coding	Aqp7	2	MGI:1314647	OTTMUSG00000006623.2	NA	3
chr7	83532280	83532281	3	23.4406	-	chr7	83529081	83533513	4433	-	ENSMUSG00000070462.5	protein_coding	Tlnrd1	2	MGI:1891420	OTTMUSG00000030367.1	NA	28
chr11	57692530	57692531	3	23.4406	+	chr11	57692463	57701043	8581	+	ENSMUSG00000020519.6	protein_coding	Sap30l	2	MGI:1354709	OTTMUSG00000005710.1	NA	15
chr9	46192824	46192825	3	23.428	+	chr9	46184362	46193941	9580	+	ENSMUSG00000032078.18	protein_coding	Zpr1	2	MGI:1330262	OTTMUSG00000021886.3	NA	108
chr9	59577925	59577926	3	23.4271	+	chr9	59563651	59586658	23008	+	ENSMUSG00000032294.18	protein_coding	Pkm	2	MGI:97591	OTTMUSG00000063298.2	NA	35
chr13	95754881	95754882	3	23.4233	-	chr13	95738311	95754995	16685	-	ENSMUSG00000048376.7	protein_coding	F2r	2	MGI:101802	OTTMUSG00000067576.1	NA	20
chr7	120633914	120633915	3	23.4224	+	chr7	120632475	120634319	1845	-	ENSMUSG00000053358.3	TEC	Gm9905	2	MGI:3642311	OTTMUSG00000059377.1	NA	1
chr7	120633914	120633915	3	23.4224	+	chr7	120633668	120677552	43885	+	ENSMUSG00000030876.8	protein_coding	Mettl9	2	MGI:1914862	OTTMUSG00000059378.1	overlapping_locus	1
chr4	152093813	152093814	3	23.4214	+	chr4	152093260	152102137	8878	+	ENSMUSG00000073700.4	protein_coding	Klhl21	2	MGI:1919288	OTTMUSG00000010376.1	NA	54
chr4	152093813	152093814	3	23.4214	+	chr4	152091216	152094076	2861	-	ENSMUSG00000108391.2	TEC	Gm9768	2	MGI:3704239	OTTMUSG00000057963.1	NA	54
chr10	12884205	12884206	3	23.4214	+	chr10	12881087	12884927	3841	+	ENSMUSG00000078348.5	protein_coding	Sf3b5	2	MGI:1913375	OTTMUSG00000042396.2	NA	39
chr2	154535950	154535951	3	23.4197	+	chr2	154493625	154536705	43081	+	ENSMUSG00000038467.16	protein_coding	Chmp4b	2	MGI:1922858	OTTMUSG00000015914.2	NA	364
chr14	70317641	70317642	3	23.4197	+	chr14	70314652	70320063	5412	+	ENSMUSG00000033730.5	protein_coding	Egr3	2	MGI:1306780	OTTMUSG00000069006.1	NA	312
chr2	120394311	120394312	3	23.4091	-	chr2	120349332	120394324	44993	-	ENSMUSG00000027288.17	protein_coding	Zfp106	2	MGI:1270153	OTTMUSG00000015618.3	NA	0
chr9	57321409	57321410	3	23.4085	-	chr9	57292378	57347398	55021	-	ENSMUSG00000063849.7	protein_coding	Ppcdc	2	MGI:1914062	OTTMUSG00000063143.1	NA	2
chr17	57136875	57136876	3	23.4085	-	chr17	57082897	57138013	55117	-	ENSMUSG00000024206.16	protein_coding	Rfx2	2	MGI:106583	OTTMUSG00000072392.1	NA	1
chr5	122593349	122593350	3	23.4085	-	chr5	122591576	122640288	48713	-	ENSMUSG00000029467.16	protein_coding	Atp2a2	2	MGI:88110	OTTMUSG00000054516.1	NA	1
chr10	79965345	79965346	3	23.4085	+	chr10	79951637	79966516	14880	+	ENSMUSG00000003068.18	protein_coding	Stk11	2	MGI:1341870	OTTMUSG00000000002.2	NA	0
chr11	6171330	6171331	3	23.4085	+	chr11	6161013	6180143	19131	-	ENSMUSG00000020447.6	protein_coding	Npc1l1	2	MGI:2685089	OTTMUSG00000000776.1	NA	0
chr14	26300708	26300709	3	23.4085	+	chr14	26295011	26355477	60467	+	ENSMUSG00000040818.11	protein_coding	Dennd6a	2	MGI:2442980	OTTMUSG00000056602.2	NA	0
chr19	45515728	45515729	3	23.4085	+	chr19	45352173	45518452	166280	+	ENSMUSG00000025217.16	protein_coding	Btrc	2	MGI:1338871	OTTMUSG00000067970.3	NA	0
chr2	18033009	18033010	3	23.4085	+	chr2	18032503	18033222	720	+	ENSMUSG00000121198.1	lncRNA	ENSMUSG00000121198	2	NA	NA	NA	0
chr2	18033009	18033010	3	23.4085	+	chr2	18030004	18042548	12545	-	ENSMUSG00000054057.3	protein_coding	A930004D18Rik	2	MGI:1925190	OTTMUSG00000011458.1	NA	0
chr5	135479654	135479655	3	23.4085	+	chr5	135435385	135573974	138590	-	ENSMUSG00000039959.14	protein_coding	Hip1	2	MGI:1099804	OTTMUSG00000055920.4	NA	0
chr6	125650853	125650854	3	23.4085	+	chr6	125529911	125663642	133732	+	ENSMUSG00000001930.18	protein_coding	Vwf	1	MGI:98941	OTTMUSG00000022190.5	NA	0
chr6	146282020	146282021	3	23.4085	-	chr6	146009797	146403721	393925	-	ENSMUSG00000030287.16	protein_coding	Itpr2	2	MGI:99418	OTTMUSG00000025625.6	overlapping_locus	0
chr8	122733864	122733865	3	23.4085	+	chr8	122677231	122755997	78767	+	ENSMUSG00000025316.17	protein_coding	Banp	1	MGI:1889023	OTTMUSG00000036899.8	overlapping_locus	0
chr7	30283884	30283885	3	23.4083	-	chr7	30268283	30288151	19869	-	ENSMUSG00000006307.17	protein_coding	Kmt2b	2	MGI:109565	OTTMUSG00000023938.4	NA	0
chr5	113910867	113910868	3	23.3992	+	chr5	113910809	113916349	5541	+	ENSMUSG00000025825.13	protein_coding	Iscu	2	MGI:1913633	OTTMUSG00000025818.3	NA	29
chr17	35246525	35246526	3	23.3908	-	chr17	35244935	35246992	2058	-	ENSMUSG00000036185.10	protein_coding	Sapcd1	2	MGI:2388100	OTTMUSG00000037143.1	NA	45
chr10	96453220	96453221	3	23.3828	+	chr10	96452868	96458671	5804	+	ENSMUSG00000036478.9	protein_coding	Btg1	2	MGI:88215	OTTMUSG00000064512.1	NA	6
chr3	132797283	132797284	3	23.3771	+	chr3	132687513	132797794	110282	-	ENSMUSG00000028018.16	protein_coding	Gstcd	2	MGI:1914803	OTTMUSG00000023354.3	NA	19
chr12	40272708	40272709	3	23.367	-	chr12	40251566	40298503	46938	-	ENSMUSG00000001627.13	protein_coding	Ifrd1	2	MGI:1316717	OTTMUSG00000035474.4	overlapping_locus	12
chr16	92563983	92563984	3	23.3638	-	chr16	92398354	92623037	224684	-	ENSMUSG00000022952.18	protein_coding	Runx1	1	MGI:99852	OTTMUSG00000049470.3	NA	0
chr10	80426147	80426148	3	23.3615	-	chr10	80419488	80426175	6688	-	ENSMUSG00000003346.15	protein_coding	Abhd17a	1	MGI:106388	OTTMUSG00000047019.4	overlapping_locus	0
chr13	59917556	59917557	3	23.3528	-	chr13	59917311	59923221	5911	+	ENSMUSG00000089875.4	lncRNA	Etohd2	2	MGI:1261417	OTTMUSG00000029141.3	NA	1
chr13	59917556	59917557	3	23.3528	-	chr13	59903223	59917624	14402	-	ENSMUSG00000044792.8	protein_coding	Isca1	2	MGI:1916296	OTTMUSG00000029126.4	overlapping_locus	1
chr13	59917556	59917557	3	23.3528	-	chr13	59906749	59930059	23311	-	ENSMUSG00000114763.2	protein_coding	Gm49354	2	MGI:6121558	OTTMUSG00000068459.1	overlapping_locus	1
chr14	21070802	21070803	3	23.3507	+	chr14	20979466	21083744	104279	+	ENSMUSG00000021823.11	protein_coding	Vcl	2	MGI:98927	OTTMUSG00000068787.1	NA	50
chr12	85686097	85686098	3	23.3358	+	chr12	85645801	85686652	40852	+	ENSMUSG00000034271.17	protein_coding	Jdp2	2	MGI:1932093	OTTMUSG00000067378.1	NA	0
chr6	134694887	134694888	3	23.3292	-	chr6	134692431	134769588	77158	-	ENSMUSG00000030203.18	protein_coding	Dusp16	2	MGI:1917936	OTTMUSG00000023267.3	NA	21
chr17	26287209	26287210	3	23.3154	-	chr17	26208010	26288529	80520	-	ENSMUSG00000037098.19	protein_coding	Rab11fip3	1	MGI:2444431	OTTMUSG00000026527.5	NA	24
chr15	79417238	79417239	3	23.3138	-	chr15	79411937	79430942	19006	-	ENSMUSG00000055065.8	protein_coding	Ddx17	2	MGI:1914290	OTTMUSG00000070782.3	NA	5
chr5	140607776	140607777	3	23.3107	-	chr5	140606333	140634786	28454	-	ENSMUSG00000036565.8	protein_coding	Ttyh3	2	MGI:1925589	OTTMUSG00000054833.1	NA	15
chr3	132797272	132797273	3	23.3062	+	chr3	132687513	132797794	110282	-	ENSMUSG00000028018.16	protein_coding	Gstcd	2	MGI:1914803	OTTMUSG00000023354.3	NA	0
chr17	36343591	36343592	3	23.2863	-	chr17	36340665	36343747	3083	-	ENSMUSG00000067212.9	protein_coding	H2-T23	2	MGI:95957	OTTMUSG00000014955.3	NA	63
chr17	36343591	36343592	3	23.2863	-	chr17	36305345	36349335	43991	+	ENSMUSG00000092368.3	lncRNA	A930015D03Rik	2	MGI:1925060	OTTMUSG00000037347.1	NA	63
chr17	36343592	36343593	3	23.2863	-	chr17	36340665	36343747	3083	-	ENSMUSG00000067212.9	protein_coding	H2-T23	2	MGI:95957	OTTMUSG00000014955.3	NA	31
chr17	36343592	36343593	3	23.2863	-	chr17	36305345	36349335	43991	+	ENSMUSG00000092368.3	lncRNA	A930015D03Rik	2	MGI:1925060	OTTMUSG00000037347.1	NA	31
chr17	36343593	36343594	3	23.2863	-	chr17	36340665	36343747	3083	-	ENSMUSG00000067212.9	protein_coding	H2-T23	2	MGI:95957	OTTMUSG00000014955.3	NA	7
chr17	36343593	36343594	3	23.2863	-	chr17	36305345	36349335	43991	+	ENSMUSG00000092368.3	lncRNA	A930015D03Rik	2	MGI:1925060	OTTMUSG00000037347.1	NA	7
chr12	3359450	3359451	3	23.2789	-	chr12	3297428	3359969	62542	-	ENSMUSG00000020671.10	protein_coding	Rab10	2	MGI:105066	OTTMUSG00000065184.1	NA	13
chr12	31124082	31124083	3	23.2763	+	chr12	31123860	31130250	6391	+	ENSMUSG00000036136.10	protein_coding	Fam110c	2	MGI:1918813	OTTMUSG00000065057.1	NA	29
chr7	5034152	5034153	3	23.2609	+	chr7	5023552	5063784	40233	+	ENSMUSG00000035228.16	protein_coding	Ccdc106	2	MGI:2385900	OTTMUSG00000023013.9	overlapping_locus	0
chr7	5034152	5034153	3	23.2609	+	chr7	5023375	5039767	16393	+	ENSMUSG00000074405.9	protein_coding	Zfp865	2	MGI:2442656	OTTMUSG00000022335.6	readthrough_gene	0
chr7	5034152	5034153	3	23.2609	+	chr7	5018495	5036096	17602	+	ENSMUSG00000109129.2	protein_coding	Gm44973	2	MGI:5753549	OTTMUSG00000058590.1	readthrough_gene	0
chr7	4486112	4486113	3	23.259	-	chr7	4484519	4504679	20161	-	ENSMUSG00000019254.17	protein_coding	Ppp1r12c	2	MGI:1924258	OTTMUSG00000024437.4	NA	29
chr1	39517826	39517827	3	23.2565	-	chr1	39410573	39517836	107264	-	ENSMUSG00000003134.11	protein_coding	Tbc1d8	2	MGI:1927225	OTTMUSG00000050277.3	NA	16
chr11	16958645	16958646	3	23.239	-	chr11	16921206	17002381	81176	-	ENSMUSG00000020120.16	protein_coding	Plek	2	MGI:1860485	OTTMUSG00000005189.3	NA	260
chr7	83533013	83533014	3	23.2266	-	chr7	83529081	83533513	4433	-	ENSMUSG00000070462.5	protein_coding	Tlnrd1	2	MGI:1891420	OTTMUSG00000030367.1	NA	37
chr2	133394351	133394352	3	23.2132	+	chr2	133394079	133404805	10727	+	ENSMUSG00000027358.7	protein_coding	Bmp2	2	MGI:88177	OTTMUSG00000015653.1	NA	25
chr5	121967036	121967037	3	23.1901	-	chr5	121953551	121975709	22159	-	ENSMUSG00000042594.17	protein_coding	Sh2b3	2	MGI:893598	OTTMUSG00000029807.4	ncRNA_host	2
chr9	66853379	66853380	3	23.1679	+	chr9	66853368	66856798	3431	+	ENSMUSG00000036781.14	protein_coding	Rps27l	2	MGI:1915191	OTTMUSG00000033768.1	NA	95
chr8	71326136	71326137	3	23.1648	-	chr8	71320871	71326579	5709	-	ENSMUSG00000007721.7	protein_coding	Ccdc124	2	MGI:1916403	OTTMUSG00000061583.1	NA	0
chr5	109702854	109702855	3	23.1647	-	chr5	109702575	109706859	4285	-	ENSMUSG00000033467.13	protein_coding	Crlf2	2	MGI:1889506	OTTMUSG00000054032.1	NA	42
chr6	88182473	88182474	3	23.1615	+	chr6	88170873	88184014	13142	+	ENSMUSG00000015053.15	protein_coding	Gata2	2	MGI:95662	OTTMUSG00000057342.2	NA	96
chr2	179813403	179813404	3	23.1592	+	chr2	179813278	179818079	4802	+	ENSMUSG00000039041.16	protein_coding	Adrm1	2	MGI:1929289	OTTMUSG00000016265.2	NA	52
chr7	19367543	19367544	3	23.1493	-	chr7	19365496	19398958	33463	-	ENSMUSG00000002981.11	protein_coding	Clptm1	2	MGI:1927155	OTTMUSG00000059268.4	NA	35
chr1	155034526	155034527	3	23.1486	+	chr1	155034461	155084002	49542	+	ENSMUSG00000026470.15	protein_coding	Stx6	2	MGI:1926235	OTTMUSG00000049966.3	overlapping_locus	63
chr5	109703457	109703458	3	23.1486	-	chr5	109702575	109706859	4285	-	ENSMUSG00000033467.13	protein_coding	Crlf2	2	MGI:1889506	OTTMUSG00000054032.1	NA	2
chr11	109253838	109253839	3	23.1307	-	chr11	109253657	109292195	38539	+	ENSMUSG00000020611.15	protein_coding	Gna13	2	MGI:95768	OTTMUSG00000003357.1	NA	84
chr11	109253838	109253839	3	23.1307	-	chr11	109243661	109254480	10820	-	ENSMUSG00000056687.11	lncRNA	Gm11696	2	MGI:3701776	OTTMUSG00000003456.2	NA	84
chr14	56497023	56497024	3	23.1162	-	chr14	56496295	56499717	3423	-	ENSMUSG00000015437.6	protein_coding	Gzmb	2	MGI:109267	OTTMUSG00000068816.1	NA	40
chr7	126379321	126379322	3	23.1149	+	chr7	126376127	126379686	3560	+	ENSMUSG00000042675.16	protein_coding	Ypel3	2	MGI:1913340	OTTMUSG00000022962.3	NA	12
chr3	88410297	88410298	3	23.0944	-	chr3	88387454	88417263	29810	-	ENSMUSG00000028063.16	protein_coding	Lmna	2	MGI:96794	OTTMUSG00000030317.4	NA	54
chr2	126436090	126436091	3	23.0848	-	chr2	126435587	126461219	25633	-	ENSMUSG00000027360.6	protein_coding	Hdc	2	MGI:96062	OTTMUSG00000015753.1	NA	162
chr10	79992242	79992243	3	23.0759	+	chr10	79984106	79994202	10097	+	ENSMUSG00000035621.14	protein_coding	Midn	2	MGI:1890222	OTTMUSG00000000001.6	NA	1
chr8	105357544	105357545	3	23.0737	-	chr8	105354702	105357959	3258	-	ENSMUSG00000031880.8	protein_coding	Rrad	2	MGI:1930943	OTTMUSG00000061963.1	NA	17
chrX	7786130	7786131	3	23.0653	+	chrX	7786061	7790649	4589	+	ENSMUSG00000039278.11	protein_coding	Pcsk1n	2	MGI:1353431	OTTMUSG00000018013.1	NA	0
chr11	112674863	112674864	3	23.0586	+	chr11	112673050	112678586	5537	+	ENSMUSG00000000567.6	protein_coding	Sox9	2	MGI:98371	OTTMUSG00000003313.1	NA	5
chr11	3619405	3619406	3	23.0528	+	chr11	3599759	3633907	34149	+	ENSMUSG00000034543.16	protein_coding	Morc2a	2	MGI:1921772	OTTMUSG00000005034.3	NA	1
chr10	53950749	53950750	3	23.0518	-	chr10	53780881	53951892	171012	-	ENSMUSG00000003746.17	protein_coding	Man1a	1	MGI:104677	OTTMUSG00000024597.3	NA	77
chr6	135357125	135357126	3	23.0438	+	chr6	135339929	135360171	20243	+	ENSMUSG00000030208.16	protein_coding	Emp1	2	MGI:107941	OTTMUSG00000021171.4	NA	38
chr2	179813391	179813392	3	23.0307	+	chr2	179813278	179818079	4802	+	ENSMUSG00000039041.16	protein_coding	Adrm1	2	MGI:1929289	OTTMUSG00000016265.2	NA	16
chr10	81161968	81161969	3	23.0296	+	chr10	81156937	81162076	5140	+	ENSMUSG00000034889.9	protein_coding	Cactin	2	MGI:1917562	OTTMUSG00000065063.1	NA	29
chr6	115784127	115784128	3	23.0209	-	chr6	115782466	115785708	3243	-	ENSMUSG00000057841.6	protein_coding	Rpl32	2	MGI:98038	OTTMUSG00000022927.2	ncRNA_host	45
chr15	79417338	79417339	3	23.0164	-	chr15	79411937	79430942	19006	-	ENSMUSG00000055065.8	protein_coding	Ddx17	2	MGI:1914290	OTTMUSG00000070782.3	NA	28
chr9	45165412	45165413	3	23.013	-	chr9	45165135	45180447	15313	-	ENSMUSG00000032089.17	protein_coding	Il10ra	1	MGI:96538	OTTMUSG00000042168.1	ncRNA_host	40
chr15	76064778	76064779	3	23.0126	-	chr15	76055175	76116774	61600	-	ENSMUSG00000022565.16	protein_coding	Plec	2	MGI:1277961	OTTMUSG00000035240.7	overlapping_locus	21
chr11	68950853	68950854	3	23.012	+	chr11	68950543	68952404	1862	+	ENSMUSG00000045176.4	protein_coding	Borcs6	2	MGI:1919173	OTTMUSG00000005958.1	NA	102
chr11	68950853	68950854	3	23.012	+	chr11	68948544	68951309	2766	-	ENSMUSG00000072809.3	lncRNA	9330160F10Rik	2	MGI:3693095	OTTMUSG00000047090.1	NA	102
chr5	110518859	110518860	3	23.0048	-	chr5	110510436	110596468	86033	-	ENSMUSG00000043323.18	protein_coding	Fbrsl1	2	MGI:1920907	OTTMUSG00000054138.4	NA	0
chr16	4833036	4833037	3	23.004	-	chr16	4831773	4867727	35955	-	ENSMUSG00000022536.15	protein_coding	Glyr1	2	MGI:1921272	OTTMUSG00000071047.1	NA	35
chr16	4833037	4833038	3	23.004	-	chr16	4831773	4867727	35955	-	ENSMUSG00000022536.15	protein_coding	Glyr1	2	MGI:1921272	OTTMUSG00000071047.1	NA	10
chr7	125175783	125175784	3	22.991	+	chr7	125151292	125178646	27355	+	ENSMUSG00000030748.10	protein_coding	Il4ra	2	MGI:105367	OTTMUSG00000058201.1	NA	81
chr5	147047789	147047790	3	22.9892	+	chr5	147013860	147048171	34312	+	ENSMUSG00000029642.12	protein_coding	Polr1d	2	MGI:108403	OTTMUSG00000024630.4	NA	203
chr11	119996721	119996722	3	22.9886	-	chr11	119994786	120042172	47387	-	ENSMUSG00000061306.17	protein_coding	Slc38a10	2	MGI:1919305	OTTMUSG00000004103.4	NA	5
chr16	38752249	38752250	3	22.9836	-	chr16	38721833	38847521	125689	+	ENSMUSG00000022790.15	protein_coding	Igsf11	2	MGI:2388477	OTTMUSG00000016990.2	overlapping_locus	20
chr11	69674353	69674354	3	22.9755	+	chr11	69656738	69674849	18112	+	ENSMUSG00000018750.15	protein_coding	Zbtb4	2	MGI:1922830	OTTMUSG00000005990.4	NA	5
chr19	47843510	47843511	3	22.9736	+	chr19	47843409	47853229	9821	+	ENSMUSG00000025068.9	protein_coding	Gsto1	2	MGI:1342273	OTTMUSG00000028264.2	NA	37
chr19	47843510	47843511	3	22.9736	+	chr19	47726045	47907726	181682	-	ENSMUSG00000044948.18	protein_coding	Cfap43	2	MGI:1289258	OTTMUSG00000034162.2	overlapping_locus	37
chr10	86136416	86136417	3	22.9679	+	chr10	86136236	86185370	49135	+	ENSMUSG00000020044.14	protein_coding	Timp3	2	MGI:98754	OTTMUSG00000021184.3	NA	23
chr10	86136416	86136417	3	22.9679	+	chr10	85890989	86334760	443772	-	ENSMUSG00000059602.15	protein_coding	Syn3	2	MGI:1351334	OTTMUSG00000028681.1	NA	23
chr17	28548142	28548143	3	22.9652	+	chr17	28547445	28550007	2563	+	ENSMUSG00000037805.16	protein_coding	Rpl10a	2	MGI:1343877	OTTMUSG00000023382.4	NA	16
chr7	87927340	87927341	3	22.9586	+	chr7	87927293	87960096	32804	+	ENSMUSG00000030560.18	protein_coding	Ctsc	2	MGI:109553	OTTMUSG00000031137.3	NA	40
chr11	21041397	21041398	3	22.9547	+	chr11	21041291	21100323	59033	+	ENSMUSG00000020134.14	protein_coding	Peli1	2	MGI:1914495	OTTMUSG00000005237.1	overlapping_locus	47
chr11	83538953	83538954	3	22.9445	-	chr11	83538670	83540181	1512	-	ENSMUSG00000000982.6	protein_coding	Ccl3	2	MGI:98260	OTTMUSG00000000991.1	NA	143
chr7	30121643	30121644	3	22.9391	+	chr7	30121157	30128171	7015	+	ENSMUSG00000036931.16	protein_coding	Nfkbid	2	MGI:3041243	OTTMUSG00000026225.2	NA	23
chr7	24166515	24166516	3	22.938	+	chr7	24161909	24175393	13485	+	ENSMUSG00000046223.11	protein_coding	Plaur	2	MGI:97612	OTTMUSG00000058079.2	NA	0
chr2	32599775	32599776	3	22.9275	-	chr2	32595796	32603088	7293	-	ENSMUSG00000009555.17	protein_coding	Cdk9	2	MGI:1328368	OTTMUSG00000012534.3	ncRNA_host	26
chr9	107440601	107440602	3	22.9259	+	chr9	107440454	107443311	2858	+	ENSMUSG00000010054.5	protein_coding	Tusc2	1	MGI:1931086	OTTMUSG00000050781.3	NA	33
chr9	107440601	107440602	3	22.9259	+	chr9	107436008	107445614	9607	-	ENSMUSG00000097099.4	lncRNA	Gm9917	2	MGI:3704343	OTTMUSG00000050868.2	NA	33
chr10	93725665	93725666	3	22.9259	-	chr10	93694351	93732955	38605	-	ENSMUSG00000036112.16	protein_coding	Metap2	2	MGI:1929701	OTTMUSG00000042658.3	NA	3
chr3	96537270	96537271	3	22.9251	+	chr3	96537249	96541107	3859	+	ENSMUSG00000038374.11	protein_coding	Rbm8a	2	MGI:1913129	OTTMUSG00000053140.2	NA	100
chr3	68912694	68912695	3	22.8929	-	chr3	68912071	68941956	29886	+	ENSMUSG00000034349.15	protein_coding	Smc4	2	MGI:1917349	OTTMUSG00000024475.3	ncRNA_host	8
chr9	45165521	45165522	3	22.8853	-	chr9	45165135	45180447	15313	-	ENSMUSG00000032089.17	protein_coding	Il10ra	1	MGI:96538	OTTMUSG00000042168.1	ncRNA_host	46
chr19	44095861	44095862	3	22.8819	-	chr19	44061774	44095919	34146	-	ENSMUSG00000025199.17	protein_coding	Chuk	2	MGI:99484	OTTMUSG00000029724.1	NA	39
chr8	72032303	72032304	3	22.8779	+	chr8	72021526	72039946	18421	+	ENSMUSG00000031808.8	protein_coding	Slc27a1	2	MGI:1347098	OTTMUSG00000062164.1	NA	44
chr2	152153780	152153781	3	22.8704	+	chr2	152135748	152155916	20169	+	ENSMUSG00000027465.14	protein_coding	Tbc1d20	2	MGI:1914481	OTTMUSG00000015833.3	NA	0
chr1	64774349	64774350	3	22.864	-	chr1	64769717	64776910	7194	-	ENSMUSG00000045005.10	protein_coding	Fzd5	2	MGI:108571	OTTMUSG00000047622.1	NA	7
chr14	79539062	79539063	3	22.8538	-	chr14	79526196	79539085	12890	-	ENSMUSG00000022018.8	protein_coding	Rgcc	2	MGI:1913464	OTTMUSG00000042059.1	NA	97
chr1	135694260	135694261	3	22.8531	+	chr1	135693857	135696874	3018	+	ENSMUSG00000041801.6	protein_coding	Phlda3	1	MGI:1351485	OTTMUSG00000022104.1	NA	1
chr2	157120976	157120977	3	22.8531	+	chr2	157050470	157121469	71000	-	ENSMUSG00000074627.12	protein_coding	Mroh8	2	MGI:3603828	OTTMUSG00000016166.3	NA	1
chr2	157120976	157120977	3	22.8531	+	chr2	157120937	157168239	47303	+	ENSMUSG00000027642.16	protein_coding	Rpn2	2	MGI:98085	OTTMUSG00000016167.4	NA	1
chr8	73152887	73152888	3	22.8531	-	chr8	73094843	73175304	80462	-	ENSMUSG00000006276.11	protein_coding	Eps15l1	2	MGI:104582	OTTMUSG00000062100.1	NA	1
chr11	49852552	49852553	3	22.8531	-	chr11	49792662	49871821	79160	+	ENSMUSG00000020374.17	protein_coding	Rasgef1c	2	MGI:1921813	OTTMUSG00000005571.2	NA	0
chr11	70537713	70537714	3	22.8531	-	chr11	70535022	70538305	3284	-	ENSMUSG00000014606.15	protein_coding	Slc25a11	2	MGI:1915113	OTTMUSG00000006069.3	NA	0
chr11	86376678	86376679	3	22.8531	+	chr11	86375483	86389851	14369	+	ENSMUSG00000020521.8	protein_coding	Rnft1	2	MGI:1924142	OTTMUSG00000001201.1	NA	0
chr14	24274589	24274590	3	22.8531	-	chr14	24184021	24295988	111968	-	ENSMUSG00000021782.15	protein_coding	Dlg5	1	MGI:1918478	OTTMUSG00000036719.1	NA	0
chr14	27057299	27057300	3	22.8531	+	chr14	26836856	27125868	289013	+	ENSMUSG00000021895.11	protein_coding	Arhgef3	2	MGI:1918954	OTTMUSG00000068759.1	NA	0
chr14	55946156	55946157	3	22.8531	-	chr14	55937476	55951383	13908	-	ENSMUSG00000022218.17	protein_coding	Tgm1	2	MGI:98730	OTTMUSG00000069727.1	NA	0
chr14	55946156	55946157	3	22.8531	-	chr14	55919375	55949739	30365	+	ENSMUSG00000115154.2	lncRNA	Gm49067	2	MGI:6118449	OTTMUSG00000069726.1	NA	0
chr3	146451021	146451022	3	22.8531	-	chr3	146435329	146518745	83417	-	ENSMUSG00000005034.16	protein_coding	Prkacb	2	MGI:97594	OTTMUSG00000016475.4	NA	0
chr5	104607655	104607656	3	22.8531	+	chr5	104607316	104653685	46370	+	ENSMUSG00000034462.10	protein_coding	Pkd2	2	MGI:1099818	OTTMUSG00000025951.1	NA	0
chr5	140738170	140738171	3	22.8531	+	chr5	140709882	140747194	37313	+	ENSMUSG00000050022.17	protein_coding	Amz1	2	MGI:2442258	OTTMUSG00000026842.3	NA	0
chr6	131352961	131352962	3	22.8531	-	chr6	131341818	131365439	23622	-	ENSMUSG00000030189.16	protein_coding	Ybx3	2	MGI:2137670	OTTMUSG00000056779.2	ncRNA_host	0
chr6	141255008	141255009	3	22.8531	-	chr6	141194995	141453174	258180	+	ENSMUSG00000041741.11	protein_coding	Pde3a	2	MGI:1860764	OTTMUSG00000046194.2	NA	0
chr7	126073519	126073520	3	22.8531	-	chr7	126066166	126074596	8431	-	ENSMUSG00000030733.11	protein_coding	Sh2b1	2	MGI:1201407	OTTMUSG00000058215.1	NA	0
chr7	140648197	140648198	3	22.8531	-	chr7	140641017	140652313	11297	+	ENSMUSG00000055629.6	protein_coding	B4galnt4	2	MGI:2652891	OTTMUSG00000060385.1	NA	0
chr9	106776369	106776370	3	22.8531	+	chr9	106770024	107109108	339085	-	ENSMUSG00000039716.13	protein_coding	Dock3	2	MGI:2429763	OTTMUSG00000036142.3	ncRNA_host	0
chr9	108377430	108377431	3	22.8531	+	chr9	108367801	108379536	11736	+	ENSMUSG00000006676.18	protein_coding	Usp19	1	MGI:1918722	OTTMUSG00000050758.6	NA	0
chr11	4677516	4677517	3	22.8443	+	chr11	4654678	4687669	32992	+	ENSMUSG00000009076.11	protein_coding	Zmat5	2	MGI:1914428	OTTMUSG00000005068.1	NA	0
chr1	105919171	105919172	3	22.8386	+	chr1	105918419	105961797	43379	+	ENSMUSG00000038866.16	protein_coding	Zcchc2	2	MGI:2444114	OTTMUSG00000026946.3	NA	1
chr7	131838536	131838537	3	22.8381	-	chr7	131837509	131918957	81449	-	ENSMUSG00000030930.15	protein_coding	Chst15	1	MGI:1924840	OTTMUSG00000023015.2	overlapping_locus	53
chr7	131838537	131838538	3	22.8381	-	chr7	131837509	131918957	81449	-	ENSMUSG00000030930.15	protein_coding	Chst15	1	MGI:1924840	OTTMUSG00000023015.2	overlapping_locus	27
chr12	69419515	69419516	3	22.8259	+	chr12	69418924	69420557	1634	+	ENSMUSG00000044147.9	protein_coding	Arf6	2	MGI:99435	OTTMUSG00000065763.1	NA	192
chr12	8549259	8549260	3	22.8245	-	chr12	8547661	8550009	2349	-	ENSMUSG00000054364.6	protein_coding	Rhob	2	MGI:107949	OTTMUSG00000065440.1	NA	42
chr5	116152689	116152690	3	22.824	-	chr5	116147375	116154164	6790	+	ENSMUSG00000085376.2	lncRNA	Gm14508	2	MGI:3705279	OTTMUSG00000016930.1	NA	50
chr5	116152689	116152690	3	22.824	-	chr5	116151645	116162567	10923	-	ENSMUSG00000029513.15	protein_coding	Prkab1	2	MGI:1336167	OTTMUSG00000014718.3	NA	50
chr4	107928552	107928553	3	22.819	-	chr4	107901036	108002195	101160	-	ENSMUSG00000028603.16	protein_coding	Scp2	2	MGI:98254	OTTMUSG00000009429.10	NA	46
chr5	5564911	5564912	3	22.8182	-	chr5	5539537	5564958	25422	-	ENSMUSG00000046798.15	protein_coding	Cldn12	2	MGI:1929288	OTTMUSG00000025945.4	NA	0
chr1	170042567	170042568	3	22.8175	+	chr1	170042429	170043991	1563	+	ENSMUSG00000044306.5	lncRNA	4930500M09Rik	2	MGI:3630173	OTTMUSG00000021541.2	NA	0
chr1	170042567	170042568	3	22.8175	+	chr1	170020989	170042966	21978	-	ENSMUSG00000026667.15	protein_coding	Uhmk1	1	MGI:1341908	OTTMUSG00000021543.1	NA	0
chr2	24298250	24298251	3	22.8153	+	chr2	24257592	24304966	47375	+	ENSMUSG00000026979.17	protein_coding	Psd4	2	MGI:2674093	OTTMUSG00000011956.4	NA	0
chr7	45112911	45112912	3	22.7961	-	chr7	45111121	45116322	5202	-	ENSMUSG00000003873.12	protein_coding	Bax	2	MGI:99702	OTTMUSG00000059409.3	overlapping_locus	3
chr11	117703509	117703510	3	22.7912	+	chr11	117700494	117705109	4616	+	ENSMUSG00000048277.16	protein_coding	Syngr2	2	MGI:1328324	OTTMUSG00000003678.5	overlapping_locus	0
chr11	117703509	117703510	3	22.7912	+	chr11	117700494	117730730	30237	+	ENSMUSG00000093485.2	protein_coding	Gm20708	1	MGI:5313155	OTTMUSG00000003733.3	readthrough_gene	0
chr18	70701869	70701870	3	22.7801	+	chr18	70701260	70759202	57943	+	ENSMUSG00000024513.17	protein_coding	Mbd2	2	MGI:1333813	OTTMUSG00000027673.2	NA	72
chr17	78507965	78507966	3	22.7798	+	chr17	78507677	78684021	176345	+	ENSMUSG00000024074.9	protein_coding	Crim1	2	MGI:1354756	OTTMUSG00000073011.1	ncRNA_host	1
chr15	77726298	77726299	3	22.7749	-	chr15	77644787	77726375	81589	-	ENSMUSG00000022443.18	protein_coding	Myh9	2	MGI:107717	OTTMUSG00000016428.4	ncRNA_host	85
chr1	155077911	155077912	3	22.7643	+	chr1	155034461	155084002	49542	+	ENSMUSG00000026470.15	protein_coding	Stx6	2	MGI:1926235	OTTMUSG00000049966.3	overlapping_locus	30
chr17	46342969	46342970	3	22.7604	-	chr17	46327919	46343295	15377	-	ENSMUSG00000023951.19	protein_coding	Vegfa	2	MGI:103178	OTTMUSG00000016285.5	NA	13
chr3	88410294	88410295	3	22.7576	-	chr3	88387454	88417263	29810	-	ENSMUSG00000028063.16	protein_coding	Lmna	2	MGI:96794	OTTMUSG00000030317.4	NA	86
chr2	131021833	131021834	3	22.7565	-	chr2	131017102	131021987	4886	-	ENSMUSG00000068267.6	protein_coding	Cenpb	2	MGI:88376	OTTMUSG00000015913.1	overlapping_locus	2
chr2	131021833	131021834	3	22.7565	-	chr2	131012181	131029202	17022	-	ENSMUSG00000027329.10	protein_coding	Spef1	2	MGI:3513546	OTTMUSG00000015912.1	overlapping_locus	2
chr11	74615128	74615129	3	22.7535	-	chr11	74564775	74615496	50722	-	ENSMUSG00000020745.16	protein_coding	Pafah1b1	2	MGI:109520	OTTMUSG00000006184.2	NA	5
chr11	98686723	98686724	3	22.7515	+	chr11	98686342	98698685	12344	+	ENSMUSG00000052915.15	protein_coding	Msl1	2	MGI:1921276	OTTMUSG00000006405.3	overlapping_locus	0
chr15	76396010	76396011	3	22.7504	-	chr15	76386215	76396153	9939	-	ENSMUSG00000022555.13	protein_coding	Dgat1	2	MGI:1333825	OTTMUSG00000034893.6	NA	57
chr5	73709007	73709008	3	22.7457	+	chr5	73638343	73718137	79795	+	ENSMUSG00000051674.16	protein_coding	Dcun1d4	2	MGI:2140972	OTTMUSG00000024911.5	NA	27
chr4	48046186	48046187	3	22.7283	+	chr4	48045153	48086445	41293	+	ENSMUSG00000028341.10	protein_coding	Nr4a3	2	MGI:1352457	OTTMUSG00000006813.2	NA	0
chr5	134611590	134611591	3	22.7246	+	chr5	134610220	134630659	20440	+	ENSMUSG00000023104.10	protein_coding	Rfc2	2	MGI:1341868	OTTMUSG00000055749.1	NA	0
chr9	114249459	114249460	3	22.7229	+	chr9	114230144	114303966	73823	+	ENSMUSG00000045594.11	protein_coding	Glb1	2	MGI:88151	OTTMUSG00000062516.1	overlapping_locus	2
chr3	90120283	90120284	3	22.7055	-	chr3	90119829	90120958	1130	-	ENSMUSG00000090733.7	protein_coding	Rps27	2	MGI:1888676	OTTMUSG00000052891.1	NA	38
chr10	80422835	80422836	3	22.703	-	chr10	80419488	80426175	6688	-	ENSMUSG00000003346.15	protein_coding	Abhd17a	1	MGI:106388	OTTMUSG00000047019.4	overlapping_locus	104
chr5	122639909	122639910	3	22.6855	-	chr5	122591576	122640288	48713	-	ENSMUSG00000029467.16	protein_coding	Atp2a2	2	MGI:88110	OTTMUSG00000054516.1	NA	76
chr11	5667483	5667484	3	22.678	-	chr11	5663417	5712376	48960	-	ENSMUSG00000049680.18	protein_coding	Urgcp	2	MGI:1919296	OTTMUSG00000005098.3	overlapping_locus	31
chr12	111725359	111725360	3	22.6737	-	chr12	111725283	111774278	48996	+	ENSMUSG00000021288.20	protein_coding	Klc1	1	MGI:107978	OTTMUSG00000027507.4	NA	122
chr12	8549254	8549255	3	22.6623	-	chr12	8547661	8550009	2349	-	ENSMUSG00000054364.6	protein_coding	Rhob	2	MGI:107949	OTTMUSG00000065440.1	NA	96
chr3	96081248	96081249	3	22.6572	+	chr3	96079648	96084880	5233	+	ENSMUSG00000068856.4	protein_coding	Sf3b4	2	MGI:109580	OTTMUSG00000021896.2	ncRNA_host	9
chr7	80513286	80513287	3	22.648	+	chr7	80510668	80526285	15618	+	ENSMUSG00000038797.14	protein_coding	Zscan2	2	MGI:99176	OTTMUSG00000027313.3	NA	24
chr5	112481342	112481343	3	22.6475	+	chr5	112474224	112485939	11716	+	ENSMUSG00000029345.14	protein_coding	Tfip11	2	MGI:1930075	OTTMUSG00000023449.6	NA	1
chr1	183126886	183126887	3	22.641	-	chr1	183107682	183150894	43213	-	ENSMUSG00000056050.16	protein_coding	Mia3	2	MGI:2443183	OTTMUSG00000050580.5	NA	16
chr17	48607319	48607320	3	22.6356	+	chr17	48606526	48619561	13036	+	ENSMUSG00000071068.8	protein_coding	Treml2	2	MGI:2147038	OTTMUSG00000072562.1	NA	11
chr11	21041386	21041387	3	22.6333	+	chr11	21041291	21100323	59033	+	ENSMUSG00000020134.14	protein_coding	Peli1	2	MGI:1914495	OTTMUSG00000005237.1	overlapping_locus	25
chr2	180106320	180106321	3	22.6327	+	chr2	180098038	180116660	18623	+	ENSMUSG00000038963.16	protein_coding	Slco4a1	2	MGI:1351866	OTTMUSG00000016331.1	NA	101
chr7	105393368	105393369	3	22.6309	-	chr7	105388600	105393568	4969	-	ENSMUSG00000043866.12	protein_coding	Taf10	2	MGI:1346320	OTTMUSG00000025599.2	NA	77
chr5	129085604	129085605	3	22.624	-	chr5	129061621	129085638	24018	-	ENSMUSG00000029428.14	protein_coding	Stx2	2	MGI:108059	OTTMUSG00000027708.3	NA	2
chr12	80837447	80837448	3	22.6154	+	chr12	80837284	80927609	90326	+	ENSMUSG00000021133.10	protein_coding	Susd6	2	MGI:2444661	OTTMUSG00000065646.1	NA	125
chr12	31125150	31125151	3	22.6143	+	chr12	31123860	31130250	6391	+	ENSMUSG00000036136.10	protein_coding	Fam110c	2	MGI:1918813	OTTMUSG00000065057.1	NA	117
chr5	93354110	93354111	3	22.6092	-	chr5	93329792	93354354	24563	-	ENSMUSG00000063015.13	protein_coding	Ccni	2	MGI:1341077	OTTMUSG00000026616.3	overlapping_locus	10
chr6	87151349	87151350	3	22.6089	-	chr6	87110835	87312803	201969	-	ENSMUSG00000033420.13	protein_coding	Antxr1	2	MGI:1916788	OTTMUSG00000057167.1	NA	31
chr5	109702799	109702800	3	22.5889	-	chr5	109702575	109706859	4285	-	ENSMUSG00000033467.13	protein_coding	Crlf2	2	MGI:1889506	OTTMUSG00000054032.1	NA	113
chr18	15195679	15195680	3	22.5885	-	chr18	15101742	15284503	182762	-	ENSMUSG00000036225.16	protein_coding	Kctd1	2	MGI:1918269	OTTMUSG00000073100.2	NA	18
chr8	71060950	71060951	3	22.5885	-	chr8	71050140	71061522	11383	-	ENSMUSG00000070003.8	protein_coding	Ssbp4	2	MGI:1924150	OTTMUSG00000061447.1	NA	15
chr10	42378213	42378214	3	22.5885	+	chr10	42378027	42411366	33340	+	ENSMUSG00000019804.13	protein_coding	Snx3	2	MGI:1860188	OTTMUSG00000019461.2	NA	2
chr11	53191270	53191271	3	22.5874	-	chr11	53150641	53191284	40644	-	ENSMUSG00000020361.14	protein_coding	Hspa4	2	MGI:1342292	OTTMUSG00000000056.1	NA	0
chr12	72808219	72808220	3	22.5801	+	chr12	72807515	72846593	39079	+	ENSMUSG00000021096.12	protein_coding	Ppm1a	2	MGI:99878	OTTMUSG00000066067.1	NA	15
chr6	99498385	99498386	3	22.5694	+	chr6	98902299	99499682	597384	-	ENSMUSG00000030067.18	protein_coding	Foxp1	1	MGI:1914004	OTTMUSG00000022717.21	overlapping_locus	33
chr6	99498385	99498386	3	22.5694	+	chr6	99234445	99643758	409314	-	ENSMUSG00000030068.5	protein_coding	Gm20696	2	MGI:5313143	OTTMUSG00000022730.6	overlapping_locus	33
chr6	99498344	99498345	3	22.5694	+	chr6	98902299	99499682	597384	-	ENSMUSG00000030067.18	protein_coding	Foxp1	1	MGI:1914004	OTTMUSG00000022717.21	overlapping_locus	0
chr6	99498344	99498345	3	22.5694	+	chr6	99234445	99643758	409314	-	ENSMUSG00000030068.5	protein_coding	Gm20696	2	MGI:5313143	OTTMUSG00000022730.6	overlapping_locus	0
chr6	28424121	28424122	3	22.5663	+	chr6	28423559	28426601	3043	+	ENSMUSG00000020440.14	protein_coding	Arf5	2	MGI:99434	OTTMUSG00000021282.2	NA	7
chr6	28424121	28424122	3	22.5663	+	chr6	28416090	28428389	12300	-	ENSMUSG00000029708.10	protein_coding	Gcc1	1	MGI:1921625	OTTMUSG00000021283.4	NA	7
chr17	46328909	46328910	3	22.5653	-	chr17	46327919	46343295	15377	-	ENSMUSG00000023951.19	protein_coding	Vegfa	2	MGI:103178	OTTMUSG00000016285.5	NA	58
chr17	46328910	46328911	3	22.5653	-	chr17	46327919	46343295	15377	-	ENSMUSG00000023951.19	protein_coding	Vegfa	2	MGI:103178	OTTMUSG00000016285.5	NA	32
chr16	92189063	92189064	3	22.5577	-	chr16	92188841	92272112	83272	-	ENSMUSG00000022951.18	protein_coding	Rcan1	2	MGI:1890564	OTTMUSG00000071833.1	NA	20
chr4	115874732	115874733	3	22.5424	-	chr4	115824342	115875123	50782	-	ENSMUSG00000034171.14	protein_coding	Faah	2	MGI:109609	OTTMUSG00000008726.2	NA	34
chr4	11007522	11007523	3	22.5423	-	chr4	10988662	11007927	19266	-	ENSMUSG00000049969.4	protein_coding	Plekhf2	2	MGI:1919051	OTTMUSG00000004511.4	NA	107
chr19	5540558	5540559	3	22.5398	+	chr19	5540483	5545229	4747	+	ENSMUSG00000056201.9	protein_coding	Cfl1	2	MGI:101757	OTTMUSG00000060221.2	NA	194
chr5	35184232	35184233	3	22.5242	+	chr5	35106789	35190939	84151	+	ENSMUSG00000029101.17	protein_coding	Rgs12	1	MGI:1918979	OTTMUSG00000023191.7	ncRNA_host	0
chr15	57755754	57755755	3	22.5136	-	chr15	57732898	57755844	22947	-	ENSMUSG00000022365.7	protein_coding	Derl1	2	MGI:1915069	OTTMUSG00000070430.1	NA	64
chr3	75464147	75464148	3	22.492	-	chr3	75423797	75464163	40367	-	ENSMUSG00000027835.12	protein_coding	Pdcd10	2	MGI:1928396	OTTMUSG00000031048.6	NA	0
chr7	44518840	44518841	3	22.4892	-	chr7	44512491	44519212	6722	-	ENSMUSG00000038502.18	protein_coding	Ptov1	2	MGI:1933946	OTTMUSG00000029494.4	NA	13
chr9	44231307	44231308	3	22.474	-	chr9	44220534	44231582	11049	-	ENSMUSG00000032120.12	protein_coding	C2cd2l	2	MGI:1919014	OTTMUSG00000063241.1	NA	5
chr17	28039532	28039533	3	22.4661	-	chr17	27970209	28039622	69414	-	ENSMUSG00000056692.14	protein_coding	Ilrun	2	MGI:106281	OTTMUSG00000022177.6	NA	23
chr8	72032271	72032272	3	22.4658	+	chr8	72021526	72039946	18421	+	ENSMUSG00000031808.8	protein_coding	Slc27a1	2	MGI:1347098	OTTMUSG00000062164.1	NA	1
chr4	141359685	141359686	3	22.4604	-	chr4	141353045	141392210	39166	-	ENSMUSG00000028917.15	protein_coding	Plekhm2	2	MGI:1916832	OTTMUSG00000010343.2	NA	13
chr11	119176161	119176162	3	22.4583	+	chr11	119158713	119176280	17568	+	ENSMUSG00000025579.15	protein_coding	Gaa	2	MGI:95609	OTTMUSG00000003997.2	NA	1
chr8	11058022	11058023	3	22.4538	-	chr8	11034681	11058458	23778	-	ENSMUSG00000038894.8	protein_coding	Irs2	2	MGI:109334	OTTMUSG00000059106.1	NA	3
chr8	11058022	11058023	3	22.4538	-	chr8	11057850	11104541	46692	+	ENSMUSG00000096938.8	lncRNA	9530052E02Rik	2	MGI:3588277	OTTMUSG00000059107.1	NA	3
chr14	52245813	52245814	3	22.4522	-	chr14	52243534	52258190	14657	-	ENSMUSG00000049295.18	protein_coding	Zfp219	2	MGI:1917140	OTTMUSG00000069313.1	NA	30
chr4	156076854	156076855	3	22.4494	-	chr4	156073923	156077106	3184	-	ENSMUSG00000050796.5	protein_coding	B3galt6	2	MGI:2152819	OTTMUSG00000010988.1	NA	1
chr19	21249951	21249952	3	22.4459	+	chr19	21249642	21264204	14563	+	ENSMUSG00000024750.12	protein_coding	Zfand5	2	MGI:1278334	OTTMUSG00000032984.4	NA	128
chr4	128645498	128645499	3	22.438	+	chr4	128582531	128646674	64144	+	ENSMUSG00000028796.18	protein_coding	Phc2	2	MGI:1860454	OTTMUSG00000009456.5	NA	10
chr19	47843497	47843498	3	22.4345	+	chr19	47843409	47853229	9821	+	ENSMUSG00000025068.9	protein_coding	Gsto1	2	MGI:1342273	OTTMUSG00000028264.2	NA	3
chr19	47843497	47843498	3	22.4345	+	chr19	47726045	47907726	181682	-	ENSMUSG00000044948.18	protein_coding	Cfap43	2	MGI:1289258	OTTMUSG00000034162.2	overlapping_locus	3
chr14	47426299	47426300	3	22.4133	-	chr14	47391352	47426870	35519	-	ENSMUSG00000037580.11	protein_coding	Gch1	2	MGI:95675	OTTMUSG00000069616.1	overlapping_locus	73
chr15	79417345	79417346	3	22.413	-	chr15	79411937	79430942	19006	-	ENSMUSG00000055065.8	protein_coding	Ddx17	2	MGI:1914290	OTTMUSG00000070782.3	NA	0
chr5	121711489	121711490	3	22.4003	-	chr5	121704090	121731887	27798	-	ENSMUSG00000029455.15	protein_coding	Aldh2	2	MGI:99600	OTTMUSG00000023440.3	NA	61
chr11	106268674	106268675	3	22.397	-	chr11	106268482	106278901	10420	-	ENSMUSG00000001029.16	protein_coding	Icam2	2	MGI:96394	OTTMUSG00000003420.6	NA	0
chr19	47886199	47886200	3	22.3937	-	chr19	47883041	47907738	24698	-	ENSMUSG00000117975.2	protein_coding	Itprip	2	MGI:3042776	OTTMUSG00000074481.1	overlapping_locus	29
chr19	47886199	47886200	3	22.3937	-	chr19	47726045	47907726	181682	-	ENSMUSG00000044948.18	protein_coding	Cfap43	2	MGI:1289258	OTTMUSG00000034162.2	overlapping_locus	29
chr1	88629849	88629850	3	22.393	-	chr1	88600847	88629943	29097	-	ENSMUSG00000049866.13	protein_coding	Arl4c	2	MGI:2445172	OTTMUSG00000028785.5	NA	156
chr6	42333836	42333837	3	22.3911	+	chr6	42326564	42337147	10584	+	ENSMUSG00000029860.17	protein_coding	Zyx	2	MGI:103072	OTTMUSG00000057508.4	NA	3
chr5	123618451	123618452	3	22.3822	-	chr5	123618220	123627552	9333	-	ENSMUSG00000029437.13	protein_coding	Il31	2	MGI:1923649	OTTMUSG00000054631.1	NA	35
chr7	110470679	110470680	3	22.3812	-	chr7	110467473	110581668	114196	-	ENSMUSG00000005611.16	protein_coding	Irag1	2	MGI:1338023	OTTMUSG00000033851.3	overlapping_locus	1
chr11	90140416	90140417	3	22.3754	+	chr11	90140282	90169415	29134	+	ENSMUSG00000003948.18	protein_coding	Mmd	2	MGI:1914718	OTTMUSG00000060262.1	overlapping_locus	112
chr11	90140416	90140417	3	22.3754	+	chr11	90078934	90158407	79474	+	ENSMUSG00000109967.2	lncRNA	Gm45883	2	MGI:5804998	OTTMUSG00000060261.1	overlapping_locus	112
chr11	90140416	90140417	3	22.3754	+	chr11	90078509	90142081	63573	+	ENSMUSG00000110344.2	protein_coding	Smim36	2	MGI:5804831	OTTMUSG00000001286.2	readthrough_gene	112
chr4	45342434	45342435	3	22.3733	+	chr4	45342101	45379759	37659	+	ENSMUSG00000035572.17	protein_coding	Dcaf10	2	MGI:2140179	OTTMUSG00000007621.3	NA	1
chr9	61320168	61320169	3	22.3698	+	chr9	61280140	61325769	45630	+	ENSMUSG00000032280.17	protein_coding	Tle3	2	MGI:104634	OTTMUSG00000035108.10	NA	39
chr11	5667479	5667480	3	22.365	-	chr11	5663417	5712376	48960	-	ENSMUSG00000049680.18	protein_coding	Urgcp	2	MGI:1919296	OTTMUSG00000005098.3	overlapping_locus	76
chr10	72493113	72493114	3	22.3635	+	chr10	72490677	72510796	20120	+	ENSMUSG00000019923.15	protein_coding	Zwint	2	MGI:1289227	OTTMUSG00000028989.2	NA	21
chr2	130471577	130471578	3	22.3464	+	chr2	130431922	130471958	40037	-	ENSMUSG00000027300.11	protein_coding	Ubox5	2	MGI:2154658	OTTMUSG00000015515.3	overlapping_locus	0
chr2	130471577	130471578	3	22.3464	+	chr2	130455760	130471947	16188	-	ENSMUSG00000079043.4	protein_coding	Fastkd5	2	MGI:2139469	OTTMUSG00000015493.3	overlapping_locus	0
chr16	16121124	16121125	3	22.3387	+	chr16	16120829	16127504	6676	+	ENSMUSG00000022792.17	protein_coding	Yars2	2	MGI:1917370	OTTMUSG00000026531.4	NA	14
chr9	108217331	108217332	3	22.3358	+	chr9	108216102	108217542	1441	+	ENSMUSG00000063856.9	protein_coding	Gpx1	2	MGI:104887	OTTMUSG00000050754.5	overlapping_locus	29
chr2	14060830	14060831	3	22.3189	-	chr2	13855093	14060847	205755	-	ENSMUSG00000063275.16	protein_coding	Hacd1	2	MGI:1353592	OTTMUSG00000011400.3	overlapping_locus	0
chr7	126735737	126735738	3	22.315	-	chr7	126731404	126736995	5592	-	ENSMUSG00000051457.8	protein_coding	Spn	2	MGI:98384	OTTMUSG00000029411.2	NA	11
chr4	152262675	152262676	3	22.3137	+	chr4	152262591	152356309	93719	+	ENSMUSG00000028937.15	protein_coding	Acot7	2	MGI:1917275	OTTMUSG00000010306.5	overlapping_locus	15
chr7	101899502	101899503	3	22.3086	-	chr7	101888330	101905261	16932	-	ENSMUSG00000073982.12	protein_coding	Rhog	2	MGI:1928370	OTTMUSG00000022529.2	NA	0
chr7	16051244	16051245	3	22.3045	+	chr7	16042318	16052130	9813	+	ENSMUSG00000002083.14	protein_coding	Bbc3	2	MGI:2181667	OTTMUSG00000022267.4	NA	34
chr4	120524320	120524321	3	22.3021	+	chr4	120523769	120525017	1249	+	ENSMUSG00000070803.7	protein_coding	Cited4	2	MGI:1861694	OTTMUSG00000008811.1	NA	9
chr11	115599403	115599404	3	22.2982	-	chr11	115534871	115599423	64553	-	ENSMUSG00000059923.14	protein_coding	Grb2	2	MGI:95805	OTTMUSG00000003535.3	overlapping_locus	19
chr12	91678383	91678384	3	22.2929	-	chr12	91599783	91755161	155379	-	ENSMUSG00000020961.16	protein_coding	Ston2	2	MGI:1918272	OTTMUSG00000035527.7	overlapping_locus	1
chr17	44918540	44918541	3	22.2928	-	chr17	44806874	45125684	318811	-	ENSMUSG00000039153.18	protein_coding	Runx2	2	MGI:99829	OTTMUSG00000033514.5	ncRNA_host	4
chr15	99622751	99622752	3	22.2928	+	chr15	99615396	99622886	7491	+	ENSMUSG00000023019.13	protein_coding	Gpd1	2	MGI:95679	OTTMUSG00000034997.1	NA	3
chr12	25355640	25355641	3	22.2928	-	chr12	25353756	25436996	83241	+	ENSMUSG00000113669.3	lncRNA	Gm36723	2	MGI:5595882	OTTMUSG00000067106.2	NA	1
chr17	47734156	47734157	3	22.2928	-	chr17	47723659	47748301	24643	-	ENSMUSG00000047150.9	protein_coding	1700001C19Rik	2	MGI:1922712	OTTMUSG00000028416.1	overlapping_locus	1
chr2	160604723	160604724	3	22.2928	+	chr2	160573220	160617680	44461	+	ENSMUSG00000016933.18	protein_coding	Plcg1	2	MGI:97615	OTTMUSG00000001177.5	NA	1
chr2	160604723	160604724	3	22.2928	+	chr2	160590628	160714918	124291	-	ENSMUSG00000035877.18	protein_coding	Zhx3	2	MGI:2444772	OTTMUSG00000001048.8	overlapping_locus	1
chr6	17666014	17666015	3	22.2928	+	chr6	17636233	17666971	30739	+	ENSMUSG00000015733.14	protein_coding	Capza2	2	MGI:106222	OTTMUSG00000016383.7	NA	1
chr1	172000243	172000244	3	22.2928	+	chr1	171975651	172024572	48922	+	ENSMUSG00000026554.16	protein_coding	Dcaf8	1	MGI:91860	OTTMUSG00000050094.2	NA	0
[truncated: 5,594 more rows]

## Sheet: Unstim
Chr	Start	End		Score									Gene					Coverage
chr4	35258215	35258216	3	507.395	-	chr4	35225897	35262222	36326	+	ENSMUSG00000084828.2	lncRNA	Gm12367	2	MGI:3649554	OTTMUSG00000006498.1	NA	114
chr17	84873559	84873560	3	417.416	+	chr17	84819323	84929566	110244	+	ENSMUSG00000040852.7	protein_coding	Plekhh2	2	MGI:2146813	OTTMUSG00000072816.1	NA	3
chr17	84873559	84873560	3	417.416	+	chr17	84853375	84874252	20878	-	ENSMUSG00000117391.2	lncRNA	4930500A05Rik	2	MGI:1922222	OTTMUSG00000072817.1	NA	3
chr12	105713624	105713625	3	392.48	+	chr12	105672235	105748706	76472	+	ENSMUSG00000041323.7	protein_coding	Ak7	2	MGI:1926051	OTTMUSG00000066339.1	NA	18
chr5	89715333	89715334	3	316.872	+	chr5	89675288	89731599	56312	+	ENSMUSG00000035528.5	protein_coding	Npffr2	2	MGI:1860130	OTTMUSG00000026708.1	NA	1
chr15	34837733	34837734	3	281.974	-	chr15	34837501	34843553	6053	+	ENSMUSG00000050963.8	protein_coding	Kcns2	2	MGI:1197011	OTTMUSG00000070255.1	NA	291
chr1	179148215	179148216	3	281.035	-	chr1	178779525	179345606	566082	-	ENSMUSG00000055067.16	protein_coding	Smyd3	2	MGI:1916976	OTTMUSG00000017093.2	NA	28
chr9	94755192	94755193	3	267.869	-	chr9	94551962	95112498	560537	+	ENSMUSG00000031129.10	protein_coding	Slc9a9	1	MGI:2679732	OTTMUSG00000032832.2	ncRNA_host	535
chr12	55912782	55912783	3	265.156	-	chr12	55883109	55916521	33413	+	ENSMUSG00000012076.9	protein_coding	Brms1l	2	MGI:1196337	OTTMUSG00000065460.1	NA	24
chr9	97596608	97596609	3	245.15	-	chr9	97326448	97915234	588787	-	ENSMUSG00000032452.13	protein_coding	Clstn2	2	MGI:1929897	OTTMUSG00000032788.1	overlapping_locus	4
chr8	115652967	115652968	3	242.237	+	chr8	115166395	116079447	913053	+	ENSMUSG00000004637.16	protein_coding	Wwox	2	MGI:1931237	OTTMUSG00000030624.1	NA	33
chr1	162280893	162280894	3	236.771	-	chr1	161810022	162305603	495582	-	ENSMUSG00000040265.17	protein_coding	Dnm3	1	MGI:1341299	OTTMUSG00000029472.10	NA	4
chr14	66097350	66097351	3	234.337	-	chr14	66074751	66104056	29306	+	ENSMUSG00000022035.7	protein_coding	Ccdc25	2	MGI:1914429	OTTMUSG00000068853.1	NA	1
chr14	116608911	116608912	3	233.523	-	chr14	115329647	116762591	1432945	+	ENSMUSG00000022112.15	protein_coding	Gpc5	2	MGI:1194894	OTTMUSG00000042137.1	NA	16
chr5	30348307	30348308	3	232.982	+	chr5	30323302	30360160	36859	-	ENSMUSG00000025745.13	protein_coding	Hadha	2	MGI:2135593	OTTMUSG00000024740.5	NA	22
chr15	72779001	72779002	3	218.817	-	chr15	72461469	72933053	471585	-	ENSMUSG00000047921.19	protein_coding	Trappc9	2	MGI:1923760	OTTMUSG00000070678.2	overlapping_locus	8
chr12	108421766	108421767	3	216.055	+	chr12	108337216	108505876	168661	+	ENSMUSG00000058070.15	protein_coding	Eml1	2	MGI:1915769	OTTMUSG00000024650.3	NA	8
chr12	55723795	55723796	3	215.185	+	chr12	55649681	55867952	218272	-	ENSMUSG00000021027.18	protein_coding	Ralgapa1	2	MGI:1931050	OTTMUSG00000065452.3	ncRNA_host	5
chr11	57641592	57641593	3	212.454	+	chr11	57536268	57678340	142073	+	ENSMUSG00000020520.15	protein_coding	Galnt10	2	MGI:1890480	OTTMUSG00000005711.1	ncRNA_host	219
chr11	57641591	57641592	3	212.454	+	chr11	57536268	57678340	142073	+	ENSMUSG00000020520.15	protein_coding	Galnt10	2	MGI:1890480	OTTMUSG00000005711.1	ncRNA_host	14
chrX	100462573	100462574	3	185.177	-	chrX	100447990	100464455	16466	-	ENSMUSG00000031310.17	protein_coding	Zmym3	2	MGI:1927231	OTTMUSG00000018207.3	NA	78
chr11	55451373	55451374	3	182.422	-	chr11	55405064	55499024	93961	-	ENSMUSG00000000263.16	protein_coding	Glra1	2	MGI:95747	OTTMUSG00000005698.3	NA	0
chr19	14465778	14465779	3	162.385	+	chr19	14425514	14575415	149902	-	ENSMUSG00000024642.18	protein_coding	Tle4	2	MGI:104633	OTTMUSG00000073771.1	NA	4
chr19	9960065	9960066	3	155.057	+	chr19	9957962	9962462	4501	+	ENSMUSG00000024661.8	protein_coding	Fth1	2	MGI:95588	OTTMUSG00000073739.2	NA	1303
chr3	105544945	105544946	3	153.188	+	chr3	105359646	105581318	221673	+	ENSMUSG00000040896.17	protein_coding	Kcnd3	2	MGI:1928743	OTTMUSG00000026532.1	NA	133
chr4	47474948	47474949	3	145.16	+	chr4	47474658	47483242	8585	+	ENSMUSG00000053317.12	protein_coding	Sec61b	2	MGI:1913462	OTTMUSG00000006799.3	NA	0
chr13	38566648	38566649	3	143.854	-	chr13	38529083	38684278	155196	+	ENSMUSG00000039004.7	protein_coding	Bmp6	2	MGI:88182	OTTMUSG00000068347.3	NA	0
chr5	92191180	92191181	3	142.597	-	chr5	92153933	92191742	37810	-	ENSMUSG00000029403.15	protein_coding	Cdkl2	2	MGI:1858227	OTTMUSG00000025604.2	NA	3
chr7	125175026	125175027	3	140.183	+	chr7	125151292	125178646	27355	+	ENSMUSG00000030748.10	protein_coding	Il4ra	2	MGI:105367	OTTMUSG00000058201.1	NA	275
chr6	128076479	128076480	3	138.926	-	chr6	127938359	128120557	182199	-	ENSMUSG00000030352.16	protein_coding	Tspan9	2	MGI:1924558	OTTMUSG00000022481.7	ncRNA_host	1
chr9	119211345	119211346	3	131.546	-	chr9	119186447	119222863	36417	+	ENSMUSG00000035769.10	protein_coding	Xylb	2	MGI:2142985	OTTMUSG00000062988.1	NA	1
chr4	116508742	116508743	3	130.849	-	chr4	116493707	116508877	15171	-	ENSMUSG00000028692.15	protein_coding	Akr1a1	2	MGI:1929955	OTTMUSG00000009532.3	NA	96
chr2	104996111	104996112	3	128.32	-	chr2	104956874	105003957	47084	+	ENSMUSG00000016458.16	protein_coding	Wt1	2	MGI:98968	OTTMUSG00000014987.5	NA	1
chr2	173998996	173998997	3	124.976	+	chr2	173966831	174025711	58881	-	ENSMUSG00000074555.6	lncRNA	Gm10714	2	MGI:3641975	OTTMUSG00000030665.1	NA	1
chr18	39847183	39847184	3	120.045	-	chr18	39766156	39868012	101857	-	ENSMUSG00000117922.2	lncRNA	Gm50397	2	MGI:6303305	OTTMUSG00000073486.1	NA	0
chr9	48407002	48407003	3	115.025	+	chr9	48406742	48407272	531	+	ENSMUSG00000042293.9	protein_coding	Gm5617	2	MGI:3643566	OTTMUSG00000062752.1	NA	31
chr5	123668461	123668462	3	115.007	-	chr5	123666722	123711101	44380	-	ENSMUSG00000029434.13	protein_coding	Vps33a	2	MGI:1924823	OTTMUSG00000054672.1	NA	40
chr5	92191179	92191180	3	114.732	-	chr5	92153933	92191742	37810	-	ENSMUSG00000029403.15	protein_coding	Cdkl2	2	MGI:1858227	OTTMUSG00000025604.2	NA	99
chr10	80422836	80422837	3	113.6	-	chr10	80419488	80426175	6688	-	ENSMUSG00000003346.15	protein_coding	Abhd17a	1	MGI:106388	OTTMUSG00000047019.4	overlapping_locus	87
chr3	51400803	51400804	3	112.101	+	chr3	51391341	51403653	12313	+	ENSMUSG00000027739.10	protein_coding	Rab33b	2	MGI:1330805	OTTMUSG00000051613.16	overlapping_locus	18
chr6	30883840	30883841	3	111.81	+	chr6	30873916	30892508	18593	-	ENSMUSG00000039032.3	protein_coding	Tsga13	2	MGI:1891413	OTTMUSG00000055935.1	NA	0
chr6	30883840	30883841	3	111.81	+	chr6	30873834	30920405	46572	+	ENSMUSG00000085321.2	lncRNA	4930412F09Rik	2	MGI:1921177	OTTMUSG00000014457.1	NA	0
chr4	120524103	120524104	3	111.651	+	chr4	120523769	120525017	1249	+	ENSMUSG00000070803.7	protein_coding	Cited4	2	MGI:1861694	OTTMUSG00000008811.1	NA	88
chr7	122104440	122104441	3	110.16	+	chr7	121888520	122233625	345106	+	ENSMUSG00000052889.12	protein_coding	Prkcb	2	MGI:97596	OTTMUSG00000016521.4	overlapping_locus	9
chr10	127018607	127018608	3	109.129	-	chr10	127018394	127025952	7559	-	ENSMUSG00000019467.16	protein_coding	Arhgef25	2	MGI:1277173	OTTMUSG00000064761.3	NA	1
chr18	21095790	21095791	3	104.381	-	chr18	21077682	21116919	39238	+	ENSMUSG00000033107.7	protein_coding	Rnf125	2	MGI:1914914	OTTMUSG00000072940.1	NA	1
chr11	45719934	45719935	3	101.118	+	chr11	45698914	45731998	33085	+	ENSMUSG00000086686.2	lncRNA	F630206G17Rik	2	MGI:3665471	OTTMUSG00000005484.1	overlapping_locus	235
chr8	73074855	73074856	3	97.5186	+	chr8	73072877	73075500	2624	+	ENSMUSG00000055148.8	protein_coding	Klf2	2	MGI:1342772	OTTMUSG00000022542.1	NA	106
chr2	181013499	181013500	3	95.3879	+	chr2	181006721	181025421	18701	+	ENSMUSG00000027582.17	protein_coding	Zgpat	2	MGI:2449939	OTTMUSG00000016650.4	overlapping_locus	37
chr9	75390872	75390873	3	95.1853	+	chr9	75379410	75391984	12575	+	ENSMUSG00000109032.4	transcribed_unprocessed_pseudogene	Gm7972	2	MGI:3647337	OTTMUSG00000059317.2	NA	0
chr9	75390872	75390873	3	95.1853	+	chr9	75375855	75393963	18109	+	ENSMUSG00000121476.1	lncRNA	ENSMUSG00000121476	2	NA	NA	overlaps_pseudogene	0
chr10	81335466	81335467	3	94.7495	-	chr10	81333581	81335966	2386	-	ENSMUSG00000044199.7	protein_coding	S1pr4	2	MGI:1333809	OTTMUSG00000065147.1	NA	30
chr13	41665120	41665121	3	94.4535	+	chr13	41640558	41698043	57486	+	ENSMUSG00000114585.3	lncRNA	Gm32401	2	MGI:5591560	OTTMUSG00000068548.2	NA	38
chr8	76385984	76385985	3	94.1553	+	chr8	76175322	76711131	535810	+	ENSMUSG00000031620.17	protein_coding	Iqcm	2	MGI:1919081	OTTMUSG00000031095.2	NA	8
chr3	122069857	122069858	3	93.6236	-	chr3	122068037	122078920	10884	+	ENSMUSG00000039756.13	protein_coding	Dnttip2	2	MGI:1923173	OTTMUSG00000052420.2	NA	4
chr3	122069857	122069858	3	93.6236	-	chr3	122049607	122087369	37763	-	ENSMUSG00000057359.8	lncRNA	Gm17494	2	MGI:4937128	OTTMUSG00000040076.3	ncRNA_host	4
chr7	97308004	97308005	3	93.6231	+	chr7	97299217	97346035	46819	-	ENSMUSG00000086993.2	lncRNA	Rsf1os2	2	MGI:3642179	OTTMUSG00000024510.1	NA	8
chr7	97308004	97308005	3	93.6231	+	chr7	97229096	97335627	106532	+	ENSMUSG00000035623.15	protein_coding	Rsf1	2	MGI:2682305	OTTMUSG00000017281.3	NA	8
chr10	42152540	42152541	3	93.1087	+	chr10	42057837	42152751	94915	-	ENSMUSG00000048756.12	protein_coding	Foxo3	2	MGI:1890081	OTTMUSG00000020929.5	NA	0
chr4	3835595	3835596	3	92.7191	-	chr4	3831334	3835665	4332	-	ENSMUSG00000028234.7	protein_coding	Rps20	2	MGI:1914677	OTTMUSG00000004410.2	ncRNA_host	179
chr4	3835596	3835597	3	92.7191	-	chr4	3831334	3835665	4332	-	ENSMUSG00000028234.7	protein_coding	Rps20	2	MGI:1914677	OTTMUSG00000004410.2	ncRNA_host	0
chr16	10602542	10602543	3	92.6426	-	chr16	10600104	10603400	3297	-	ENSMUSG00000038037.6	protein_coding	Socs1	2	MGI:1354910	OTTMUSG00000071213.1	NA	44
chr12	79219178	79219179	3	92.3403	-	chr12	79202791	79219441	16651	-	ENSMUSG00000021124.14	protein_coding	Vti1b	2	MGI:1855688	OTTMUSG00000034944.2	overlapping_locus	8
chr2	156604609	156604610	3	92.2263	-	chr2	156542542	156606283	63742	+	ENSMUSG00000061689.16	protein_coding	Dlgap4	1	MGI:2138865	OTTMUSG00000016033.10	NA	51
chr6	102296349	102296350	3	91.4885	-	chr6	102243083	102313635	70553	+	ENSMUSG00000107563.3	lncRNA	4930587E11Rik	2	MGI:1923143	OTTMUSG00000057268.1	NA	5
chr6	102296349	102296350	3	91.4885	-	chr6	102139616	102550062	410447	-	ENSMUSG00000030075.11	protein_coding	Cntn3	2	MGI:99534	OTTMUSG00000057269.2	NA	5
chr17	56376576	56376577	3	91.4566	-	chr17	56374045	56382028	7984	-	ENSMUSG00000019578.12	protein_coding	Ubxn6	2	MGI:1913780	OTTMUSG00000033034.2	NA	44
chr17	56376576	56376577	3	91.4566	-	chr17	56347439	56379289	31851	+	ENSMUSG00000002835.10	protein_coding	Chaf1a	2	MGI:1351331	OTTMUSG00000072338.1	NA	44
chr4	125397869	125397870	3	91.3663	+	chr4	125384493	125607966	223474	+	ENSMUSG00000001985.10	protein_coding	Grik3	2	MGI:95816	OTTMUSG00000009249.1	overlapping_locus	44
chr7	126708087	126708088	3	91.2614	-	chr7	126706286	126721398	15113	-	ENSMUSG00000030674.6	protein_coding	Qprt	2	MGI:1914625	OTTMUSG00000029412.1	NA	22
chr4	94940407	94940408	3	90.9497	-	chr4	94937271	94940459	3189	-	ENSMUSG00000052684.5	protein_coding	Jun	2	MGI:96646	OTTMUSG00000008035.1	NA	21
chr4	94940407	94940408	3	90.9497	-	chr4	94939771	95055555	115785	+	ENSMUSG00000087366.9	lncRNA	Junos	2	MGI:2652837	OTTMUSG00000008032.2	overlapping_locus	21
chr13	45554742	45554743	3	90.3064	+	chr13	45543218	45565498	22281	+	ENSMUSG00000038175.11	protein_coding	Mylip	2	MGI:2388271	OTTMUSG00000067567.1	NA	0
chr19	28967781	28967782	3	90.3064	+	chr19	28967752	29004081	36330	+	ENSMUSG00000024780.8	protein_coding	Cdc37l1	2	MGI:1914322	OTTMUSG00000068185.2	NA	0
chr19	8597109	8597110	3	89.7653	-	chr19	8595403	8605663	10261	+	ENSMUSG00000024650.6	protein_coding	Slc22a6	2	MGI:892001	OTTMUSG00000074530.1	NA	5
chr17	34810299	34810300	3	89.7151	+	chr17	34808780	34810728	1949	+	ENSMUSG00000034786.18	protein_coding	Gpsm3	2	MGI:2146785	OTTMUSG00000020244.2	overlapping_locus	330
chr17	34810299	34810300	3	89.7151	+	chr17	34810240	34816374	6135	+	ENSMUSG00000034673.15	protein_coding	Pbx2	2	MGI:1341793	OTTMUSG00000037073.3	overlapping_locus	330
chr6	9075847	9075848	3	89.4758	-	chr6	8948431	9249032	300602	+	ENSMUSG00000046178.4	protein_coding	Nxph1	2	MGI:107492	OTTMUSG00000034245.1	overlapping_locus	2
chr11	94910755	94910756	3	88.718	+	chr11	94900705	94916913	16209	+	ENSMUSG00000047181.13	protein_coding	Samd14	2	MGI:2384945	OTTMUSG00000001502.4	NA	1
chr14	32539343	32539344	3	87.4018	+	chr14	32507920	32539941	32022	+	ENSMUSG00000041707.9	protein_coding	Tmem273	2	MGI:1916319	OTTMUSG00000069917.1	NA	133
chr15	85701977	85701978	3	86.1483	+	chr15	85698871	85705935	7065	-	ENSMUSG00000052496.6	protein_coding	Pkdrej	2	MGI:1338786	OTTMUSG00000070698.3	NA	6
chr5	121823508	121823509	3	85.7053	+	chr5	121798626	121825319	26694	+	ENSMUSG00000029458.15	protein_coding	Brap	1	MGI:1919649	OTTMUSG00000023519.4	NA	33
chr4	124678967	124678968	3	84.4885	+	chr4	124635643	124695304	59662	+	ENSMUSG00000028894.19	protein_coding	Inpp5b	2	MGI:103257	OTTMUSG00000009176.4	ncRNA_host	0
chr1	172327843	172327844	3	84.307	+	chr1	172327614	172334947	7334	+	ENSMUSG00000026547.16	protein_coding	Tagln2	2	MGI:1312985	OTTMUSG00000021616.3	NA	181
chr4	148025710	148025711	3	84.2386	+	chr4	148025352	148031771	6420	+	ENSMUSG00000044496.7	protein_coding	2510039O18Rik	2	MGI:1924284	OTTMUSG00000010678.1	NA	78
chr5	114262293	114262294	3	83.6561	-	chr5	114203522	114262781	59260	+	ENSMUSG00000029592.12	protein_coding	Usp30	2	MGI:2140991	OTTMUSG00000016815.7	NA	0
chr5	114262293	114262294	3	83.6561	-	chr5	114261987	114266279	4293	-	ENSMUSG00000044339.13	protein_coding	Alkbh2	2	MGI:2141032	OTTMUSG00000014449.5	NA	0
chr1	13244847	13244848	3	83.656	-	chr1	13209329	13444307	234979	-	ENSMUSG00000005886.15	protein_coding	Ncoa2	2	MGI:1276533	OTTMUSG00000021630.4	overlapping_locus	1
chr4	135645905	135645906	3	83.4412	+	chr4	135622705	135647518	24814	+	ENSMUSG00000062585.12	protein_coding	Cnr2	2	MGI:104650	OTTMUSG00000009846.1	NA	2
chr12	72705832	72705833	3	82.9489	+	chr12	72697127	72711683	14557	-	ENSMUSG00000021094.11	protein_coding	Dhrs7	2	MGI:1913625	OTTMUSG00000066065.1	NA	4
chr10	108168555	108168556	3	82.8226	-	chr10	108167982	108250101	82120	+	ENSMUSG00000035873.9	protein_coding	Pawr	2	MGI:2149961	OTTMUSG00000064110.1	ncRNA_host	3
chr10	118704669	118704670	3	82.8136	-	chr10	118691508	118706114	14607	-	ENSMUSG00000028630.10	protein_coding	Dyrk2	2	MGI:1330301	OTTMUSG00000064386.1	NA	3
chr19	5619220	5619221	3	82.779	+	chr19	5618053	5621289	3237	+	ENSMUSG00000049562.7	protein_coding	Ap5b1	2	MGI:2685808	OTTMUSG00000074365.1	NA	0
chr11	75057376	75057377	3	81.836	-	chr11	75055391	75060345	4955	-	ENSMUSG00000043099.6	protein_coding	Hic1	2	MGI:1338010	OTTMUSG00000006196.1	NA	54
chr17	34130523	34130524	3	81.4519	+	chr17	34128388	34134564	6177	+	ENSMUSG00000002307.17	protein_coding	Daxx	2	MGI:1197015	OTTMUSG00000037068.4	NA	40
chr19	41905234	41905235	3	81.0945	+	chr19	41900362	41907099	6738	+	ENSMUSG00000011752.8	protein_coding	Pgam1	2	MGI:97552	OTTMUSG00000074214.1	NA	37
chr7	37179888	37179889	3	80.0336	+	chr7	37017449	37473066	455618	-	ENSMUSG00000043456.18	protein_coding	Zfp536	1	MGI:1926102	OTTMUSG00000042179.6	NA	8
chr4	43549392	43549393	3	79.6532	-	chr4	43531519	43562691	31173	-	ENSMUSG00000028465.17	protein_coding	Tln1	2	MGI:1099832	OTTMUSG00000006961.5	NA	59
chr2	181006900	181006901	3	79.4919	-	chr2	180999622	181007197	7576	-	ENSMUSG00000038671.16	protein_coding	Arfrp1	2	MGI:1923938	OTTMUSG00000016653.2	NA	0
chr2	181006900	181006901	3	79.4919	-	chr2	181006721	181025421	18701	+	ENSMUSG00000027582.17	protein_coding	Zgpat	2	MGI:2449939	OTTMUSG00000016650.4	overlapping_locus	0
chr2	57000607	57000608	3	79.4893	-	chr2	56996842	57014015	17174	-	ENSMUSG00000026826.14	protein_coding	Nr4a2	2	MGI:1352456	OTTMUSG00000012562.5	NA	1
chr6	126952412	126952413	3	79.4893	+	chr6	126916925	126952930	36006	+	ENSMUSG00000030347.7	protein_coding	D6Wsu163e	2	MGI:107893	OTTMUSG00000056339.4	NA	1
chr11	80074939	80074940	3	79.4893	+	chr11	80074677	80090583	15907	+	ENSMUSG00000020707.7	protein_coding	Rnf135	2	MGI:1919206	OTTMUSG00000000220.1	NA	0
chr15	81629358	81629359	3	79.4893	+	chr15	81588449	81629731	41283	-	ENSMUSG00000022391.17	protein_coding	Rangap1	2	MGI:103071	OTTMUSG00000070906.1	NA	0
chr15	81629358	81629359	3	79.4893	+	chr15	81629258	81680461	51204	+	ENSMUSG00000022390.12	protein_coding	Zc3h7b	2	MGI:1328310	OTTMUSG00000070907.1	NA	0
chr5	117515989	117515990	3	79.4884	+	chr5	117495369	117516666	21298	+	ENSMUSG00000029364.16	protein_coding	Wsb2	2	MGI:2144041	OTTMUSG00000025770.1	NA	1
chr1	172145350	172145351	3	79.135	+	chr1	172089208	172147408	58201	+	ENSMUSG00000038034.16	protein_coding	Igsf8	1	MGI:2154090	OTTMUSG00000021443.4	NA	1
chr9	57929948	57929949	3	79.096	+	chr9	57913694	57934306	20613	+	ENSMUSG00000032323.14	protein_coding	Cyp11a1	2	MGI:88582	OTTMUSG00000045946.2	overlapping_locus	12
chr17	25379978	25379979	3	78.6548	+	chr17	25352365	25381078	28714	+	ENSMUSG00000036636.11	protein_coding	Clcn7	1	MGI:1347048	OTTMUSG00000031166.7	NA	0
chr8	106889970	106889971	3	78.6548	+	chr8	106877031	106891347	14317	+	ENSMUSG00000031903.8	protein_coding	Pla2g15	2	MGI:2178076	OTTMUSG00000061943.1	NA	0
chr14	119916176	119916177	3	77.8198	-	chr14	119375753	120107227	731475	+	ENSMUSG00000053465.7	protein_coding	Hs6st3	2	MGI:1354960	OTTMUSG00000069761.1	overlapping_locus	7
chrX	50686464	50686465	3	77.8185	+	chrX	50476089	50770733	294645	-	ENSMUSG00000062184.12	protein_coding	Hs6st2	1	MGI:1354959	OTTMUSG00000017337.3	overlapping_locus	1
chr1	63610162	63610163	3	77.803	-	chr1	63485050	63635435	150386	+	ENSMUSG00000025964.16	protein_coding	Adam23	2	MGI:1345162	OTTMUSG00000002497.12	NA	10
chr8	123202742	123202743	3	77.5931	-	chr8	123192886	123202803	9918	-	ENSMUSG00000014470.5	protein_coding	Rnf166	2	MGI:1915968	OTTMUSG00000030756.2	ncRNA_host	39
chr5	140607800	140607801	3	77.2285	-	chr5	140606333	140634786	28454	-	ENSMUSG00000036565.8	protein_coding	Ttyh3	2	MGI:1925589	OTTMUSG00000054833.1	NA	2
chr13	17870143	17870144	3	76.6873	+	chr13	17869998	17874333	4336	+	ENSMUSG00000012429.10	protein_coding	Mplkip	2	MGI:1913558	OTTMUSG00000066767.2	NA	0
chr19	11440734	11440735	3	76.1492	+	chr19	11420917	11444419	23503	+	ENSMUSG00000056290.17	protein_coding	Ms4a4b	2	MGI:1913083	OTTMUSG00000028271.2	NA	1
chr11	18964715	18964716	3	76.1492	+	chr11	18963817	18965154	1338	+	ENSMUSG00000087507.2	lncRNA	Gm16141	2	MGI:3802122	OTTMUSG00000030892.1	NA	0
chr11	18964715	18964716	3	76.1492	+	chr11	18829817	18968985	139169	-	ENSMUSG00000020160.19	protein_coding	Meis1	2	MGI:104717	OTTMUSG00000005212.7	overlapping_locus	0
chr6	28418800	28418801	3	76.1492	-	chr6	28416090	28428389	12300	-	ENSMUSG00000029708.10	protein_coding	Gcc1	1	MGI:1921625	OTTMUSG00000021283.4	NA	0
chr3	113422893	113422894	3	75.3132	+	chr3	113398716	113423798	25083	-	ENSMUSG00000027981.15	protein_coding	Rnpc3	2	MGI:1914475	OTTMUSG00000022379.1	overlapping_locus	0
chr9	85626080	85626081	3	74.4768	-	chr9	85569413	85631387	61975	-	ENSMUSG00000035941.16	protein_coding	Ibtk	2	MGI:1918677	OTTMUSG00000045033.5	NA	1
chr9	21046004	21046005	3	74.4768	-	chr9	21044518	21061278	16761	-	ENSMUSG00000019471.11	protein_coding	Cdc37	2	MGI:109531	OTTMUSG00000063152.2	NA	0
chr19	10195862	10195863	3	74.4729	-	chr19	10186669	10218112	31444	-	ENSMUSG00000036098.16	protein_coding	Myrf	2	MGI:2684944	OTTMUSG00000047597.7	NA	2
chr1	85723084	85723085	3	74.4692	+	chr1	85721162	85779297	58136	+	ENSMUSG00000036707.17	protein_coding	Cab39	2	MGI:107438	OTTMUSG00000021589.10	NA	56
chr10	59159186	59159187	3	74.4438	+	chr10	59159118	59209126	50009	+	ENSMUSG00000019916.15	protein_coding	P4ha1	2	MGI:97463	OTTMUSG00000034134.1	NA	50
chr13	55494231	55494232	3	74.4399	-	chr13	55491646	55510596	18951	-	ENSMUSG00000021484.9	protein_coding	Lman2	2	MGI:1914140	OTTMUSG00000068260.1	NA	0
chr11	69558287	69558288	3	74.1762	-	chr11	69557762	69563249	5488	-	ENSMUSG00000059796.17	protein_coding	Eif4a1	2	MGI:95303	OTTMUSG00000005995.3	ncRNA_host	36
chr11	61384786	61384787	3	73.6399	-	chr11	61379638	61385232	5595	-	ENSMUSG00000001034.18	protein_coding	Mapk7	2	MGI:1346347	OTTMUSG00000005833.2	NA	0
chr4	53775462	53775463	3	73.6399	+	chr4	53713998	53777890	63893	+	ENSMUSG00000028414.18	protein_coding	Fktn	2	MGI:2179507	OTTMUSG00000007009.4	NA	0
chr12	110810737	110810738	3	73.6397	-	chr12	110808710	110811650	2941	-	ENSMUSG00000097832.3	lncRNA	Gm26912	2	MGI:5477406	OTTMUSG00000066280.1	NA	0
chr1	156295365	156295366	3	73.6396	-	chr1	156252095	156301901	49807	-	ENSMUSG00000026600.13	protein_coding	Soat1	2	MGI:104665	OTTMUSG00000049652.2	NA	2
chr17	50482186	50482187	3	73.2627	-	chr17	50299285	50497702	198418	-	ENSMUSG00000039316.15	protein_coding	Rftn1	1	MGI:1923688	OTTMUSG00000023326.1	NA	0
chr6	135348381	135348382	3	72.8026	+	chr6	135339929	135360171	20243	+	ENSMUSG00000030208.16	protein_coding	Emp1	2	MGI:107941	OTTMUSG00000021171.4	NA	4
chr5	134611615	134611616	3	72.6432	+	chr5	134610220	134630659	20440	+	ENSMUSG00000023104.10	protein_coding	Rfc2	2	MGI:1341868	OTTMUSG00000055749.1	NA	26
chr3	152494182	152494183	3	72.0371	+	chr3	152419737	152686045	266309	+	ENSMUSG00000039047.18	protein_coding	Pigk	2	MGI:1913863	OTTMUSG00000031801.3	overlapping_locus	4
chr2	78028977	78028978	3	71.9649	-	chr2	77878840	78132796	253957	+	ENSMUSG00000054510.7	lncRNA	Gm14461	2	MGI:3651589	OTTMUSG00000016703.1	NA	0
chr4	62218916	62218917	3	71.9649	-	chr4	62218579	62278785	60207	-	ENSMUSG00000066151.13	protein_coding	Fkbp15	2	MGI:2444782	OTTMUSG00000000233.2	NA	0
chr4	133858070	133858071	3	71.9649	-	chr4	133857169	133914423	57255	-	ENSMUSG00000037443.14	protein_coding	Cep85	2	MGI:1917262	OTTMUSG00000010361.4	ncRNA_host	0
chr6	39921751	39921752	3	71.9615	-	chr6	39848395	40232084	383690	+	ENSMUSG00000057716.8	protein_coding	Tmem178b	2	MGI:3647581	OTTMUSG00000042925.2	overlapping_locus	6
chr19	6111599	6111600	3	71.7498	+	chr19	6111222	6112502	1281	+	ENSMUSG00000075227.7	protein_coding	Znhit2	2	MGI:1352481	OTTMUSG00000028978.2	NA	1
chr19	6111599	6111600	3	71.7498	+	chr19	6110965	6112164	1200	-	ENSMUSG00000120982.1	lncRNA	ENSMUSG00000120982	2	NA	NA	NA	1
chr9	57552870	57552871	3	71.7295	-	chr9	57533929	57560914	26986	-	ENSMUSG00000032312.8	protein_coding	Csk	2	MGI:88537	OTTMUSG00000063203.1	NA	87
chr11	76919282	76919283	3	71.4352	+	chr11	76889442	76923166	33725	+	ENSMUSG00000020838.13	protein_coding	Slc6a4	2	MGI:96285	OTTMUSG00000006240.4	NA	52
chr8	72045753	72045754	3	71.1267	+	chr8	72044820	72053736	8917	+	ENSMUSG00000031807.11	protein_coding	Pgls	2	MGI:1913421	OTTMUSG00000033938.1	overlapping_locus	0
chr4	115735418	115735419	3	71.1263	+	chr4	115696395	115736447	40053	+	ENSMUSG00000028708.17	protein_coding	Mknk1	2	MGI:894316	OTTMUSG00000008696.2	NA	1
chr15	42307501	42307502	3	71.0164	+	chr15	42288119	42540373	252255	-	ENSMUSG00000022309.10	protein_coding	Angpt1	2	MGI:108448	OTTMUSG00000070078.1	NA	8
chr10	127018590	127018591	3	70.8139	-	chr10	127018394	127025952	7559	-	ENSMUSG00000019467.16	protein_coding	Arhgef25	2	MGI:1277173	OTTMUSG00000064761.3	NA	68
chr15	82693971	82693972	3	70.4128	-	chr15	82692637	82872073	179437	-	ENSMUSG00000041852.16	protein_coding	Tcf20	2	MGI:108399	OTTMUSG00000071027.1	overlapping_locus	4
chr15	96313625	96313626	3	70.288	-	chr15	96309580	96358705	49126	-	ENSMUSG00000033228.9	protein_coding	Scaf11	2	MGI:1919443	OTTMUSG00000069746.1	NA	0
chr16	11654903	11654904	3	70.288	+	chr16	11621585	11727309	105725	-	ENSMUSG00000065979.13	protein_coding	Cpped1	2	MGI:2443300	OTTMUSG00000022421.3	NA	0
chr5	31668630	31668631	3	70.2873	+	chr5	31652085	31670248	18164	+	ENSMUSG00000064037.14	protein_coding	Gpn1	2	MGI:1921504	OTTMUSG00000028269.2	NA	0
chr15	81810152	81810153	3	70.2038	-	chr15	81772429	81810441	38013	-	ENSMUSG00000022476.9	protein_coding	Polr3h	2	MGI:1926179	OTTMUSG00000070912.1	NA	1
chr4	116977927	116977928	3	69.9213	-	chr4	116977925	116979715	1791	+	ENSMUSG00000121149.1	lncRNA	ENSMUSG00000121149	2	NA	NA	overlapping_locus	0
chr4	116977927	116977928	3	69.9213	-	chr4	116976416	116982922	6507	-	ENSMUSG00000073771.12	protein_coding	Btbd19	1	MGI:1925861	OTTMUSG00000009924.10	NA	0
chr15	12635865	12635866	3	69.7759	+	chr15	12405018	12740010	334993	-	ENSMUSG00000022197.17	protein_coding	Pdzd2	2	MGI:1922394	OTTMUSG00000048303.12	overlapping_locus	5
chr13	54829517	54829518	3	69.6132	-	chr13	54827214	54841663	14450	-	ENSMUSG00000034928.17	protein_coding	Rnf44	2	MGI:2145310	OTTMUSG00000032674.3	NA	1
chr4	149734762	149734763	3	69.4637	-	chr4	149733625	149787028	53404	-	ENSMUSG00000039936.19	protein_coding	Pik3cd	1	MGI:1098211	OTTMUSG00000010264.6	ncRNA_host	0
chr16	17610306	17610307	3	69.4489	+	chr16	17577482	17611246	33765	+	ENSMUSG00000022750.19	protein_coding	Klhl22	2	MGI:1337995	OTTMUSG00000026785.5	NA	0
chr16	55725966	55725967	3	69.4489	-	chr16	55720251	55755218	34968	-	ENSMUSG00000022604.19	protein_coding	Cep97	2	MGI:1921451	OTTMUSG00000030082.3	NA	0
chr1	53357190	53357191	3	68.6092	+	chr1	53352783	53365502	12720	+	ENSMUSG00000026096.15	protein_coding	Osgepl1	2	MGI:1919335	OTTMUSG00000021889.2	overlapping_locus	0
chr1	53357190	53357191	3	68.6092	+	chr1	53336270	53357194	20925	+	ENSMUSG00000100679.2	protein_coding	Gm28778	2	MGI:5579484	OTTMUSG00000046893.2	overlapping_locus	0
chr4	141541729	141541730	3	68.6092	+	chr4	141520923	141543287	22365	+	ENSMUSG00000028914.14	protein_coding	Casp9	1	MGI:1277950	OTTMUSG00000009932.4	NA	0
chr8	84667038	84667039	3	68.6092	+	chr8	84626734	84668583	41850	+	ENSMUSG00000013033.17	protein_coding	Adgrl1	2	MGI:1929461	OTTMUSG00000032839.2	NA	0
chr8	84667038	84667039	3	68.6092	+	chr8	84658958	84681972	23015	-	ENSMUSG00000074219.4	lncRNA	Gm10644	2	MGI:3704314	OTTMUSG00000074689.1	NA	0
chr18	84103992	84103993	3	68.609	-	chr18	84029752	84105831	76080	-	ENSMUSG00000046982.12	protein_coding	Tshz1	2	MGI:1346031	OTTMUSG00000040170.4	NA	0
chr19	29025360	29025361	3	68.2869	-	chr19	29023645	29026129	2485	+	ENSMUSG00000100075.2	lncRNA	1700018L02Rik	2	MGI:1914579	OTTMUSG00000045122.1	NA	21
chr19	29025360	29025361	3	68.2869	-	chr19	28998233	29025361	27129	-	ENSMUSG00000024782.8	protein_coding	Ak3	2	MGI:1860835	OTTMUSG00000033014.1	NA	21
chr4	43549417	43549418	3	68.2816	-	chr4	43531519	43562691	31173	-	ENSMUSG00000028465.17	protein_coding	Tln1	2	MGI:1099832	OTTMUSG00000006961.5	NA	0
chr11	120617873	120617874	3	67.769	-	chr11	120616225	120618107	1883	-	ENSMUSG00000039450.12	protein_coding	Dcxr	2	MGI:1915130	OTTMUSG00000004121.1	NA	0
chr13	120208190	120208191	3	67.7672	+	chr13	120171630	120217418	45789	-	ENSMUSG00000095930.2	protein_coding	Nim1k	2	MGI:2442399	OTTMUSG00000068135.1	NA	0
chr2	155832409	155832410	3	67.561	+	chr2	155798378	155840820	42443	+	ENSMUSG00000038241.17	protein_coding	Cep250	1	MGI:108084	OTTMUSG00000015999.9	NA	1
chr2	155832409	155832410	3	67.561	+	chr2	155815199	155849843	34645	-	ENSMUSG00000074646.12	protein_coding	6430550D23Rik	1	MGI:2443361	OTTMUSG00000018447.6	NA	1
chr11	94881871	94881872	3	67.5388	+	chr11	94881861	94897725	15865	+	ENSMUSG00000038976.13	protein_coding	Ppp1r9b	2	MGI:2387581	OTTMUSG00000001501.1	NA	48
chr7	140442499	140442500	3	67.3515	+	chr7	140436870	140443643	6774	+	ENSMUSG00000025485.14	protein_coding	Ric8a	2	MGI:2141866	OTTMUSG00000023444.2	NA	0
chr17	30803858	30803859	3	67.298	-	chr17	30678476	31142805	464330	-	ENSMUSG00000118341.2	lncRNA	Gm50252	2	MGI:6303069	OTTMUSG00000073298.1	overlapping_locus	1
chr6	113320865	113320866	3	67.1033	-	chr6	113311085	113320945	9861	-	ENSMUSG00000030272.16	protein_coding	Camk1	2	MGI:1098535	OTTMUSG00000022452.3	NA	79
chr1	16722588	16722589	3	66.9283	-	chr1	16711949	16727266	15318	-	ENSMUSG00000079658.10	protein_coding	Eloc	2	MGI:1915173	OTTMUSG00000048076.2	NA	0
chr10	13166267	13166268	3	66.9283	-	chr10	13083461	13350156	266696	-	ENSMUSG00000062866.17	protein_coding	Phactr2	1	MGI:2446138	OTTMUSG00000020940.6	NA	0
chr14	55727513	55727514	3	66.9283	+	chr14	55716215	55727797	11583	+	ENSMUSG00000022210.8	protein_coding	Dhrs4	2	MGI:90169	OTTMUSG00000069663.2	NA	0
chr7	110470416	110470417	3	66.9283	-	chr7	110467473	110581668	114196	-	ENSMUSG00000005611.16	protein_coding	Irag1	2	MGI:1338023	OTTMUSG00000033851.3	overlapping_locus	0
chr11	98686610	98686611	3	66.883	+	chr11	98686342	98698685	12344	+	ENSMUSG00000052915.15	protein_coding	Msl1	2	MGI:1921276	OTTMUSG00000006405.3	overlapping_locus	0
chr19	8797854	8797855	3	66.3676	+	chr19	8797374	8811507	14134	+	ENSMUSG00000071659.5	protein_coding	Hnrnpul2	2	MGI:1915943	OTTMUSG00000074536.1	overlapping_locus	32
chr11	70331082	70331083	3	66.2415	+	chr11	70323463	70331654	8192	+	ENSMUSG00000060216.16	protein_coding	Arrb2	2	MGI:99474	OTTMUSG00000006049.7	ncRNA_host	1
chr1	64777107	64777108	3	66.1139	-	chr1	64775399	64779766	4368	+	ENSMUSG00000102140.2	TEC	Gm38058	2	MGI:5611286	OTTMUSG00000047623.1	NA	0
chr7	127356180	127356181	3	66.0871	+	chr7	127344373	127368100	23728	+	ENSMUSG00000030811.15	protein_coding	Fbxl19	2	MGI:3039600	OTTMUSG00000046248.3	NA	2
chr11	74787701	74787702	3	66.0871	-	chr11	74740087	74787886	47800	-	ENSMUSG00000038351.15	protein_coding	Sgsm2	2	MGI:2144695	OTTMUSG00000006187.1	ncRNA_host	0
chr11	87482321	87482322	3	66.0871	-	chr11	87481106	87482595	1490	-	ENSMUSG00000120117.1	lncRNA	ENSMUSG00000120117	2	NA	NA	NA	0
chr18	57811635	57811636	3	66.0871	+	chr18	57666852	57864137	197286	+	ENSMUSG00000058925.12	protein_coding	Ccdc192	1	MGI:1922694	OTTMUSG00000033166.3	ncRNA_host	0
chr19	24073582	24073583	3	66.0871	+	chr19	24071869	24202394	130526	-	ENSMUSG00000024812.12	protein_coding	Tjp2	2	MGI:1341872	OTTMUSG00000072093.2	overlapping_locus	0
chr3	131000790	131000791	3	66.0871	+	chr3	130904120	131018005	113886	+	ENSMUSG00000027985.15	protein_coding	Lef1	2	MGI:96770	OTTMUSG00000020276.3	NA	0
chr4	43422779	43422780	3	66.0871	+	chr4	43381979	43427088	45110	+	ENSMUSG00000035969.16	protein_coding	Rusc2	2	MGI:2140371	OTTMUSG00000006785.7	NA	0
chr6	13677835	13677836	3	66.0869	-	chr6	13625672	13677965	52294	-	ENSMUSG00000042742.8	protein_coding	Bmt2	2	MGI:2141466	OTTMUSG00000057089.1	NA	0
chr4	124744676	124744677	3	65.6157	+	chr4	124742873	124744989	2117	-	ENSMUSG00000078570.11	protein_coding	1110065P20Rik	2	MGI:1916170	OTTMUSG00000009174.2	NA	0
chr4	124744676	124744677	3	65.6157	+	chr4	124744472	124749035	4564	+	ENSMUSG00000028889.18	protein_coding	Yrdc	2	MGI:2387201	OTTMUSG00000009199.7	NA	0
chr3	105544944	105544945	3	65.5779	+	chr3	105359646	105581318	221673	+	ENSMUSG00000040896.17	protein_coding	Kcnd3	2	MGI:1928743	OTTMUSG00000026532.1	NA	24
chr17	27423190	27423191	3	65.5655	-	chr17	27408574	27423443	14870	-	ENSMUSG00000044857.9	protein_coding	Lemd2	2	MGI:2385045	OTTMUSG00000073326.6	NA	18
chr19	34900169	34900170	3	65.2453	-	chr19	34899792	34953145	53354	+	ENSMUSG00000024795.12	protein_coding	Kif20b	2	MGI:2444576	OTTMUSG00000068143.2	ncRNA_host	1
chr2	160791342	160791343	3	65.2453	-	chr2	160788898	160950995	162098	-	ENSMUSG00000057133.15	protein_coding	Chd6	2	MGI:1918639	OTTMUSG00000001051.4	NA	0
chr5	35043910	35043911	3	65.2453	+	chr5	34919084	35069878	150795	+	ENSMUSG00000029104.16	protein_coding	Htt	2	MGI:96067	OTTMUSG00000023182.4	overlapping_locus	0
chr6	40412950	40412951	3	65.2453	-	chr6	40378309	40413069	34761	-	ENSMUSG00000037172.15	protein_coding	Dennd11	2	MGI:2444256	OTTMUSG00000022837.3	NA	0
chr9	57163557	57163558	3	65.2453	-	chr9	57160400	57169895	9496	-	ENSMUSG00000032300.8	protein_coding	1700017B05Rik	2	MGI:1921461	OTTMUSG00000063140.1	NA	0
chr16	14122322	14122323	3	65.2451	-	chr16	14117108	14135269	18162	-	ENSMUSG00000022677.16	protein_coding	Cep20	2	MGI:1913336	OTTMUSG00000027055.4	overlapping_locus	0
chr18	34996905	34996906	3	64.9443	+	chr18	34992876	34998037	5162	+	ENSMUSG00000038418.8	protein_coding	Egr1	2	MGI:95295	OTTMUSG00000021064.2	NA	469
chr5	77005312	77005313	3	64.8732	+	chr5	76805530	77021392	215863	+	ENSMUSG00000036377.20	protein_coding	Cracd	2	MGI:2444817	OTTMUSG00000026511.7	NA	1
chr4	72119053	72119054	3	64.8148	-	chr4	72036042	72119130	83089	-	ENSMUSG00000008305.19	protein_coding	Tle1	2	MGI:104636	OTTMUSG00000000333.3	NA	0
chr1	105591874	105591875	3	64.739	+	chr1	105591586	105681800	90215	+	ENSMUSG00000026319.14	protein_coding	Relch	2	MGI:1922832	OTTMUSG00000048965.1	overlapping_locus	0
chr7	34089106	34089107	3	64.6455	+	chr7	34088090	34094204	6115	+	ENSMUSG00000086184.2	lncRNA	Gm12764	2	MGI:3649980	OTTMUSG00000008378.1	NA	0
chr7	34089106	34089107	3	64.6455	+	chr7	34044071	34089112	45042	-	ENSMUSG00000066568.13	protein_coding	Lsm14a	2	MGI:1914320	OTTMUSG00000008387.3	NA	0
chr4	107104534	107104535	3	64.4029	-	chr4	107090711	107110729	20019	-	ENSMUSG00000028617.11	protein_coding	Lrrc42	2	MGI:1925059	OTTMUSG00000008593.5	NA	6
chr1	106641943	106641944	3	64.4029	-	chr1	106465908	106642004	176097	-	ENSMUSG00000057329.8	protein_coding	Bcl2	2	MGI:88138	OTTMUSG00000022128.2	overlapping_locus	0
chr6	124928409	124928410	3	64.4029	-	chr6	124928284	124928728	445	-	ENSMUSG00000107578.2	processed_pseudogene	Gm32536	2	MGI:5591695	OTTMUSG00000056695.1	NA	0
chr13	33006109	33006110	3	64.3634	+	chr13	32986021	33006592	20572	+	ENSMUSG00000021400.9	protein_coding	Wrnip1	2	MGI:1926153	OTTMUSG00000000693.3	NA	0
chr11	116000865	116000866	3	64.3531	-	chr11	115996578	116018036	21459	-	ENSMUSG00000020773.12	protein_coding	Trim47	2	MGI:1917374	OTTMUSG00000003688.2	overlapping_locus	0
chr6	125114160	125114161	3	64.0671	+	chr6	125108872	125121716	12845	+	ENSMUSG00000038279.11	protein_coding	Nop2	2	MGI:107891	OTTMUSG00000056703.2	NA	0
chr11	23844249	23844250	3	64.0445	-	chr11	23812646	23845253	32608	-	ENSMUSG00000020273.14	protein_coding	Papolg	2	MGI:2442119	OTTMUSG00000005284.1	NA	1
chr3	108812043	108812044	3	63.5599	-	chr3	108810123	108819043	8921	-	ENSMUSG00000027881.15	protein_coding	Prpf38b	2	MGI:1914171	OTTMUSG00000007286.2	NA	18
chr1	128254127	128254128	3	63.5599	+	chr1	128212493	128256055	43563	-	ENSMUSG00000026354.9	protein_coding	Lct	2	MGI:104576	OTTMUSG00000030320.1	NA	0
chr16	16131339	16131340	3	63.5599	-	chr16	16130094	16176823	46730	-	ENSMUSG00000022789.16	protein_coding	Dnm1l	2	MGI:1921256	OTTMUSG00000071274.2	NA	0
chr2	35153635	35153636	3	63.5599	-	chr2	35146392	35197904	51513	+	ENSMUSG00000026879.15	protein_coding	Gsn	2	MGI:95851	OTTMUSG00000012088.14	overlapping_locus	0
chr2	103618912	103618913	3	63.5599	-	chr2	103593286	103627994	34709	-	ENSMUSG00000027184.15	protein_coding	Caprin1	2	MGI:1858234	OTTMUSG00000014878.4	NA	0
chr3	55569201	55569202	3	63.5599	+	chr3	55533941	55948769	414829	-	ENSMUSG00000027799.13	protein_coding	Nbea	2	MGI:1347075	OTTMUSG00000053045.7	ncRNA_host	0
chr1	130776083	130776084	3	63.5585	+	chr1	130754421	130779986	25566	+	ENSMUSG00000026417.14	protein_coding	Pigr	2	MGI:103080	OTTMUSG00000022632.2	NA	0
chr14	80205103	80205104	3	63.5569	-	chr14	80074152	80243766	169615	+	ENSMUSG00000097927.3	lncRNA	Gm6999	2	MGI:3647443	OTTMUSG00000069258.2	overlapping_locus	0
chr14	103542755	103542756	3	63.492	-	chr14	103350847	103584250	233404	-	ENSMUSG00000033004.17	protein_coding	Mycbp2	2	MGI:2179432	OTTMUSG00000034690.4	NA	0
chr2	130015644	130015645	3	63.3975	-	chr2	130013555	130021323	7769	-	ENSMUSG00000027404.17	protein_coding	Snrpb	2	MGI:98342	OTTMUSG00000015496.2	NA	36
chr10	80426129	80426130	3	63.1927	-	chr10	80419488	80426175	6688	-	ENSMUSG00000003346.15	protein_coding	Abhd17a	1	MGI:106388	OTTMUSG00000047019.4	overlapping_locus	29
chr13	21364518	21364519	3	63.0585	+	chr13	21364128	21377033	12906	+	ENSMUSG00000021326.14	protein_coding	Trim27	2	MGI:97904	OTTMUSG00000032925.4	NA	2
chr4	149760475	149760476	3	62.9161	-	chr4	149733625	149787028	53404	-	ENSMUSG00000039936.19	protein_coding	Pik3cd	1	MGI:1098211	OTTMUSG00000010264.6	ncRNA_host	18
chr7	79878148	79878149	3	62.7884	-	chr7	79876895	79882561	5667	-	ENSMUSG00000030538.16	protein_coding	Cib1	2	MGI:1344418	OTTMUSG00000022916.3	NA	0
chr14	100185235	100185236	3	62.7163	-	chr14	100108068	100522115	414048	-	ENSMUSG00000072294.6	protein_coding	Klf12	2	MGI:1333796	OTTMUSG00000069891.3	NA	1
chr2	113936313	113936314	3	62.7163	-	chr2	113931651	114005820	74170	-	ENSMUSG00000040383.17	protein_coding	Aqr	2	MGI:1276102	OTTMUSG00000015215.1	ncRNA_host	0
chr7	24903008	24903009	3	62.7163	-	chr7	24899340	24919296	19957	-	ENSMUSG00000054499.10	protein_coding	Dedd2	2	MGI:1914629	OTTMUSG00000058243.1	ncRNA_host	0
chr8	70160874	70160875	3	62.7163	-	chr8	70155306	70169633	14328	-	ENSMUSG00000054648.9	protein_coding	Zfp869	2	MGI:1914119	OTTMUSG00000074666.1	NA	0
chr8	123063417	123063418	3	62.7163	+	chr8	123008880	123063990	55111	+	ENSMUSG00000049577.16	protein_coding	Zfpm1	2	MGI:1095400	OTTMUSG00000042121.3	overlapping_locus	0
chr2	181022588	181022589	3	62.4118	+	chr2	181021871	181025421	3551	+	ENSMUSG00000090077.10	protein_coding	Lime1	2	MGI:1919949	OTTMUSG00000016651.3	overlapping_locus	0
chr2	181022588	181022589	3	62.4118	+	chr2	181006721	181025421	18701	+	ENSMUSG00000027582.17	protein_coding	Zgpat	2	MGI:2449939	OTTMUSG00000016650.4	overlapping_locus	0
chr17	36291002	36291003	3	62.0333	+	chr17	36290743	36300354	9612	+	ENSMUSG00000024429.10	protein_coding	Gnl1	2	MGI:95764	OTTMUSG00000037220.2	NA	1
chr17	36291002	36291003	3	62.0333	+	chr17	36283433	36291128	7696	-	ENSMUSG00000038500.16	protein_coding	Prr3	2	MGI:1922460	OTTMUSG00000037219.3	NA	1
chr10	91007050	91007051	3	62.0092	-	chr10	90983433	91017177	33745	-	ENSMUSG00000019961.18	protein_coding	Tmpo	2	MGI:106920	OTTMUSG00000063806.1	NA	0
chr5	37035827	37035828	3	61.8933	+	chr5	37025857	37112422	86566	+	ENSMUSG00000029120.11	protein_coding	Ppp2r2c	2	MGI:2442660	OTTMUSG00000022772.2	NA	3
chr14	34047894	34047895	3	61.8721	+	chr14	34032684	34067222	34539	+	ENSMUSG00000021794.17	protein_coding	Glud1	2	MGI:95753	OTTMUSG00000030736.7	NA	1
chr11	32483517	32483518	3	61.8721	-	chr11	32483305	32574587	91283	+	ENSMUSG00000020272.9	protein_coding	Stk10	2	MGI:1099439	OTTMUSG00000005381.2	NA	0
chr5	110255197	110255198	3	61.8721	-	chr5	110251841	110256063	4223	-	ENSMUSG00000033434.16	protein_coding	Gtpbp6	2	MGI:1306825	OTTMUSG00000026198.3	NA	0
chr6	125136089	125136090	3	61.8721	+	chr6	125122204	125138745	16542	+	ENSMUSG00000038271.18	protein_coding	Iffo1	2	MGI:2444516	OTTMUSG00000027099.4	NA	0
chr8	65417082	65417083	3	61.8721	+	chr8	65399837	65421685	21849	+	ENSMUSG00000025521.16	protein_coding	Tmem192	2	MGI:1920317	OTTMUSG00000061254.2	NA	0
chr7	30262500	30262501	3	61.3407	-	chr7	30261288	30263052	1765	-	ENSMUSG00000036835.8	protein_coding	Psenen	2	MGI:1913590	OTTMUSG00000059364.1	NA	1
chr9	22379516	22379517	3	61.3116	-	chr9	22322343	22381039	58697	-	ENSMUSG00000032239.11	protein_coding	Rp9	2	MGI:2157166	OTTMUSG00000062377.1	NA	0
chrX	37516080	37516081	3	61.158	-	chrX	37490234	37545331	55098	-	ENSMUSG00000016534.16	protein_coding	Lamp2	2	MGI:96748	OTTMUSG00000017230.4	NA	0
chr7	132317639	132317640	3	61.1053	-	chr7	132313811	132415615	101805	-	ENSMUSG00000030956.16	protein_coding	Fam53b	2	MGI:1925188	OTTMUSG00000023048.15	NA	0
chr1	85721721	85721722	3	61.0377	+	chr1	85721162	85779297	58136	+	ENSMUSG00000036707.17	protein_coding	Cab39	2	MGI:107438	OTTMUSG00000021589.10	NA	56
chr18	75133843	75133844	3	61.0272	+	chr18	75131629	75136451	4823	+	ENSMUSG00000062328.9	protein_coding	Rpl17	2	MGI:2448270	OTTMUSG00000073683.1	ncRNA_host	33
chr5	129062459	129062460	3	61.0272	-	chr5	129061621	129085638	24018	-	ENSMUSG00000029428.14	protein_coding	Stx2	2	MGI:108059	OTTMUSG00000027708.3	NA	1
chr7	127351298	127351299	3	61.0272	+	chr7	127344373	127368100	23728	+	ENSMUSG00000030811.15	protein_coding	Fbxl19	2	MGI:3039600	OTTMUSG00000046248.3	NA	1
chr9	77883625	77883626	3	61.0272	+	chr9	77824646	77891801	67156	+	ENSMUSG00000032349.14	protein_coding	Elovl5	2	MGI:1916051	OTTMUSG00000022986.3	NA	1
chr2	120299834	120299835	3	61.0272	+	chr2	120294053	120335399	41347	+	ENSMUSG00000079110.13	protein_coding	Capn3	2	MGI:107437	OTTMUSG00000015381.5	overlapping_locus	0
chr2	120299834	120299835	3	61.0272	+	chr2	120286500	120335254	48755	+	ENSMUSG00000118623.2	protein_coding	Gm52968	2	MGI:6388849	OTTMUSG00000075009.2	readthrough_gene	0
chr5	124190302	124190303	3	61.0272	+	chr5	124173264	124190415	17152	-	ENSMUSG00000104818.3	lncRNA	Gm43661	2	MGI:5663798	OTTMUSG00000054788.1	NA	0
chr5	124190302	124190303	3	61.0272	+	chr5	124170424	124214362	43939	+	ENSMUSG00000106261.2	lncRNA	Gm34086	2	MGI:5593245	OTTMUSG00000054787.1	NA	0
chr19	10069132	10069133	3	61.027	-	chr19	10040129	10079110	38982	-	ENSMUSG00000024665.9	protein_coding	Fads2	2	MGI:1930079	OTTMUSG00000073896.1	NA	0
chr5	146770242	146770243	3	61.027	+	chr5	146769700	146773842	4143	+	ENSMUSG00000041453.13	protein_coding	Rpl21	2	MGI:1278340	OTTMUSG00000024591.1	ncRNA_host	0
chr8	72044993	72044994	3	61.0177	-	chr8	72044820	72053736	8917	+	ENSMUSG00000031807.11	protein_coding	Pgls	2	MGI:1913421	OTTMUSG00000033938.1	overlapping_locus	30
chr12	110840381	110840382	3	60.7263	-	chr12	110839044	110855579	16536	-	ENSMUSG00000021276.11	protein_coding	Cinp	2	MGI:1914486	OTTMUSG00000066282.1	NA	25
chr9	121579143	121579144	3	60.5997	+	chr9	121548235	121585909	37675	+	ENSMUSG00000032525.16	protein_coding	Nktr	2	MGI:97346	OTTMUSG00000043287.8	NA	7
chr13	43713611	43713612	3	60.5907	-	chr13	43691869	43713667	21799	-	ENSMUSG00000021371.6	protein_coding	Mcur1	2	MGI:1923387	OTTMUSG00000067455.1	NA	1
chr5	137784118	137784119	3	60.5607	-	chr5	137780168	137784977	4810	-	ENSMUSG00000029726.17	protein_coding	Mepce	2	MGI:106477	OTTMUSG00000022853.4	NA	42
chr5	140859017	140859018	3	60.5574	-	chr5	140858745	140986337	127593	-	ENSMUSG00000036526.9	protein_coding	Card11	2	MGI:1916978	OTTMUSG00000054841.1	NA	2
chr5	107869516	107869517	3	60.4687	-	chr5	107864523	107873902	9380	-	ENSMUSG00000029275.19	protein_coding	Gfi1	2	MGI:103170	OTTMUSG00000033123.8	NA	17
chr14	20780245	20780246	3	60.4357	-	chr14	20773798	20784630	10833	-	ENSMUSG00000039308.7	protein_coding	Ndst2	2	MGI:97040	OTTMUSG00000068778.1	NA	0
chr11	115233574	115233575	3	60.3448	+	chr11	115225557	115237753	12197	+	ENSMUSG00000018862.12	protein_coding	Otop3	2	MGI:1916852	OTTMUSG00000003747.1	NA	12
chr8	73072903	73072904	3	60.339	+	chr8	73072877	73075500	2624	+	ENSMUSG00000055148.8	protein_coding	Klf2	2	MGI:1342772	OTTMUSG00000022542.1	NA	0
chr4	126130770	126130771	3	60.3041	-	chr4	126125960	126150136	24177	-	ENSMUSG00000028849.18	protein_coding	Map7d1	2	MGI:2384297	OTTMUSG00000009353.2	NA	5
chr8	54530911	54530912	3	60.1828	-	chr8	54530641	54640131	109491	+	ENSMUSG00000031520.7	protein_coding	Vegfc	2	MGI:109124	OTTMUSG00000060617.1	NA	6
chr10	79819149	79819150	3	60.1816	-	chr10	79810782	79820164	9383	-	ENSMUSG00000013858.15	protein_coding	Tmem259	2	MGI:2177957	OTTMUSG00000019134.1	NA	1
chr7	100951210	100951211	3	60.1816	-	chr7	100912241	100951295	39055	-	ENSMUSG00000047767.18	protein_coding	Atg16l2	2	MGI:1920933	OTTMUSG00000031256.4	NA	1
chr10	30494383	30494384	3	60.1816	-	chr10	30484137	30505628	21492	-	ENSMUSG00000019791.13	protein_coding	Hint3	2	MGI:1914097	OTTMUSG00000028055.5	overlapping_locus	0
chr12	32874497	32874498	3	60.1816	+	chr12	32869544	32903348	33805	+	ENSMUSG00000020572.9	protein_coding	Nampt	2	MGI:1929865	OTTMUSG00000065234.1	NA	0
chr14	44849549	44849550	3	60.1816	-	chr14	44794587	44865395	70809	-	ENSMUSG00000092165.10	protein_coding	Gm5624	1	MGI:3646247	OTTMUSG00000036400.4	NA	0
chr14	44849549	44849550	3	60.1816	-	chr14	44781512	44874658	93147	-	ENSMUSG00000115801.2	lncRNA	Gm55330	2	MGI:6847131	OTTMUSG00000070529.1	NA	0
chr4	145151662	145151663	3	60.1816	-	chr4	145136815	145176326	39512	+	ENSMUSG00000085101.9	lncRNA	Platr16	2	MGI:3651931	OTTMUSG00000011030.1	overlapping_locus	0
chr5	142718192	142718193	3	60.1816	-	chr5	142717861	142803417	85557	-	ENSMUSG00000039477.17	protein_coding	Tnrc18	2	MGI:3648294	OTTMUSG00000017461.5	NA	0
chr6	52693512	52693513	3	60.1816	-	chr6	52690714	52743765	53052	+	ENSMUSG00000004535.13	protein_coding	Tax1bp1	1	MGI:1289308	OTTMUSG00000022785.3	NA	0
chr7	143256910	143256911	3	60.1816	-	chr7	143242499	143310722	68224	-	ENSMUSG00000037606.19	protein_coding	Osbpl5	2	MGI:1930265	OTTMUSG00000029818.4	NA	0
chr8	57964402	57964403	3	60.1816	-	chr8	57964161	57964580	420	-	ENSMUSG00000120635.1	lncRNA	ENSMUSG00000120635	2	NA	NA	NA	0
chr8	111696793	111696794	3	60.1816	+	chr8	111646554	111699112	52559	+	ENSMUSG00000031749.13	protein_coding	St3gal2	2	MGI:99427	OTTMUSG00000031001.1	ncRNA_host	0
chr10	66879256	66879257	3	60.1781	-	chr10	66844968	66932724	87757	-	ENSMUSG00000019873.9	protein_coding	Reep3	2	MGI:88930	OTTMUSG00000064291.3	NA	9
chr11	78045843	78045844	3	59.9414	+	chr11	77985486	78047526	62041	+	ENSMUSG00000037750.17	protein_coding	Fam222b	2	MGI:2384939	OTTMUSG00000000101.2	NA	0
chr2	32463205	32463206	3	59.6652	+	chr2	32460870	32463591	2722	+	ENSMUSG00000026810.13	protein_coding	Dpm2	2	MGI:1330238	OTTMUSG00000011991.2	NA	2
chr10	128361653	128361654	3	59.5222	-	chr10	128345834	128361740	15907	-	ENSMUSG00000025366.9	protein_coding	Esyt1	2	MGI:1344426	OTTMUSG00000064819.2	ncRNA_host	12
chr4	155575931	155575932	3	59.4594	+	chr4	155575821	155643726	67906	+	ENSMUSG00000029064.16	protein_coding	Gnb1	2	MGI:95781	OTTMUSG00000010708.5	NA	96
chr11	77397812	77397813	3	59.4293	+	chr11	77384388	77398612	14225	+	ENSMUSG00000011877.14	protein_coding	Git1	2	MGI:1927140	OTTMUSG00000008178.1	NA	0
chr7	28059867	28059868	3	59.3909	-	chr7	28059029	28072024	12996	-	ENSMUSG00000037552.18	protein_coding	Plekhg2	2	MGI:2141874	OTTMUSG00000031950.3	NA	1
chr15	76061879	76061880	3	59.3354	-	chr15	76055175	76116774	61600	-	ENSMUSG00000022565.16	protein_coding	Plec	2	MGI:1277961	OTTMUSG00000035240.7	overlapping_locus	4
chr15	98805436	98805437	3	59.3354	-	chr15	98801798	98816112	14315	-	ENSMUSG00000022999.16	protein_coding	Lmbr1l	2	MGI:1289247	OTTMUSG00000024113.3	NA	1
chr10	42152048	42152049	3	59.3354	-	chr10	42057837	42152751	94915	-	ENSMUSG00000048756.12	protein_coding	Foxo3	2	MGI:1890081	OTTMUSG00000020929.5	NA	0
chr2	14792059	14792060	3	59.3354	-	chr2	14607899	14992719	384821	+	ENSMUSG00000057914.16	protein_coding	Cacnb2	1	MGI:894644	OTTMUSG00000011219.5	overlapping_locus	0
chr2	128909426	128909427	3	59.3354	+	chr2	128907862	128938203	30342	+	ENSMUSG00000027394.14	protein_coding	Ttl	2	MGI:1916987	OTTMUSG00000015410.1	NA	0
chr1	37477092	37477093	3	59.3345	+	chr1	37469220	37478205	8986	+	ENSMUSG00000026111.16	protein_coding	Unc50	2	MGI:1914637	OTTMUSG00000021774.21	NA	1
chr12	32111122	32111123	3	59.2048	-	chr12	32008475	32111295	102821	-	ENSMUSG00000002997.16	protein_coding	Prkar2b	2	MGI:97760	OTTMUSG00000016980.3	NA	4
chr11	50122771	50122772	3	59.1066	+	chr11	50101717	50125930	24214	+	ENSMUSG00000036620.15	protein_coding	Mgat4b	2	MGI:2143974	OTTMUSG00000005573.3	ncRNA_host	2
chr9	110257358	110257359	3	59.0498	-	chr9	110254994	110305762	50769	-	ENSMUSG00000054792.16	protein_coding	Klhl18	1	MGI:2143315	OTTMUSG00000023208.10	NA	0
chr10	59207315	59207316	3	59.042	+	chr10	59159118	59209126	50009	+	ENSMUSG00000019916.15	protein_coding	P4ha1	2	MGI:97463	OTTMUSG00000034134.1	NA	15
chrX	13505821	13505822	3	58.9787	+	chrX	13498328	13507095	8768	+	ENSMUSG00000040229.12	protein_coding	Gpr34	2	MGI:1346334	OTTMUSG00000016906.4	NA	0
chrX	13505821	13505822	3	58.9787	+	chrX	13383319	13717606	334288	-	ENSMUSG00000031012.18	protein_coding	Cask	2	MGI:1309489	OTTMUSG00000016907.24	NA	0
chr9	119960494	119960495	3	58.9626	+	chr9	119956755	119961435	4681	+	ENSMUSG00000032518.7	protein_coding	Rpsa	2	MGI:105381	OTTMUSG00000062571.1	ncRNA_host	42
chr9	56902626	56902627	3	58.5611	+	chr9	56902207	56970091	67885	+	ENSMUSG00000032290.8	protein_coding	Ptpn9	2	MGI:1928376	OTTMUSG00000063137.1	NA	3
chr7	126497434	126497435	3	58.4884	-	chr7	126485343	126522089	36747	-	ENSMUSG00000060538.15	protein_coding	Tmem219	1	MGI:1915992	OTTMUSG00000031957.41	ncRNA_host	3
chr19	6131246	6131247	3	58.4884	-	chr19	6130792	6134986	4195	-	ENSMUSG00000024792.10	protein_coding	Zfpl1	2	MGI:1891017	OTTMUSG00000074597.1	overlapping_locus	0
chr19	6131246	6131247	3	58.4884	-	chr19	6126975	6132286	5312	-	ENSMUSG00000100621.3	protein_coding	Gm28374	2	MGI:5579080	OTTMUSG00000028976.5	readthrough_gene	0
chr2	130645881	130645882	3	58.4884	-	chr2	130645421	130645902	482	-	ENSMUSG00000089662.2	transcribed_processed_pseudogene	Gm14057	2	MGI:3705433	OTTMUSG00000015563.1	overlapping_locus	0
chr2	130645881	130645882	3	58.4884	-	chr2	130548120	130682065	133946	-	ENSMUSG00000027309.19	protein_coding	Dnaaf9	1	MGI:1923029	OTTMUSG00000015492.5	overlapping_locus	0
chr5	129887805	129887806	3	58.4884	+	chr5	129875827	129892891	17065	+	ENSMUSG00000025538.16	protein_coding	Sumf2	2	MGI:1915152	OTTMUSG00000023993.5	NA	0
chr7	125891663	125891664	3	58.4884	+	chr7	125848034	125894188	46155	+	ENSMUSG00000042978.12	protein_coding	Sbk1	2	MGI:2135937	OTTMUSG00000058209.3	NA	0
chr10	80871569	80871570	3	58.4318	-	chr10	80864372	80873260	8889	-	ENSMUSG00000046822.15	protein_coding	Slc39a3	2	MGI:2147269	OTTMUSG00000030300.3	NA	0
chr9	44390390	44390391	3	58.4224	-	chr9	44390075	44393477	3403	+	ENSMUSG00000060380.4	lncRNA	C030014I23Rik	2	MGI:1924631	OTTMUSG00000033672.2	NA	38
chr9	44390390	44390391	3	58.4224	-	chr9	44388009	44391094	3086	-	ENSMUSG00000110980.3	lncRNA	Gm47204	2	MGI:6096003	OTTMUSG00000063322.1	NA	38
chr1	95241378	95241379	3	58.3757	+	chr1	95241348	95263009	21662	+	ENSMUSG00000051185.10	protein_coding	Fam174a	2	MGI:1914948	OTTMUSG00000048750.1	overlapping_locus	3
chr11	69549577	69549578	3	58.2212	-	chr11	69547523	69553468	5946	-	ENSMUSG00000018761.15	protein_coding	Mpdu1	2	MGI:1346040	OTTMUSG00000006008.7	NA	0
chr11	77873708	77873709	3	58.048	+	chr11	77873580	77921365	47786	+	ENSMUSG00000037791.16	protein_coding	Phf12	2	MGI:1924057	OTTMUSG00000000069.2	NA	0
chr8	95816657	95816658	3	57.8143	+	chr8	95816299	95817304	1006	-	ENSMUSG00000110516.2	TEC	Gm45758	2	MGI:5804873	OTTMUSG00000061714.1	NA	0
chr8	95816657	95816658	3	57.8143	+	chr8	95807814	95826839	19026	+	ENSMUSG00000031787.9	protein_coding	Katnb1	2	MGI:1921437	OTTMUSG00000061713.1	NA	0
chr1	75123205	75123206	3	57.7211	+	chr1	75119430	75124557	5128	+	ENSMUSG00000049339.17	protein_coding	Retreg2	2	MGI:2388278	OTTMUSG00000048449.3	NA	21
chr15	82214226	82214227	3	57.7149	-	chr15	82213733	82223126	9394	-	ENSMUSG00000022453.9	protein_coding	Naga	2	MGI:1261422	OTTMUSG00000070955.2	NA	29
chr6	48545723	48545724	3	57.7129	+	chr6	48531730	48547656	15927	+	ENSMUSG00000073096.12	protein_coding	Lrrc61	2	MGI:2652848	OTTMUSG00000024299.3	NA	0
chr10	119480608	119480609	3	57.6624	+	chr10	119289735	119923165	633431	+	ENSMUSG00000034813.20	protein_coding	Grip1	2	MGI:1921303	OTTMUSG00000033545.6	NA	75
chr10	119480607	119480608	3	57.6624	+	chr10	119289735	119923165	633431	+	ENSMUSG00000034813.20	protein_coding	Grip1	2	MGI:1921303	OTTMUSG00000033545.6	NA	1
chr11	103007230	103007231	3	57.6407	+	chr11	103007057	103010551	3495	+	ENSMUSG00000048878.7	protein_coding	Hexim1	2	MGI:2385923	OTTMUSG00000003296.1	NA	3
chr10	81107618	81107619	3	57.6407	+	chr10	81102829	81109070	6242	+	ENSMUSG00000004931.12	protein_coding	Apba3	2	MGI:1888527	OTTMUSG00000065061.1	ncRNA_host	1
chr16	17099752	17099753	3	57.6407	-	chr16	17093941	17101093	7153	+	ENSMUSG00000055692.22	protein_coding	Tmem191c	2	MGI:107238	OTTMUSG00000028710.5	overlapping_locus	0
chr16	17099752	17099753	3	57.6407	-	chr16	17098215	17224178	125964	-	ENSMUSG00000041720.15	protein_coding	Pi4ka	2	MGI:2448506	OTTMUSG00000032611.10	ncRNA_host	0
chr4	117146607	117146608	3	57.6407	-	chr4	117128660	117354249	225590	-	ENSMUSG00000028677.20	protein_coding	Rnf220	2	MGI:1913993	OTTMUSG00000008570.4	NA	0
chr8	95739113	95739114	3	57.6407	-	chr8	95703621	95740845	37225	+	ENSMUSG00000031785.17	protein_coding	Adgrg1	2	MGI:1340051	OTTMUSG00000061709.1	NA	0
chr8	111445539	111445540	3	57.6407	+	chr8	111345217	111447030	101814	+	ENSMUSG00000010936.12	protein_coding	Vac14	2	MGI:2157980	OTTMUSG00000061893.1	NA	0
chr8	95328968	95328969	3	57.6405	+	chr8	95328565	95386903	58339	+	ENSMUSG00000050079.11	protein_coding	Rspry1	2	MGI:1914860	OTTMUSG00000031333.2	NA	0
chr11	83238427	83238428	3	57.6391	-	chr11	83189850	83295861	106012	+	ENSMUSG00000035152.15	protein_coding	Ap2b1	2	MGI:1919020	OTTMUSG00000000915.4	NA	1
chr7	27373078	27373079	3	57.5429	-	chr7	27355800	27374019	18220	-	ENSMUSG00000040390.14	protein_coding	Map3k10	2	MGI:1346879	OTTMUSG00000023963.2	overlapping_locus	0
chr5	21581374	21581375	3	57.541	+	chr5	21577640	21583372	5733	+	ENSMUSG00000039899.6	protein_coding	Fgl2	2	MGI:103266	OTTMUSG00000025650.1	NA	1
chr5	21581374	21581375	3	57.541	+	chr5	21522824	21629675	106852	-	ENSMUSG00000064280.15	protein_coding	Ccdc146	1	MGI:1922422	OTTMUSG00000025647.3	NA	1
chr12	85520699	85520700	3	57.5344	+	chr12	85520664	85524047	3384	+	ENSMUSG00000021250.14	protein_coding	Fos	2	MGI:95574	OTTMUSG00000019764.1	NA	93
chr11	116329008	116329009	3	57.4628	+	chr11	116324920	116329903	4984	+	ENSMUSG00000050628.7	protein_coding	Ubald2	2	MGI:1914635	OTTMUSG00000003905.1	NA	0
chr19	4338420	4338421	3	57.4248	-	chr19	4336029	4356250	20222	-	ENSMUSG00000024858.15	protein_coding	Grk2	1	MGI:87940	OTTMUSG00000035343.4	NA	20
chr2	156604610	156604611	3	57.3948	-	chr2	156542542	156606283	63742	+	ENSMUSG00000061689.16	protein_coding	Dlgap4	1	MGI:2138865	OTTMUSG00000016033.10	NA	1
chr5	144902566	144902567	3	57.3154	-	chr5	144813305	144902657	89353	-	ENSMUSG00000038780.15	protein_coding	Smurf1	2	MGI:1923038	OTTMUSG00000021547.3	overlapping_locus	14
chr17	24388393	24388394	3	57.2481	-	chr17	24382840	24388676	5837	-	ENSMUSG00000024121.14	protein_coding	Atp6v0c	2	MGI:88116	OTTMUSG00000023843.2	NA	64
chr11	94883286	94883287	3	57.1838	+	chr11	94881861	94897725	15865	+	ENSMUSG00000038976.13	protein_coding	Ppp1r9b	2	MGI:2387581	OTTMUSG00000001501.1	NA	71
chr2	119067879	119067880	3	56.8408	+	chr2	119067843	119080008	12166	+	ENSMUSG00000027315.14	protein_coding	Spint1	2	MGI:1338033	OTTMUSG00000015880.1	NA	15
chr11	121594393	121594394	3	56.7922	+	chr11	121593237	121607132	13896	+	ENSMUSG00000039208.16	protein_coding	Metrnl	2	MGI:2384806	OTTMUSG00000007591.2	NA	9
chr7	18810616	18810617	3	56.7922	+	chr7	18810152	18816701	6550	+	ENSMUSG00000030410.17	protein_coding	Dmwd	2	MGI:94907	OTTMUSG00000022947.4	NA	1
chr1	59012733	59012734	3	56.7922	+	chr1	59012681	59034874	22194	+	ENSMUSG00000026027.14	protein_coding	Stradb	2	MGI:2144047	OTTMUSG00000021303.2	NA	0
chr1	130776849	130776850	3	56.7922	-	chr1	130754421	130779986	25566	+	ENSMUSG00000026417.14	protein_coding	Pigr	2	MGI:103080	OTTMUSG00000022632.2	NA	0
chr14	79718826	79718827	3	56.7922	+	chr14	79697377	79718960	21584	-	ENSMUSG00000022023.7	protein_coding	Wbp4	2	MGI:109568	OTTMUSG00000069219.1	NA	0
chr14	79718826	79718827	3	56.7922	+	chr14	79718634	79819934	101301	+	ENSMUSG00000036461.17	protein_coding	Elf1	2	MGI:107180	OTTMUSG00000069221.1	NA	0
chr15	102413789	102413790	3	56.7922	-	chr15	102406081	102425499	19419	-	ENSMUSG00000023050.10	protein_coding	Map3k12	2	MGI:1346881	OTTMUSG00000036001.3	NA	0
chr17	14671935	14671936	3	56.7922	+	chr17	14669833	14716053	46221	+	ENSMUSG00000116801.2	lncRNA	Gm38551	2	MGI:5621436	OTTMUSG00000071974.1	NA	0
chr7	45477383	45477384	3	56.7922	-	chr7	45474647	45480368	5722	-	ENSMUSG00000053801.19	protein_coding	Grwd1	2	MGI:2141989	OTTMUSG00000033591.3	NA	0
chr9	117898370	117898371	3	56.7922	+	chr9	117869567	117898862	29296	+	ENSMUSG00000039285.13	protein_coding	Azi2	1	MGI:1351332	OTTMUSG00000034116.3	NA	0
chr9	117898370	117898371	3	56.7922	+	chr9	117893590	117979245	85656	-	ENSMUSG00000039163.11	protein_coding	Cmc1	2	MGI:1915149	OTTMUSG00000062899.1	NA	0
chr16	20049868	20049869	3	56.792	+	chr16	19959813	20051323	91511	+	ENSMUSG00000041215.17	protein_coding	Yeats2	2	MGI:2447762	OTTMUSG00000071464.1	NA	0
chr11	90274434	90274435	3	56.7872	-	chr11	90227362	90281721	54360	-	ENSMUSG00000003949.17	protein_coding	Hlf	2	MGI:96108	OTTMUSG00000001287.2	NA	1
chr16	48299270	48299271	3	56.5245	+	chr16	48251600	48451263	199664	+	ENSMUSG00000022652.8	protein_coding	Morc1	2	MGI:1316740	OTTMUSG00000071528.1	NA	9
chr10	96454228	96454229	3	56.4695	+	chr10	96452868	96458671	5804	+	ENSMUSG00000036478.9	protein_coding	Btg1	2	MGI:88215	OTTMUSG00000064512.1	NA	352
chr7	44499410	44499411	3	56.3436	+	chr7	44498415	44504845	6431	+	ENSMUSG00000011096.18	protein_coding	Akt1s1	2	MGI:1914855	OTTMUSG00000023108.5	ncRNA_host	0
chr2	152153656	152153657	3	56.0669	+	chr2	152135748	152155916	20169	+	ENSMUSG00000027465.14	protein_coding	Tbc1d20	2	MGI:1914481	OTTMUSG00000015833.3	NA	39
chr12	40272897	40272898	3	56.0535	-	chr12	40272757	40279183	6427	+	ENSMUSG00000035983.5	lncRNA	Gm7008	2	MGI:3647211	OTTMUSG00000035475.2	NA	20
chr12	40272897	40272898	3	56.0535	-	chr12	40251566	40298503	46938	-	ENSMUSG00000001627.13	protein_coding	Ifrd1	2	MGI:1316717	OTTMUSG00000035474.4	overlapping_locus	20
chr2	119099900	119099901	3	56.0448	-	chr2	119099682	119101753	2072	-	ENSMUSG00000034226.8	protein_coding	Rhov	2	MGI:2444227	OTTMUSG00000015878.1	NA	24
chr1	181751373	181751374	3	56.026	-	chr1	181723949	181847241	123293	-	ENSMUSG00000022995.17	protein_coding	Enah	2	MGI:108360	OTTMUSG00000050713.2	NA	5
chr19	5432880	5432881	3	56.0234	-	chr19	5427551	5438731	11181	-	ENSMUSG00000039148.6	protein_coding	Sart1	2	MGI:1309453	OTTMUSG00000074351.1	NA	24
chr6	83034219	83034220	3	55.9759	+	chr6	83031502	83034789	3288	+	ENSMUSG00000068328.11	protein_coding	Aup1	2	MGI:107789	OTTMUSG00000057842.1	retrogene	10
chr2	59796053	59796054	3	55.9429	+	chr2	59733529	60040183	306655	-	ENSMUSG00000026987.17	protein_coding	Baz2b	2	MGI:2442782	OTTMUSG00000012818.2	overlapping_locus	2
chr4	125020771	125020772	3	55.9429	-	chr4	125012216	125021633	9418	-	ENSMUSG00000042677.8	protein_coding	Zc3h12a	2	MGI:2385891	OTTMUSG00000009246.1	NA	1
chr1	55031140	55031141	3	55.9429	-	chr1	55024328	55066640	42313	-	ENSMUSG00000025982.14	protein_coding	Sf3b1	2	MGI:1932339	OTTMUSG00000046964.1	NA	0
chr11	87938028	87938029	3	55.9422	-	chr11	87902806	87939162	36357	-	ENSMUSG00000086193.3	lncRNA	Gm11508	2	MGI:3650928	OTTMUSG00000001477.1	NA	3
chr11	88076526	88076527	3	55.8965	+	chr11	87988884	88084966	96083	+	ENSMUSG00000018378.14	protein_coding	Cuedc1	2	MGI:2144281	OTTMUSG00000001478.3	NA	1
chr15	25985055	25985056	3	55.6806	+	chr15	25984452	25998567	14116	+	ENSMUSG00000052253.7	protein_coding	Zfp622	2	MGI:1289282	OTTMUSG00000070118.1	NA	63
chr7	140437187	140437188	3	55.5481	+	chr7	140433307	140437490	4184	-	ENSMUSG00000025484.10	protein_coding	Bet1l	2	MGI:1913128	OTTMUSG00000060436.1	overlapping_locus	0
chr7	140437187	140437188	3	55.5481	+	chr7	140436870	140443643	6774	+	ENSMUSG00000025485.14	protein_coding	Ric8a	2	MGI:2141866	OTTMUSG00000023444.2	NA	0
chr17	25114508	25114509	3	55.3937	+	chr17	25114090	25116476	2387	+	ENSMUSG00000038880.14	protein_coding	Mrps34	2	MGI:1930188	OTTMUSG00000030475.1	overlapping_locus	0
chr17	25114508	25114509	3	55.3937	+	chr17	25111127	25155942	44816	-	ENSMUSG00000024163.18	protein_coding	Mapk8ip3	2	MGI:1353598	OTTMUSG00000030477.3	overlapping_locus	0
chr9	32335388	32335389	3	55.2841	-	chr9	32333500	32452891	119392	-	ENSMUSG00000016087.14	protein_coding	Fli1	2	MGI:95554	OTTMUSG00000044678.3	overlapping_locus	22
chr17	37359415	37359416	3	55.2466	+	chr17	37356858	37385959	29102	+	ENSMUSG00000024462.18	protein_coding	Gabbr1	2	MGI:1860139	OTTMUSG00000037319.2	NA	0
chr9	107930747	107930748	3	55.0928	+	chr9	107930358	107932900	2543	+	ENSMUSG00000032593.6	protein_coding	Amigo3	2	MGI:2444854	OTTMUSG00000016524.1	overlapping_locus	2
chr9	107930747	107930748	3	55.0928	+	chr9	107928871	107960543	31673	-	ENSMUSG00000041528.16	protein_coding	Rnf123	2	MGI:2148796	OTTMUSG00000033727.6	NA	2
chr11	75335214	75335215	3	55.0928	-	chr11	75331776	75341909	10134	-	ENSMUSG00000045374.19	protein_coding	Wdr81	2	MGI:2681828	OTTMUSG00000006200.5	NA	1
chr3	88592399	88592400	3	55.0928	+	chr3	88592331	88593704	1374	-	ENSMUSG00000105512.2	lncRNA	Gm43714	2	MGI:5663851	OTTMUSG00000052463.1	NA	1
chr1	162373668	162373669	3	55.0928	-	chr1	162359696	162376120	16425	-	ENSMUSG00000026694.20	protein_coding	Eef1aknmt	2	MGI:1918699	OTTMUSG00000022659.4	NA	0
chr13	117360546	117360547	3	55.0928	+	chr13	117345072	117410951	65880	+	ENSMUSG00000021728.9	protein_coding	Emb	2	MGI:95321	OTTMUSG00000015373.2	NA	0
chr2	92290012	92290013	3	55.0928	+	chr2	92283109	92290883	7775	-	ENSMUSG00000049922.9	protein_coding	Slc35c1	2	MGI:2443301	OTTMUSG00000014574.3	NA	0
chr2	119128011	119128012	3	55.0928	+	chr2	119119221	119128934	9714	+	ENSMUSG00000034216.13	protein_coding	Vps18	1	MGI:2443626	OTTMUSG00000015944.1	NA	0
chr4	115685445	115685446	3	55.0928	-	chr4	115685289	115693382	8094	+	ENSMUSG00000028709.4	protein_coding	Mob3c	2	MGI:2140623	OTTMUSG00000008686.2	NA	0
chr14	29174670	29174671	3	55.0919	+	chr14	28626900	29443821	816922	-	ENSMUSG00000021991.10	protein_coding	Cacna2d3	2	MGI:1338890	OTTMUSG00000046735.7	ncRNA_host	6
chr3	89000952	89000953	3	54.9649	-	chr3	89000895	89009266	8372	-	ENSMUSG00000059743.13	protein_coding	Fdps	2	MGI:104888	OTTMUSG00000052591.3	overlapping_locus	9
chr11	120239033	120239034	3	54.8382	-	chr11	120236516	120239368	2853	-	ENSMUSG00000062825.16	protein_coding	Actg1	2	MGI:87906	OTTMUSG00000004137.3	ncRNA_host	15
chr5	76331808	76331809	3	54.6628	+	chr5	76331727	76357092	25366	+	ENSMUSG00000029234.14	protein_coding	Tmem165	2	MGI:894407	OTTMUSG00000026458.2	overlapping_locus	1
chr10	80384395	80384396	3	54.593	-	chr10	80376756	80397394	20639	-	ENSMUSG00000047417.19	protein_coding	Rexo1	2	MGI:1914182	OTTMUSG00000043566.5	NA	46
chr7	27977498	27977499	3	54.5781	+	chr7	27977164	27978914	1751	+	ENSMUSG00000070705.4	protein_coding	Eid2b	2	MGI:1924095	OTTMUSG00000059052.1	NA	1
chr7	4152075	4152076	3	54.3029	-	chr7	4150914	4153373	2460	-	ENSMUSG00000043432.8	protein_coding	Leng9	2	MGI:2444509	OTTMUSG00000027899.1	NA	20
chr11	94883262	94883263	3	54.2771	+	chr11	94881861	94897725	15865	+	ENSMUSG00000038976.13	protein_coding	Ppp1r9b	2	MGI:2387581	OTTMUSG00000001501.1	NA	1
chr15	78778048	78778049	3	54.2754	+	chr15	78761390	78778785	17396	+	ENSMUSG00000033128.10	protein_coding	Gga1	2	MGI:2146207	OTTMUSG00000070754.1	ncRNA_host	43
chr1	75505693	75505694	3	54.2418	+	chr1	75498173	75513979	15807	+	ENSMUSG00000026213.16	protein_coding	Stk11ip	2	MGI:1918978	OTTMUSG00000019423.3	NA	0
chr11	60118122	60118123	3	54.2418	-	chr11	60117541	60243731	126191	-	ENSMUSG00000000538.19	protein_coding	Tom1l2	2	MGI:2443306	OTTMUSG00000005819.3	ncRNA_host	0
chr14	77862579	77862580	3	54.2418	+	chr14	77815984	77871300	55317	-	ENSMUSG00000115363.2	lncRNA	Gm49003	2	MGI:6118356	OTTMUSG00000069157.1	NA	0
chr14	77862579	77862580	3	54.2418	+	chr14	77394203	77959200	564998	+	ENSMUSG00000022012.10	protein_coding	Enox1	2	MGI:2444896	OTTMUSG00000069152.3	ncRNA_host	0
chr15	79994698	79994699	3	54.2418	+	chr15	79975535	80003702	28168	+	ENSMUSG00000022415.13	protein_coding	Syngr1	1	MGI:1328323	OTTMUSG00000016389.5	NA	0
chr19	48608001	48608002	3	54.2418	+	chr19	48194464	48793944	599481	+	ENSMUSG00000063434.7	protein_coding	Sorcs3	2	MGI:1913923	OTTMUSG00000074308.1	NA	0
chr5	124200362	124200363	3	54.2418	-	chr5	124199593	124233861	34269	-	ENSMUSG00000029408.14	protein_coding	Abcb9	2	MGI:1861729	OTTMUSG00000028882.2	NA	0
chr5	124200362	124200363	3	54.2418	-	chr5	124170424	124214362	43939	+	ENSMUSG00000106261.2	lncRNA	Gm34086	2	MGI:5593245	OTTMUSG00000054787.1	NA	0
chr7	118242126	118242127	3	54.2418	+	chr7	118196520	118274309	77790	+	ENSMUSG00000030650.19	protein_coding	Tmc5	2	MGI:1921674	OTTMUSG00000030889.4	NA	0
chr8	72023377	72023378	3	54.2418	+	chr8	72021526	72039946	18421	+	ENSMUSG00000031808.8	protein_coding	Slc27a1	2	MGI:1347098	OTTMUSG00000062164.1	NA	0
chr6	50238851	50238852	3	54.2416	+	chr6	50165868	50240842	74975	-	ENSMUSG00000029821.16	protein_coding	Gsdme	1	MGI:1889850	OTTMUSG00000035970.4	overlapping_locus	1
chr5	115296059	115296060	3	54.2413	-	chr5	115281040	115296238	15199	-	ENSMUSG00000048578.12	protein_coding	Mlec	2	MGI:1924015	OTTMUSG00000014632.3	NA	0
chr2	109751185	109751186	3	54.2404	+	chr2	109747992	109844602	96611	+	ENSMUSG00000050199.14	protein_coding	Lgr4	2	MGI:1891468	OTTMUSG00000015138.1	NA	0
chr3	90416768	90416769	3	54.1741	-	chr3	90416394	90417489	1096	+	ENSMUSG00000120231.1	lncRNA	ENSMUSG00000120231	2	NA	NA	NA	1
chr3	90416768	90416769	3	54.1741	-	chr3	90406263	90416805	10543	-	ENSMUSG00000001017.16	protein_coding	Chtop	1	MGI:1913761	OTTMUSG00000021869.5	NA	1
chr1	131088250	131088251	3	54.0916	+	chr1	131080918	131115395	34478	+	ENSMUSG00000026427.17	protein_coding	Eif2d	1	MGI:109342	OTTMUSG00000021553.3	NA	0
chr11	77748564	77748565	3	53.9592	+	chr11	77654127	77756806	102680	+	ENSMUSG00000000631.21	protein_coding	Myo18a	1	MGI:2667185	OTTMUSG00000000073.14	NA	0
chr19	57370655	57370656	3	53.9392	-	chr19	57349112	57378018	28907	+	ENSMUSG00000033478.6	protein_coding	Fhip2a	2	MGI:2147545	OTTMUSG00000074256.2	NA	4
chr8	71986943	71986944	3	53.9257	-	chr8	71986899	71990100	3202	-	ENSMUSG00000046718.9	protein_coding	Bst2	2	MGI:1916800	OTTMUSG00000062160.1	NA	0
chr3	96465277	96465278	3	53.8484	+	chr3	96465273	96469199	3927	+	ENSMUSG00000038393.15	protein_coding	Txnip	2	MGI:1889549	OTTMUSG00000021271.2	NA	75
chr3	96465277	96465278	3	53.8484	+	chr3	96463071	96474117	11047	-	ENSMUSG00000074398.7	lncRNA	Gm15441	2	MGI:3641753	OTTMUSG00000021867.3	NA	75
chr17	35124134	35124135	3	53.7104	+	chr17	35117445	35133028	15584	+	ENSMUSG00000013787.16	protein_coding	Ehmt2	2	MGI:2148922	OTTMUSG00000016295.17	NA	4
chr4	152065488	152065489	3	53.6479	+	chr4	152018148	152066594	48447	+	ENSMUSG00000039768.17	protein_coding	Dnajc11	2	MGI:2443386	OTTMUSG00000010358.5	NA	0
chr10	128379895	128379896	3	53.6379	-	chr10	128377832	128383643	5812	-	ENSMUSG00000039810.12	protein_coding	Zc3h10	2	MGI:2143670	OTTMUSG00000020848.4	NA	0
chr5	116790221	116790222	3	53.6298	-	chr5	116780795	116968613	187819	-	ENSMUSG00000106909.2	lncRNA	Gm43122	2	MGI:5663259	OTTMUSG00000055901.2	NA	40
chr2	26494312	26494313	3	53.5543	-	chr2	26483069	26494429	11361	-	ENSMUSG00000026922.14	protein_coding	Agpat2	2	MGI:1914762	OTTMUSG00000011578.2	NA	0
chr9	59827600	59827601	3	53.3907	+	chr9	59733540	59848360	114821	-	ENSMUSG00000110803.2	lncRNA	Gm20275	2	MGI:5012460	OTTMUSG00000063328.1	overlapping_locus	13
chr12	85645673	85645674	3	53.3899	+	chr12	85643793	85645965	2173	-	ENSMUSG00000113165.2	lncRNA	Gm47863	2	MGI:6097080	OTTMUSG00000067377.1	NA	7
chr16	37704145	37704146	3	53.3899	+	chr16	37688751	37709220	20470	+	ENSMUSG00000034158.10	protein_coding	Lrrc58	2	MGI:2443542	OTTMUSG00000025723.1	overlapping_locus	1
chr8	71082631	71082632	3	53.3899	-	chr8	71082043	71085106	3064	-	ENSMUSG00000038508.8	protein_coding	Gdf15	2	MGI:1346047	OTTMUSG00000023705.1	NA	1
chr1	190661047	190661048	3	53.3899	+	chr1	190657309	190679159	21851	+	ENSMUSG00000026634.17	protein_coding	Angel2	2	MGI:1196310	OTTMUSG00000021514.4	NA	0
chr10	77432891	77432892	3	53.3899	+	chr10	77417554	77434566	17013	+	ENSMUSG00000009291.14	protein_coding	Pttg1ip	2	MGI:2652132	OTTMUSG00000035073.4	NA	0
chr11	102111088	102111089	3	53.3899	-	chr11	102086570	102120992	34423	-	ENSMUSG00000008855.18	protein_coding	Hdac5	1	MGI:1333784	OTTMUSG00000002621.4	ncRNA_host	0
chr19	4050252	4050253	3	53.3899	-	chr19	4049548	4050542	995	-	ENSMUSG00000118132.2	lncRNA	4833408A19Rik	2	MGI:1921038	OTTMUSG00000073909.1	NA	0
chr8	71273518	71273519	3	53.3899	+	chr8	71261093	71274068	12976	+	ENSMUSG00000000791.10	protein_coding	Il12rb1	2	MGI:104579	OTTMUSG00000061579.1	NA	0
chr14	121835792	121835793	3	53.3882	-	chr14	121779526	122035249	255724	-	ENSMUSG00000025558.20	protein_coding	Dock9	2	MGI:106321	OTTMUSG00000061831.4	NA	3
chr11	98738212	98738213	3	53.3805	+	chr11	98735912	98743825	7914	+	ENSMUSG00000038020.6	protein_coding	Rapgefl1	2	MGI:3611446	OTTMUSG00000006452.5	NA	14
chr4	126130769	126130770	3	53.3378	-	chr4	126125960	126150136	24177	-	ENSMUSG00000028849.18	protein_coding	Map7d1	2	MGI:2384297	OTTMUSG00000009353.2	NA	52
chr15	34837734	34837735	3	53.2962	-	chr15	34837501	34843553	6053	+	ENSMUSG00000050963.8	protein_coding	Kcns2	2	MGI:1197011	OTTMUSG00000070255.1	NA	2
chr7	118090694	118090695	3	53.2877	-	chr7	118084334	118091198	6865	-	ENSMUSG00000095115.3	protein_coding	Itpripl2	2	MGI:2442416	OTTMUSG00000058994.1	NA	20
chr10	124344948	124344949	3	53.1969	-	chr10	124304979	124360393	55415	+	ENSMUSG00000112364.2	transcribed_processed_pseudogene	4930503E24Rik	2	MGI:1922280	OTTMUSG00000064616.1	NA	16
chr15	78777991	78777992	3	53.177	+	chr15	78761390	78778785	17396	+	ENSMUSG00000033128.10	protein_coding	Gga1	2	MGI:2146207	OTTMUSG00000070754.1	ncRNA_host	2
chr9	115939111	115939112	3	53.1395	-	chr9	115913361	116004428	91068	-	ENSMUSG00000032440.14	protein_coding	Tgfbr2	2	MGI:98729	OTTMUSG00000062871.1	NA	21
chr10	80989927	80989928	3	52.9906	-	chr10	80989100	81003757	14658	-	ENSMUSG00000004934.15	protein_coding	Pias4	2	MGI:2136940	OTTMUSG00000030312.2	NA	67
chr2	90740006	90740007	3	52.8444	+	chr2	90735084	90741970	6887	+	ENSMUSG00000005505.13	protein_coding	Kbtbd4	2	MGI:1914386	OTTMUSG00000014319.2	NA	7
chr2	90740006	90740007	3	52.8444	+	chr2	90739060	90748389	9330	-	ENSMUSG00000063235.19	protein_coding	Ptpmt1	2	MGI:1913711	OTTMUSG00000014318.2	NA	7
chr6	54794215	54794216	3	52.8281	+	chr6	54793901	54870485	76585	+	ENSMUSG00000058446.15	protein_coding	Znrf2	2	MGI:1196246	OTTMUSG00000023430.2	NA	17
chr4	46601874	46601875	3	52.8179	-	chr4	46536943	46602202	65260	-	ENSMUSG00000028337.15	protein_coding	Coro2a	2	MGI:1345966	OTTMUSG00000006922.1	NA	38
chr17	34241577	34241578	3	52.7029	-	chr17	34239766	34243654	3889	-	ENSMUSG00000024325.9	protein_coding	Ring1	2	MGI:1101770	OTTMUSG00000037105.1	NA	18
chr2	32463210	32463211	3	52.6989	+	chr2	32460870	32463591	2722	+	ENSMUSG00000026810.13	protein_coding	Dpm2	2	MGI:1330238	OTTMUSG00000011991.2	NA	43
chr17	27422772	27422773	3	52.6396	-	chr17	27408574	27423443	14870	-	ENSMUSG00000044857.9	protein_coding	Lemd2	2	MGI:2385045	OTTMUSG00000073326.6	NA	5
chr8	120828064	120828065	3	52.6013	-	chr8	120807629	120828221	20593	-	ENSMUSG00000031823.15	protein_coding	Zdhhc7	2	MGI:2142662	OTTMUSG00000027531.4	NA	0
chr9	8901734	8901735	3	52.5371	+	chr9	8900420	8965426	65007	+	ENSMUSG00000031870.17	protein_coding	Pgr	2	MGI:97567	OTTMUSG00000022998.5	NA	10
chr3	58464556	58464557	3	52.5371	+	chr3	58433242	58464922	31681	+	ENSMUSG00000027810.15	protein_coding	Eif2a	1	MGI:1098684	OTTMUSG00000029357.2	NA	2
chr11	46101892	46101893	3	52.5371	-	chr11	46084682	46203121	118440	-	ENSMUSG00000020340.17	protein_coding	Cyfip2	2	MGI:1924134	OTTMUSG00000005492.5	overlapping_locus	1
chr11	34546429	34546430	3	52.5371	-	chr11	34176815	34674719	497905	-	ENSMUSG00000020143.16	protein_coding	Dock2	2	MGI:2149010	OTTMUSG00000005408.3	NA	0
chr12	110855568	110855569	3	52.5371	-	chr12	110839044	110855579	16536	-	ENSMUSG00000021276.11	protein_coding	Cinp	2	MGI:1914486	OTTMUSG00000066282.1	NA	0
chr17	28444837	28444838	3	52.5371	+	chr17	28426752	28447582	20831	+	ENSMUSG00000002257.9	protein_coding	Def6	2	MGI:1346328	OTTMUSG00000023387.3	NA	0
chr17	35439614	35439615	3	52.5371	-	chr17	35439151	35454768	15618	-	ENSMUSG00000042419.9	protein_coding	Nfkbil1	2	MGI:1340031	OTTMUSG00000031450.2	NA	0
chr18	50011357	50011358	3	52.5371	+	chr18	49965737	50097321	131585	+	ENSMUSG00000037416.14	protein_coding	Dmxl1	2	MGI:2443926	OTTMUSG00000042553.2	NA	0
chr5	125126461	125126462	3	52.5371	-	chr5	125094217	125256266	162050	-	ENSMUSG00000029478.17	protein_coding	Ncor2	2	MGI:1337080	OTTMUSG00000017150.6	NA	0
chr5	125531454	125531455	3	52.5371	+	chr5	125518632	125537434	18803	+	ENSMUSG00000037905.14	protein_coding	Bri3bp	2	MGI:1924059	OTTMUSG00000055093.1	NA	0
chr7	84353460	84353461	3	52.5371	-	chr7	84338848	84425757	86910	+	ENSMUSG00000085236.4	lncRNA	2610206C17Rik	2	MGI:1919745	OTTMUSG00000033796.2	NA	0
chr8	84824764	84824765	3	52.5371	+	chr8	84823701	84831397	7697	-	ENSMUSG00000037103.9	protein_coding	Dcaf15	2	MGI:2684420	OTTMUSG00000061197.2	NA	0
chr15	99598556	99598557	3	52.5369	-	chr15	99568249	99599011	30763	+	ENSMUSG00000023017.11	protein_coding	Asic1	2	MGI:1194915	OTTMUSG00000069689.1	NA	4
chr9	106060830	106060831	3	52.5321	+	chr9	106048127	106068338	20212	+	ENSMUSG00000020257.14	protein_coding	Wdr82	2	MGI:1924555	OTTMUSG00000049420.4	ncRNA_host	0
chr3	60910679	60910680	3	52.328	+	chr3	60909060	60911207	2148	-	ENSMUSG00000102564.2	lncRNA	Gm37035	2	MGI:5610263	OTTMUSG00000051936.1	NA	0
chr3	60910679	60910680	3	52.328	+	chr3	60910216	60916403	6188	+	ENSMUSG00000027765.7	protein_coding	P2ry1	2	MGI:105049	OTTMUSG00000051935.2	NA	0
chr5	144110511	144110512	3	52.2546	+	chr5	144037254	144125022	87769	+	ENSMUSG00000038970.8	protein_coding	Lmtk2	2	MGI:3036247	OTTMUSG00000042434.2	NA	0
chr15	86024861	86024862	3	52.1725	-	chr15	86023329	86070342	47014	-	ENSMUSG00000035891.17	protein_coding	Cerk	2	MGI:2386052	OTTMUSG00000023778.3	NA	105
chr4	152094176	152094177	3	52.1048	+	chr4	152093260	152102137	8878	+	ENSMUSG00000073700.4	protein_coding	Klhl21	2	MGI:1919288	OTTMUSG00000010376.1	NA	0
chr17	3483048	3483049	3	52.0247	+	chr17	3376848	3581619	204772	+	ENSMUSG00000023800.16	protein_coding	Tiam2	2	MGI:1344338	OTTMUSG00000069628.2	overlapping_locus	0
chr10	74852382	74852383	3	51.9461	+	chr10	74793309	74868418	75110	-	ENSMUSG00000009070.15	protein_coding	Rsph14	2	MGI:1918486	OTTMUSG00000032463.7	NA	7
chr10	74852382	74852383	3	51.9461	+	chr10	74803009	74852739	49731	+	ENSMUSG00000040009.7	protein_coding	Gnaz	2	MGI:95780	OTTMUSG00000033002.3	NA	7
chr11	77399112	77399113	3	51.8922	-	chr11	77398925	77406806	7882	-	ENSMUSG00000044328.14	protein_coding	Trp53i13	2	MGI:1915125	OTTMUSG00000008177.2	NA	0
chr15	86148648	86148649	3	51.6834	+	chr15	86098660	86382704	284045	+	ENSMUSG00000051864.11	protein_coding	Tbc1d22a	2	MGI:1289265	OTTMUSG00000070703.1	NA	1
chr4	123374105	123374106	3	51.6834	-	chr4	123243426	123581331	337906	-	ENSMUSG00000028649.23	protein_coding	Macf1	2	MGI:108559	OTTMUSG00000008977.9	NA	1
chr11	88257642	88257643	3	51.6834	-	chr11	88230208	88609339	379132	-	ENSMUSG00000069769.14	protein_coding	Msi2	1	MGI:1923876	OTTMUSG00000008130.9	overlapping_locus	0
chr17	33979315	33979316	3	51.6834	-	chr17	33961458	33979504	18047	-	ENSMUSG00000077450.14	protein_coding	Rab11b	2	MGI:99425	OTTMUSG00000037204.3	NA	0
chr17	33979315	33979316	3	51.6834	-	chr17	33978946	33980845	1900	+	ENSMUSG00000090952.4	lncRNA	Gm17251	2	MGI:4936885	OTTMUSG00000037205.1	NA	0
chr19	3561866	3561867	3	51.6834	-	chr19	3504928	3625737	120810	-	ENSMUSG00000024908.16	protein_coding	Ppp6r3	2	MGI:1921807	OTTMUSG00000068382.1	NA	0
chr2	32651604	32651605	3	51.6834	+	chr2	32647246	32652256	5011	+	ENSMUSG00000009563.17	protein_coding	Tor2a	2	MGI:1353596	OTTMUSG00000012535.4	NA	0
chr2	32651604	32651605	3	51.6834	+	chr2	32647038	32665645	18608	-	ENSMUSG00000039021.16	protein_coding	Ttc16	2	MGI:2443048	OTTMUSG00000012528.6	NA	0
chr2	129127443	129127444	3	51.6834	-	chr2	129110130	129139132	29003	-	ENSMUSG00000048327.7	protein_coding	Ckap2l	2	MGI:1917716	OTTMUSG00000015411.1	NA	0
chr3	53766672	53766673	3	51.6834	-	chr3	53760797	53771251	10455	-	ENSMUSG00000027746.14	protein_coding	Ufm1	2	MGI:1915140	OTTMUSG00000028195.5	NA	0
chr7	25231090	25231091	3	51.6834	+	chr7	25215467	25239282	23816	-	ENSMUSG00000054385.15	protein_coding	Ceacam2	2	MGI:1347246	OTTMUSG00000025351.2	NA	0
chr7	25231090	25231091	3	51.6834	+	chr7	25076244	25274499	198256	+	ENSMUSG00000053714.10	lncRNA	4732471J01Rik	2	MGI:3603586	OTTMUSG00000058248.2	overlapping_locus	0
chr8	41369380	41369381	3	51.6834	+	chr8	41315433	41375345	59913	+	ENSMUSG00000031596.16	protein_coding	Slc7a2	2	MGI:99828	OTTMUSG00000061152.1	NA	0
chr8	71828911	71828912	3	51.6834	-	chr8	71826771	71834604	7834	-	ENSMUSG00000002393.15	protein_coding	Nr2f6	1	MGI:1352453	OTTMUSG00000022854.2	NA	0
chr8	71828911	71828912	3	51.6834	-	chr8	71823942	71832005	8064	+	ENSMUSG00000002396.9	protein_coding	Ocel1	2	MGI:1924340	OTTMUSG00000022215.1	NA	0
chr5	135093119	135093120	3	51.6832	+	chr5	135093056	135094716	1661	+	ENSMUSG00000061118.9	protein_coding	Dnajc30	2	MGI:1913364	OTTMUSG00000026014.1	NA	1
chr5	135093119	135093120	3	51.6832	+	chr5	135081811	135093813	12003	-	ENSMUSG00000005378.18	protein_coding	Bud23	1	MGI:1913388	OTTMUSG00000025995.4	ncRNA_host	1
chr8	125070342	125070343	3	51.5818	+	chr8	124958130	125072461	114332	+	ENSMUSG00000089704.10	protein_coding	Galnt2	2	MGI:894694	OTTMUSG00000037046.1	overlapping_locus	79
chr2	131778493	131778494	3	51.5308	+	chr2	131751848	131780349	28502	+	ENSMUSG00000079037.10	protein_coding	Prnp	2	MGI:97769	OTTMUSG00000014846.1	overlapping_locus	2
chr2	131778493	131778494	3	51.5308	+	chr2	131751877	131798050	46174	+	ENSMUSG00000098754.8	protein_coding	Prn	2	MGI:97767	OTTMUSG00000044800.1	readthrough_gene	2
chr7	19241319	19241320	3	51.3549	-	chr7	19238411	19242292	3882	-	ENSMUSG00000057667.8	protein_coding	Bloc1s3	2	MGI:2678952	OTTMUSG00000059241.1	NA	6
chr4	94938859	94938860	3	51.3235	-	chr4	94937271	94940459	3189	-	ENSMUSG00000052684.5	protein_coding	Jun	2	MGI:96646	OTTMUSG00000008035.1	NA	50
chr8	124958332	124958333	3	51.2349	+	chr8	124958130	125072461	114332	+	ENSMUSG00000089704.10	protein_coding	Galnt2	2	MGI:894694	OTTMUSG00000037046.1	overlapping_locus	4
chr1	181751171	181751172	3	51.19	-	chr1	181723949	181847241	123293	-	ENSMUSG00000022995.17	protein_coding	Enah	2	MGI:108360	OTTMUSG00000050713.2	NA	0
chr3	36041050	36041051	3	51.1797	-	chr3	36013461	36054827	41367	-	ENSMUSG00000027709.10	protein_coding	Mccc1	2	MGI:1919289	OTTMUSG00000029224.4	NA	3
chr3	36041050	36041051	3	51.1797	-	chr3	35987194	36044989	57796	+	ENSMUSG00000085655.6	lncRNA	Gm15952	2	MGI:3802149	OTTMUSG00000028172.2	NA	3
chr11	84761422	84761423	3	51.0912	-	chr11	84723632	84761605	37974	-	ENSMUSG00000020530.15	protein_coding	Ggnbp2	2	MGI:2387356	OTTMUSG00000001025.4	NA	0
chr5	107871255	107871256	3	51.087	-	chr5	107864523	107873902	9380	-	ENSMUSG00000029275.19	protein_coding	Gfi1	2	MGI:103170	OTTMUSG00000033123.8	NA	34
chr7	81584072	81584073	3	50.9526	-	chr7	81530999	81584221	53223	-	ENSMUSG00000025104.14	protein_coding	Hdgfl3	2	MGI:1352760	OTTMUSG00000024604.2	NA	33
chr7	126735336	126735337	3	50.9115	-	chr7	126731404	126736995	5592	-	ENSMUSG00000051457.8	protein_coding	Spn	2	MGI:98384	OTTMUSG00000029411.2	NA	3
chr17	25585297	25585298	3	50.8936	+	chr17	25585279	25588072	2794	+	ENSMUSG00000033825.11	protein_coding	Tpsb2	2	MGI:96942	OTTMUSG00000073188.4	NA	1612
chr1	95241520	95241521	3	50.849	+	chr1	95241348	95263009	21662	+	ENSMUSG00000051185.10	protein_coding	Fam174a	2	MGI:1914948	OTTMUSG00000048750.1	overlapping_locus	0
chr15	86024862	86024863	3	50.8352	-	chr15	86023329	86070342	47014	-	ENSMUSG00000035891.17	protein_coding	Cerk	2	MGI:2386052	OTTMUSG00000023778.3	NA	38
chr15	6664334	6664335	3	50.8318	+	chr15	6633822	6683784	49963	-	ENSMUSG00000089647.3	lncRNA	Gm2245	2	MGI:3780415	OTTMUSG00000034887.2	NA	0
chr15	6664334	6664335	3	50.8318	+	chr15	6552334	6692794	140461	+	ENSMUSG00000022148.17	protein_coding	Fyb	2	MGI:1346327	OTTMUSG00000034885.3	overlapping_locus	0
chr5	98032707	98032708	3	50.8286	-	chr5	98030642	98178902	148261	-	ENSMUSG00000029338.14	protein_coding	Antxr2	2	MGI:1919164	OTTMUSG00000053314.2	NA	2
chr7	132725385	132725386	3	50.8286	-	chr7	132589292	132725585	136294	-	ENSMUSG00000030970.17	protein_coding	Ctbp2	2	MGI:1201686	OTTMUSG00000036726.4	overlapping_locus	1
chr1	43843957	43843958	3	50.8286	+	chr1	43786126	43866960	80835	-	ENSMUSG00000057363.13	protein_coding	Uxs1	2	MGI:1915133	OTTMUSG00000030350.4	NA	0
chr1	180208400	180208401	3	50.8286	+	chr1	180158050	180252367	94318	+	ENSMUSG00000038855.11	protein_coding	Itpkb	2	MGI:109235	OTTMUSG00000021781.2	NA	0
chr10	41922461	41922462	3	50.8286	-	chr10	41908204	41944651	36448	-	ENSMUSG00000120201.1	lncRNA	ENSMUSG00000120201	2	NA	NA	NA	0
chr12	102708644	102708645	3	50.8286	-	chr12	102708489	102709920	1432	-	ENSMUSG00000096458.8	protein_coding	Moap1	2	MGI:1915555	OTTMUSG00000037134.3	overlapping_locus	0
chr12	102708644	102708645	3	50.8286	-	chr12	102707991	102724931	16941	-	ENSMUSG00000041716.8	protein_coding	Gm20604	2	MGI:5305180	OTTMUSG00000042331.1	readthrough_gene	0
chr12	102708644	102708645	3	50.8286	-	chr12	102686234	102724024	37791	-	ENSMUSG00000098530.2	protein_coding	Gm28051	2	MGI:5547787	OTTMUSG00000042330.3	readthrough_gene	0
chr15	27871336	27871337	3	50.8286	-	chr15	27730737	28025040	294304	-	ENSMUSG00000022263.11	protein_coding	Trio	2	MGI:1927230	OTTMUSG00000070144.2	NA	0
chr4	149738727	149738728	3	50.8286	-	chr4	149733625	149787028	53404	-	ENSMUSG00000039936.19	protein_coding	Pik3cd	1	MGI:1098211	OTTMUSG00000010264.6	ncRNA_host	0
chr5	124491896	124491897	3	50.8286	-	chr5	124483480	124501145	17666	-	ENSMUSG00000029394.12	protein_coding	Cdk2ap1	2	MGI:1202069	OTTMUSG00000024438.2	NA	0
chr6	47902513	47902514	3	50.8286	+	chr6	47897410	47909573	12164	+	ENSMUSG00000052763.8	protein_coding	Zfp212	2	MGI:2682609	OTTMUSG00000029727.1	NA	0
chr19	7563810	7563811	3	50.8284	+	chr19	7534824	7565910	31087	+	ENSMUSG00000060675.14	protein_coding	Plaat3	2	MGI:2179715	OTTMUSG00000033094.2	NA	0
chr4	132921721	132921722	3	50.8284	+	chr4	132857816	132927067	69252	+	ENSMUSG00000028868.14	protein_coding	Wasf2	2	MGI:1098641	OTTMUSG00000010477.4	ncRNA_host	0
chr5	124940367	124940368	3	50.8284	+	chr5	124939755	124979757	40003	+	ENSMUSG00000079215.9	protein_coding	Zfp664	2	MGI:2442505	OTTMUSG00000024512.3	NA	0
chr1	130862970	130862971	3	50.8272	-	chr1	130860553	130867852	7300	-	ENSMUSG00000016524.13	protein_coding	Il19	1	MGI:1890472	OTTMUSG00000049115.2	NA	0
chr11	88078996	88078997	3	50.8267	-	chr11	87988884	88084966	96083	+	ENSMUSG00000018378.14	protein_coding	Cuedc1	2	MGI:2144281	OTTMUSG00000001478.3	NA	0
chr5	72551232	72551233	3	50.8264	+	chr5	72457368	72661816	204449	-	ENSMUSG00000005220.11	protein_coding	Corin	2	MGI:1349451	OTTMUSG00000039797.2	overlapping_locus	0
chr2	157733034	157733035	3	50.8243	+	chr2	157579321	157733534	154214	+	ENSMUSG00000027649.16	protein_coding	Ctnnbl1	2	MGI:1913892	OTTMUSG00000015882.1	NA	0
chr1	181039126	181039127	3	50.8098	-	chr1	181000793	181039566	38774	-	ENSMUSG00000038733.15	protein_coding	Wdr26	2	MGI:1923825	OTTMUSG00000034873.3	NA	18
chr11	120440526	120440527	3	50.7668	-	chr11	120433714	120440553	6840	-	ENSMUSG00000061111.9	protein_coding	Mcrip1	2	MGI:2384752	OTTMUSG00000004273.2	NA	12
chr11	74528855	74528856	3	50.7348	+	chr11	74510431	74532342	21912	+	ENSMUSG00000069814.7	protein_coding	Ccdc92b	2	MGI:3588240	OTTMUSG00000006181.1	NA	1
chr17	24360488	24360489	3	50.7103	-	chr17	24292654	24369898	77245	-	ENSMUSG00000024122.17	protein_coding	Pdpk1	1	MGI:1338068	OTTMUSG00000016280.6	NA	18
chrX	73058779	73058780	3	50.6001	-	chrX	73057520	73067524	10005	-	ENSMUSG00000031392.19	protein_coding	Irak1	1	MGI:107420	OTTMUSG00000017687.23	ncRNA_host	0
chr11	116743410	116743411	3	50.2497	-	chr11	116740727	116743920	3194	-	ENSMUSG00000034120.19	protein_coding	Srsf2	2	MGI:98284	OTTMUSG00000003783.5	NA	0
chr11	116743410	116743411	3	50.2497	-	chr11	116734104	116745089	10986	+	ENSMUSG00000090266.11	protein_coding	Mettl23	1	MGI:1921569	OTTMUSG00000037375.4	overlapping_locus	0
chr12	99543910	99543911	3	50.2465	-	chr12	99530055	99586297	56243	+	ENSMUSG00000097917.3	lncRNA	Gm26839	2	MGI:5477333	OTTMUSG00000065997.1	NA	0
chr7	44200886	44200887	3	50.2418	-	chr7	44199040	44203375	4336	-	ENSMUSG00000060601.14	protein_coding	Nr1h2	2	MGI:1352463	OTTMUSG00000023074.3	NA	21
chr2	145745176	145745177	3	50.1415	+	chr2	145745161	145758345	13185	+	ENSMUSG00000002728.15	protein_coding	Naa20	2	MGI:1915127	OTTMUSG00000004059.9	NA	0
chr8	73483876	73483877	3	50.1373	+	chr8	73449913	73484829	34917	+	ENSMUSG00000031622.17	protein_coding	Sin3b	2	MGI:107158	OTTMUSG00000062065.1	NA	0
chr8	119345219	119345220	3	50.003	+	chr8	119010472	120051660	1041189	+	ENSMUSG00000031841.20	protein_coding	Cdh13	2	MGI:99551	OTTMUSG00000031307.3	ncRNA_host	1
chr1	182143750	182143751	3	49.9728	-	chr1	182140667	182169194	28528	-	ENSMUSG00000047539.10	protein_coding	Fbxo28	2	MGI:1261890	OTTMUSG00000050383.1	NA	1
chr6	128299373	128299374	3	49.9728	-	chr6	128298124	128332814	34691	-	ENSMUSG00000001521.13	protein_coding	Tulp3	2	MGI:1329045	OTTMUSG00000022778.4	NA	1
chr8	96563967	96563968	3	49.9728	-	chr8	96562548	96580167	17620	-	ENSMUSG00000036534.7	protein_coding	Slc38a7	2	MGI:2679005	OTTMUSG00000022570.2	NA	1
chr11	53220528	53220529	3	49.9728	-	chr11	53215506	53224128	8623	+	ENSMUSG00000018239.10	protein_coding	Zcchc10	2	MGI:1196228	OTTMUSG00000000050.2	NA	0
chr11	79825881	79825882	3	49.9728	-	chr11	79823147	79853216	30070	-	ENSMUSG00000035575.12	protein_coding	Utp6	2	MGI:2445193	OTTMUSG00000000191.1	NA	0
chr18	60817965	60817966	3	49.9728	-	chr18	60817566	60881722	64157	-	ENSMUSG00000054008.10	protein_coding	Ndst1	2	MGI:104719	OTTMUSG00000073578.1	NA	0
chr4	126685717	126685718	3	49.9728	+	chr4	126647337	126763863	116527	+	ENSMUSG00000028830.15	protein_coding	AU040320	2	MGI:2140475	OTTMUSG00000009282.2	NA	0
chr5	139460674	139460675	3	49.9728	-	chr5	139456966	139470304	13339	-	ENSMUSG00000053581.14	protein_coding	Zfand2a	2	MGI:2140729	OTTMUSG00000023062.2	NA	0
chr8	70704449	70704450	3	49.9728	+	chr8	70686876	70732565	45690	+	ENSMUSG00000036054.16	protein_coding	Sugp2	1	MGI:2678085	OTTMUSG00000030135.2	NA	0
chr9	45854356	45854357	3	49.9728	-	chr9	45849155	45866556	17402	-	ENSMUSG00000034908.17	protein_coding	Sidt2	2	MGI:2446134	OTTMUSG00000028905.3	ncRNA_host	0
chr9	119170565	119170566	3	49.9728	+	chr9	119168742	119179365	10624	+	ENSMUSG00000036138.17	protein_coding	Acaa1a	2	MGI:2148491	OTTMUSG00000042191.4	NA	0
chr2	30067654	30067655	3	49.9726	-	chr2	30063465	30068471	5007	-	ENSMUSG00000039660.17	protein_coding	Spout1	2	MGI:106544	OTTMUSG00000016747.3	NA	0
chr6	128350831	128350832	3	49.8684	+	chr6	128339930	128353109	13180	+	ENSMUSG00000001517.15	protein_coding	Foxm1	2	MGI:1347487	OTTMUSG00000023770.4	overlapping_locus	1
chr3	96544572	96544573	3	49.786	+	chr3	96542692	96552682	9991	+	ENSMUSG00000028102.16	protein_coding	Pex11b	2	MGI:1338882	OTTMUSG00000029574.4	overlapping_locus	0
chr3	96544572	96544573	3	49.786	+	chr3	96542790	96560417	17628	+	ENSMUSG00000106447.2	protein_coding	Gm42957	2	MGI:5663094	OTTMUSG00000053142.1	readthrough_gene	0
chr11	53263737	53263738	3	49.7849	+	chr11	53241660	53312657	70998	+	ENSMUSG00000049470.14	protein_coding	Aff4	2	MGI:2136171	OTTMUSG00000000053.13	ncRNA_host	0
chr19	6814954	6814955	3	49.4787	-	chr19	6806578	6818004	11427	-	ENSMUSG00000118668.1	protein_coding	Rps6ka4	2	MGI:1930076	NA	ncRNA_host	0
chr5	121731641	121731642	3	49.4681	-	chr5	121704090	121731887	27798	-	ENSMUSG00000029455.15	protein_coding	Aldh2	2	MGI:99600	OTTMUSG00000023440.3	NA	50
chr2	143789422	143789423	3	49.443	-	chr2	143789315	143853183	63869	-	ENSMUSG00000027422.16	protein_coding	Rrbp1	2	MGI:1932395	OTTMUSG00000003227.3	NA	1
chr11	116000833	116000834	3	49.3932	-	chr11	115996578	116018036	21459	-	ENSMUSG00000020773.12	protein_coding	Trim47	2	MGI:1917374	OTTMUSG00000003688.2	overlapping_locus	45
chr7	28005177	28005178	3	49.2763	-	chr7	28004941	28011497	6557	-	ENSMUSG00000003438.18	protein_coding	Timm50	2	MGI:1913775	OTTMUSG00000029548.1	NA	1
chr14	48170228	48170229	3	49.2097	-	chr14	48136308	48181646	45339	+	ENSMUSG00000115609.2	lncRNA	4930447J18Rik	2	MGI:1921211	OTTMUSG00000069695.1	NA	0
chr5	130031594	130031595	3	49.1365	-	chr5	130017852	130031890	14039	-	ENSMUSG00000025534.18	protein_coding	Gusb	2	MGI:95872	OTTMUSG00000024068.2	NA	0
chr10	61533715	61533716	3	49.1159	+	chr10	61531293	61538552	7260	+	ENSMUSG00000020087.6	protein_coding	Tysnd1	2	MGI:1919017	OTTMUSG00000064959.1	NA	1
chr11	90144442	90144443	3	49.1159	-	chr11	90140282	90169415	29134	+	ENSMUSG00000003948.18	protein_coding	Mmd	2	MGI:1914718	OTTMUSG00000060262.1	overlapping_locus	1
chr11	90144442	90144443	3	49.1159	-	chr11	90078934	90158407	79474	+	ENSMUSG00000109967.2	lncRNA	Gm45883	2	MGI:5804998	OTTMUSG00000060261.1	overlapping_locus	1
chr11	59417372	59417373	3	49.1159	-	chr11	59376346	59417577	41232	-	ENSMUSG00000020472.15	protein_coding	Zkscan17	2	MGI:2679270	OTTMUSG00000005796.2	NA	0
chr11	95460920	95460921	3	49.1159	-	chr11	95459644	95478561	18918	-	ENSMUSG00000000120.7	protein_coding	Ngfr	2	MGI:97323	OTTMUSG00000001661.1	NA	0
chr11	100510100	100510101	3	49.1159	+	chr11	100473644	100511014	37371	-	ENSMUSG00000014195.17	protein_coding	Dnajc7	2	MGI:1928373	OTTMUSG00000002027.11	NA	0
chr12	111228165	111228166	3	49.1159	+	chr12	111132804	111233587	100784	+	ENSMUSG00000021277.17	protein_coding	Traf3	2	MGI:108041	OTTMUSG00000031724.3	NA	0
chr15	75873643	75873644	3	49.1159	-	chr15	75872942	75886185	13244	-	ENSMUSG00000046761.14	protein_coding	Fam83h	2	MGI:2145900	OTTMUSG00000070821.3	NA	0
chr2	14060780	14060781	3	49.1159	-	chr2	13855093	14060847	205755	-	ENSMUSG00000063275.16	protein_coding	Hacd1	2	MGI:1353592	OTTMUSG00000011400.3	overlapping_locus	0
chr4	149188615	149188616	3	49.1159	+	chr4	149188603	149205104	16502	+	ENSMUSG00000028974.14	protein_coding	Dffa	2	MGI:1196227	OTTMUSG00000010959.2	NA	0
chr5	139739282	139739283	3	49.1159	-	chr5	139737037	139761429	24393	-	ENSMUSG00000029547.11	protein_coding	Ints1	2	MGI:1915760	OTTMUSG00000054802.2	ncRNA_host	0
chr7	89842946	89842947	3	49.1159	+	chr7	89779421	89862673	83253	+	ENSMUSG00000039361.12	protein_coding	Picalm	2	MGI:2385902	OTTMUSG00000059751.2	NA	0
chr18	65141253	65141254	3	49.1158	-	chr18	65020776	65348140	327365	+	ENSMUSG00000024589.19	protein_coding	Nedd4l	2	MGI:1933754	OTTMUSG00000068477.12	NA	0
chr7	33929714	33929715	3	48.8996	-	chr7	33900755	33929761	29007	-	ENSMUSG00000036427.6	protein_coding	Gpi1	2	MGI:95797	OTTMUSG00000008382.2	NA	0
chr16	10602903	10602904	3	48.8821	-	chr16	10600104	10603400	3297	-	ENSMUSG00000038037.6	protein_coding	Socs1	2	MGI:1354910	OTTMUSG00000071213.1	NA	73
chr4	148236454	148236455	3	48.8449	-	chr4	148230173	148236597	6425	-	ENSMUSG00000055401.15	protein_coding	Fbxo6	2	MGI:1354743	OTTMUSG00000010945.4	ncRNA_host	0
chr16	30127736	30127737	3	48.8136	-	chr16	30126503	30129597	3095	-	ENSMUSG00000047953.8	protein_coding	Gp5	2	MGI:1096363	OTTMUSG00000071411.1	NA	0
chrX	161543426	161543427	3	48.806	+	chrX	161543398	161562088	18691	+	ENSMUSG00000031353.14	protein_coding	Rbbp7	2	MGI:1194910	OTTMUSG00000017256.3	NA	0
chr8	127320212	127320213	3	48.7769	-	chr8	127315035	127320725	5691	-	ENSMUSG00000051495.9	protein_coding	Irf2bp2	2	MGI:2443921	OTTMUSG00000044607.1	NA	56
chr5	140704258	140704259	3	48.7473	+	chr5	140690766	140705134	14369	+	ENSMUSG00000000148.18	protein_coding	Brat1	2	MGI:1891679	OTTMUSG00000024801.1	NA	0
chr4	43443204	43443205	3	48.735	+	chr4	43441939	43448064	6126	+	ENSMUSG00000028458.13	protein_coding	Tesk1	2	MGI:1201675	OTTMUSG00000006821.2	NA	11
chr4	43372594	43372595	3	48.7114	+	chr4	43267159	43373833	106675	+	ENSMUSG00000028457.19	protein_coding	Atp8b5	2	MGI:2444287	OTTMUSG00000006784.2	NA	0
[truncated: 5,833 more rows]
