# Supplementary material for: The mRNA methyltransferase Mettl3 modulates cytokine mRNA stability and limits functional responses in mast cells
Source: Nat Commun. 2023 Jun 29;14:3862. doi: 10.1038/s41467-023-39614-y (PMC10310798; doi:10.1038/s41467-023-39614-y)
Supplement: Supplementary file 6 — Supplementary Data 3 [file 41467_2023_39614_MOESM6_ESM.xlsx]

## Sheet: INFO
Supplementary Data 3. Leoni, Bataclan et al.
Raw Nanostring counts (Figure 7)

## Sheet: Raw couns Nanostring
Probe Name	20210312_30102522211121-01_1-Kit-IgE_02.RCC	20210312_30102522211121-01_1-Kit-US_01.RCC	20210312_30102522211121-01_1-Mettl3-IgE_04.RCC	20210312_30102522211121-01_1-Mettl3-US_03.RCC	20210312_30102522211121-01_2-Kit-IgE_06.RCC	20210312_30102522211121-01_2-Kit-US_05.RCC	20210312_30102522211121-01_2-Mettl3-IgE_08.RCC	20210312_30102522211121-01_2-Mettl3-US_07.RCC	20210312_30102522211121-01_3-Kit-IgE_10.RCC	20210312_30102522211121-01_3-Kit-US_09.RCC	20210312_30102522211121-01_3-Mettl3-US_11.RCC	20210312_30102522211121-01_5-Mettl3-IgE_12.RCC
	Wt : IgE	Wt : US	KO : IgE	KO : US	Wt : IgE	Wt : US	KO : IgE	KO : US	Wt : IgE	Wt : US	KO : US	KO : IgE
2810417H13Rik	74	151	29	106	21	38	33	101	54	233	223	67
2900026A02Rik	16	12	18	20	16	23	15	17	24	19	14	29
Abcc8	8	4	9	15	10	15	7	13	8	13	6	15
Acad10	18	16	12	39	21	14	7	13	21	28	28	23
Acly	600	352	890	570	543	480	491	317	1219	714	682	978
Acod1	11	8	26	25	26	19	18	23	20	22	17	22
Acot11	40	53	25	77	39	72	26	49	43	99	100	58
Acot3	7	10	24	22	18	13	16	13	18	10	18	13
Acox1	102	131	264	238	121	201	119	132	141	206	159	138
Adam19	7	4	8	3	12	10	5	1	7	8	7	8
Adam8	370	203	336	199	171	60	334	103	654	131	140	427
Adamts1	27	15	81	25	17	20	56	19	20	17	15	15
Adamts12	19	11	31	20	12	31	19	22	22	23	14	27
Adamts14	6	12	7	6	14	6	8	8	7	14	8	10
Adamts17	7	9	13	14	9	9	19	11	15	19	8	15
Adamts2	9	6	15	18	10	7	7	7	14	16	14	15
Adamts3	22	4	13	16	12	14	15	12	25	25	9	18
Adamts4	18	7	26	18	14	11	16	19	15	9	15	14
Adamts9	19	5	28	8	56	17	35	11	77	16	13	69
Adcyap1r1	20	8	19	20	21	20	15	18	10	13	10	8
Adgre1	18	20	21	22	28	28	17	16	36	36	41	17
Adgre5	379	767	618	1446	253	945	474	742	362	955	803	534
Adora2a	90	44	149	68	156	50	198	43	169	49	53	171
Adora3	2575	1294	2415	1591	1683	1286	1606	1173	2137	1554	1609	2089
Aif1	9	12	20	9	10	16	14	15	14	15	9	14
Akap13	164	70	267	173	169	124	335	111	406	151	138	341
Alcam	46	8	35	20	21	23	34	13	26	15	12	30
Alox15	14	6	15	12	22	16	12	17	17	19	12	8
Alox5	7349	7597	4620	11615	3938	5959	3669	6030	5833	12298	11965	6544
Alox5ap	3626	4826	4624	8005	2380	3246	2995	6537	2963	3546	3295	2944
Amica1	40	71	19	45	19	35	10	20	47	154	197	46
Angpt1	386	302	117	320	153	261	26	186	167	419	480	141
Angpt2	14	9	22	22	21	16	21	20	26	16	18	19
Anxa1	48	33	46	44	50	22	102	111	26	24	29	31
Anxa4	388	283	623	338	199	199	302	236	503	323	327	456
Aoah	42	54	20	33	24	35	21	30	30	75	68	29
Apoe	18	13	133	143	104	120	157	193	31	57	25	43
Areg	21	6	160	17	24	18	96	18	24	15	12	24
Arf6	2027	1101	4058	1889	2803	1436	3861	1451	3429	1554	1522	3304
Arg1	17	11	15	17	22	21	13	18	16	15	15	27
Arhgef28	27	27	51	40	17	24	54	15	28	36	29	25
Arhgef6	212	223	195	334	76	177	97	206	184	363	348	197
Armc1	230	171	207	246	235	213	191	219	378	276	276	320
Atf3	44	8	2145	12	64	8	379	14	79	12	12	85
B4galt4	30	12	22	33	20	25	15	28	8	26	20	18
Batf	774	380	1682	600	907	482	1451	417	1538	566	607	1405
Batf3	12	3	13	26	25	22	13	19	30	13	15	20
Bcl10	267	291	744	482	472	397	599	369	485	323	363	470
Bcl2	358	268	488	334	346	307	392	163	517	424	383	505
Bcl6	28	13	79	49	63	30	31	32	32	24	24	28
Bid	303	296	291	545	152	296	187	338	250	369	387	297
Birc2	175	183	234	308	211	258	125	177	178	269	258	198
Birc3	172	202	226	376	326	463	181	256	238	344	316	223
Birc5	57	136	19	73	8	22	11	83	25	165	168	29
Bmp6	9	5	13	20	16	12	8	9	16	17	8	23
Bmp8a	8	16	33	15	17	9	16	14	21	21	14	19
Btg2	381	138	391	121	112	99	111	61	88	60	61	73
Btk	1278	1170	1401	1639	1243	1451	1170	1268	1763	1729	1732	1622
Btla	19	11	15	16	16	23	16	20	20	13	17	18
C1qa	30	15	18	28	22	15	20	30	16	31	24	27
C1qb	9	7	11	12	14	11	11	19	11	17	14	29
C1qc	14	9	11	12	12	14	16	7	21	16	9	19
C3	46	10	45	17	40	18	30	14	119	21	15	64
C3ar1	1191	537	1453	956	1539	1099	1176	1053	1578	830	984	1460
C4a	8	7	9	17	8	9	14	18	9	9	9	14
C5ar1	1659	25	2988	67	3109	68	4316	200	5889	269	309	6825
Calr	7642	4632	7191	3964	6541	4385	5020	3346	10053	6266	7154	6425
Camp	15	7	19	16	17	14	13	12	14	8	11	22
Casp1	180	161	222	207	180	331	164	296	171	169	214	143
Casp7	101	143	111	194	50	68	86	130	125	232	254	153
Cav1	22	5	36	25	79	15	31	18	27	21	20	47
Cbr1	38	74	55	92	29	51	36	68	58	73	74	54
Ccl1	6162	63	54697	120	24076	145	69547	1938	32239	137	153	42160
Ccl11	18	7	11	7	9	9	10	14	20	9	15	24
Ccl12	30	6	47	17	45	10	83	13	121	18	11	103
Ccl17	57	17	188	14	18	25	79	17	441	19	30	175
Ccl19	8	12	20	16	10	21	14	9	17	10	18	14
Ccl2	14216	2563	24744	4639	10228	5100	17661	8029	7488	3091	3254	10308
Ccl20	6	10	21	12	18	12	9	9	15	13	5	11
Ccl21a	19	13	34	35	29	27	30	27	22	28	19	23
Ccl22	25	9	74	29	47	26	43	20	30	40	18	36
Ccl24	151	13	138	27	248	23	123	29	386	43	36	230
Ccl25	13	13	27	27	22	26	10	25	17	22	16	34
Ccl26	30	17	21	29	24	16	22	29	28	33	26	18
Ccl27a	11	9	27	15	14	16	19	12	16	19	15	23
Ccl28	12	13	18	17	11	21	13	18	14	14	17	19
Ccl3	15547	33	84103	125	6277	174	61126	889	27150	32	27	20928
Ccl4	1688	68	13620	116	1238	111	12411	271	2808	91	78	2369
Ccl5	247	10	1459	27	82	19	335	27	600	15	26	367
Ccl6	36	33	61	139	83	64	96	132	33	28	14	31
Ccl7	3165	23	8793	81	1443	244	5940	589	1803	43	50	2525
Ccl8	18	4	8	17	15	19	9	16	12	12	8	16
Ccl9	4615	200	18041	375	3587	280	18064	454	8147	80	86	7866
Ccnb2	94	251	21	126	22	53	13	119	27	323	337	25
Ccr1	365	147	476	86	620	188	268	113	593	281	267	489
Ccr2	19	20	17	33	23	26	17	29	31	20	32	53
Ccr3	26	33	124	34	23	39	184	30	33	30	19	75
Ccr4	13	6	11	20	15	13	19	16	15	11	12	15
Ccr5	11	7	13	21	11	21	11	10	18	16	14	14
Ccr6	24	16	30	30	21	16	20	14	13	18	17	11
Ccr7	19	6	18	21	18	13	17	19	20	15	19	25
Ccr8	9	7	8	8	16	13	10	11	13	14	5	15
Ccr9	22	15	27	20	15	24	13	11	17	25	19	23
Ccrl2	29	27	58	80	48	73	49	63	48	51	38	39
Cd14	12	12	16	15	21	10	8	10	18	10	8	16
Cd151	205	119	296	196	258	207	238	187	329	164	187	331
Cd163	14	13	23	22	26	9	19	24	13	14	21	19
Cd180	184	179	127	328	110	149	98	163	72	150	139	80
Cd1d1	29	54	42	70	22	26	25	38	40	52	49	42
Cd1d2	15	7	16	14	12	10	18	7	9	15	10	13
Cd209e	19	9	14	24	15	18	16	10	18	21	18	14
Cd244	1262	869	1721	961	1582	525	1527	456	1502	1130	1077	1260
Cd247	30	21	34	44	25	41	33	27	28	36	22	35
Cd27	9	5	15	10	12	10	14	15	39	14	11	60
Cd274	575	340	1037	791	2132	1148	1633	655	1337	657	641	1411
Cd276	173	204	133	253	80	86	219	149	249	312	301	235
Cd28	12	7	13	18	16	13	13	13	14	12	15	22
Cd34	4361	3387	3008	3206	3083	1751	1823	1834	4853	6267	6900	4399
Cd36	14	11	13	19	9	11	12	18	15	13	11	20
Cd38	4	8	12	14	16	11	16	15	15	19	11	15
Cd40	43	11	22	31	23	28	20	22	14	30	25	20
Cd40lg	12	12	6	12	5	11	10	4	6	7	5	10
Cd44	8	13	27	23	14	11	14	17	22	21	23	26
Cd47	1443	1320	1851	1750	1839	2322	1078	1340	2002	1675	1747	1920
Cd68	182	97	376	276	125	88	211	175	90	100	124	103
Cd69	1825	977	2173	770	664	1214	1012	532	527	367	400	333
Cd70	10	10	8	9	13	7	15	14	18	8	11	7
Cd74	10	10	31	17	24	29	23	13	32	21	23	33
Cd80	34	10	35	26	19	17	29	20	35	24	20	34
Cd83	9	8	13	11	17	13	10	8	18	10	9	22
Cd84	633	528	1318	971	874	726	759	734	939	820	929	842
Cd86	23	17	33	34	30	27	33	25	49	43	40	41
Cd99	32	44	46	54	56	67	42	55	37	49	52	43
Cdc20	77	128	94	105	57	45	51	76	63	225	188	58
Cdh1	9	21	9	17	11	10	8	12	7	64	52	5
Cdh11	16	13	18	16	19	7	13	15	19	18	19	14
Cdh13	19	9	25	15	16	20	23	15	13	24	20	25
Cdh2	1630	633	1256	798	901	503	477	308	1655	1451	1407	1615
Cdh4	9	13	15	20	15	11	11	15	11	15	11	17
Cdh5	11	8	11	14	12	9	8	18	18	12	19	13
Cdkn1a	2198	845	3940	935	1235	845	2425	683	3714	1144	1129	3434
Ceacam1	101	13	129	20	193	18	168	17	204	39	42	414
Ceacam2	18	4	16	22	7	7	11	8	11	14	6	10
Cebpa	15	14	49	16	29	8	42	19	14	18	11	22
Cebpb	152	77	1065	117	248	155	597	110	259	81	70	270
Cebpd	10	14	16	29	22	21	21	12	23	17	15	23
Cebpg	15	23	40	31	17	17	32	13	31	23	35	30
Chil3	18	26	50	42	37	32	26	23	27	27	22	23
Chil4	20	17	23	22	27	25	13	22	22	27	16	19
Cldn1	10	16	15	15	15	12	18	12	10	20	11	19
Clec1b	4	8	9	11	10	8	12	7	12	8	9	15
Clec5a	24	19	27	36	28	29	28	29	33	27	37	30
Clec7a	34	32	96	36	57	40	52	34	78	47	51	86
Clec9a	9	5	15	6	11	8	11	7	11	10	9	6
Clic4	34	17	95	47	46	21	97	21	128	24	18	158
Cma1	61010	60971	45432	68022	64462	77543	50492	74985	54702	64828	72642	47347
Cnksr1	27	11	25	14	27	20	20	16	17	29	16	22
Cnn2	124	319	77	337	61	143	55	180	110	344	325	97
Coasy	83	60	100	114	78	83	73	86	98	117	98	90
Col10a1	9	2	15	14	14	10	9	15	14	11	12	17
Col11a1	16	5	12	12	19	17	21	18	18	13	10	21
Col12a1	13	7	9	7	3	6	6	4	11	5	5	3
Col14a1	4	5	11	13	5	15	8	10	5	9	3	4
Col15a1	16	10	18	15	20	12	10	8	25	13	14	12
Col17a1	6	3	12	12	8	13	4	9	9	8	10	16
Col1a2	17	6	15	23	19	13	14	13	20	17	10	22
Col3a1	13	10	17	18	9	13	23	15	12	15	22	12
Col4a1	35	30	39	42	32	27	39	31	36	39	43	47
Col4a2	14	25	23	26	25	23	26	17	19	26	22	58
Cpa3	87022	159861	51340	140043	139013	191632	67170	152956	118931	212587	264771	90208
Crabp2	410	2	702	4	252	7	472	10	1140	6	9	850
Crem	117	75	92	117	79	113	87	133	89	102	94	84
Crip1	1296	1656	698	1228	622	663	676	1209	2299	1940	2158	2416
Csf1	1100	143	6118	527	2500	604	4526	859	2416	269	177	3317
Csf1r	20	7	21	22	13	14	13	8	16	17	9	25
Csf2	354	5	6057	5	143	19	6863	62	1611	13	8	1700
Csf2ra	11	6	19	13	13	11	17	16	19	10	8	14
Csf3	18	10	14	6	28	14	27	19	19	20	13	21
Csf3r	8	5	16	10	13	8	6	9	10	7	6	8
Cstb	3552	1794	2999	2015	2426	1779	1238	1620	3162	2580	3216	2303
Ctgf	11	15	24	18	22	19	16	14	19	18	12	23
Ctla4	19	8	19	17	18	13	14	17	15	14	15	16
Ctnnb1	1544	973	2384	1761	2441	1586	2050	1375	2039	1652	1631	1972
Ctsa	12	7	18	10	13	14	8	7	9	9	10	12
Ctsd	7328	7644	8831	17117	4618	8542	6556	12356	5529	8365	8348	5805
Ctsg	733	793	376	478	148	142	189	137	501	1102	1075	325
Ctsl	8	5	70	8	21	11	44	7	21	10	18	36
Ctss	9	16	16	16	13	12	16	18	17	10	20	26
Cttnbp2	10	8	12	14	17	11	11	9	16	12	6	11
Cx3cl1	8	2	7	11	11	6	17	8	4	2	7	11
Cx3cr1	426	1235	139	1540	362	1423	106	944	78	2430	2045	121
Cxcl1	5	12	14	14	12	10	6	7	16	11	13	9
Cxcl10	14	12	20	18	22	19	14	11	20	24	22	25
Cxcl11	13	9	24	13	12	17	10	23	18	18	24	27
Cxcl12	1	1	7	2	6	6	5	3	4	8	6	6
Cxcl13	1	19	2	11	6	15	3	12	2	5	6	8
Cxcl14	28	8	51	11	104	16	132	11	146	13	12	162
Cxcl16	9	3	25	11	10	15	35	8	17	10	4	16
Cxcl2	23	8	166	22	20	20	65	19	22	30	12	29
Cxcl3	15	8	20	12	11	21	19	16	6	18	20	17
Cxcl5	9	9	19	20	10	20	14	13	13	21	20	13
Cxcl9	21	14	14	23	16	21	8	17	21	18	18	24
Cxcr1	4	7	12	10	16	12	14	15	21	7	13	18
Cxcr2	8	7	9	17	13	7	10	6	8	13	10	14
Cxcr3	17	9	23	17	16	14	14	24	18	22	19	21
Cxcr4	6	7	11	16	16	15	8	14	17	15	6	14
Cxcr5	26	7	29	25	30	23	27	18	30	16	14	39
Cxcr6	15	12	22	15	16	20	10	12	15	17	13	13
Cybb	11	6	17	18	20	15	18	12	17	15	17	13
Cyp1b1	268	227	393	145	308	184	241	77	468	228	227	435
Cyp3a13	16	14	22	26	11	21	11	13	26	23	17	25
Cyr61	16	14	15	24	11	17	12	14	9	12	11	19
Cysltr1	8	6	15	11	12	10	7	9	19	14	12	7
Cytip	831	598	430	648	487	547	152	474	909	889	928	720
Daglb	45	49	37	58	31	37	23	26	59	56	75	56
Daxx	28	28	49	40	48	35	38	18	45	38	45	65
Ddr2	15	9	17	18	29	17	12	18	19	16	15	26
Des	6	8	15	15	10	11	13	13	20	11	16	29
Dhrs3	18	13	37	46	15	40	32	49	19	17	18	30
Dnajb6	1416	821	2191	1143	2598	1406	2198	1149	2806	1386	1384	2254
Dpp4	9	12	16	9	18	11	9	14	10	10	14	14
Dusp1	194	93	729	65	89	124	164	44	57	35	37	53
Dusp2	11	8	167	11	17	14	51	10	55	11	11	72
Dusp6	504	299	604	228	547	329	492	267	1219	371	460	772
Ear3	13	22	25	27	17	16	12	22	14	20	14	21
Ear6	14	13	17	19	11	17	13	8	19	13	14	22
Edn1	13	10	49	9	15	15	66	4	16	10	12	9
Egf	22	20	16	24	27	26	19	23	32	36	36	39
Egr2	275	15	414	15	174	18	334	20	187	8	16	225
Egr3	1346	131	2704	74	95	26	1805	72	203	19	24	431
Eif4ebp2	153	252	211	407	186	296	119	244	221	377	392	238
Elane	12	10	15	20	19	10	12	17	14	14	17	23
Ell2	48	9	278	11	70	18	211	18	206	17	14	148
Elovl6	17	18	22	30	26	39	24	49	38	41	27	32
Emp1	468	272	1193	228	988	741	995	443	526	372	399	486
En1	8	2	8	8	7	4	9	8	9	16	8	10
Enc1	114	167	219	415	96	157	240	192	106	203	181	148
Enpep	11	6	16	11	11	10	14	16	16	10	12	22
Enpp2	5	6	8	11	23	17	10	22	16	15	4	27
Ephb6	8	1	6	6	11	7	18	12	11	5	8	11
Epx	12	10	24	10	10	15	12	12	13	17	12	13
Ercc1	93	69	144	99	134	124	89	69	201	105	132	192
Erg	51	65	30	98	22	76	14	53	26	89	81	33
Ets1	238	26	481	41	183	55	321	37	358	55	63	316
F11r	15	7	14	17	11	10	4	7	13	22	10	16
Fabp4	7	7	10	7	11	11	11	14	19	20	14	14
Fadd	43	46	50	107	36	47	47	74	64	65	67	65
Faf1	33	10	27	21	16	16	12	21	19	37	17	25
Fas	40	23	127	21	109	14	163	23	138	32	24	146
Fasn	410	150	279	188	155	148	223	107	344	252	211	262
Fbp1	18	4	4	8	14	13	17	17	7	14	15	22
Fbxl7	19	16	23	25	25	20	19	21	24	34	19	22
Fcer1a	38992	57260	24982	85848	51277	77887	37590	90334	29651	67345	71077	24567
Fcer2a	23	15	16	19	24	14	20	12	17	27	22	19
Fcgr1	19	24	17	25	15	25	21	20	26	32	26	19
Fcgr2b	154	690	130	1098	93	566	61	419	75	748	711	76
Fcgr3	239	771	73	611	540	1130	117	821	253	800	881	214
Fcgr4	10	4	7	13	9	12	7	13	10	14	10	10
Fcnb	30	32	54	61	42	41	45	41	31	32	37	44
Fem1c	227	201	496	470	419	336	366	272	290	281	286	338
Fgf10	5	8	9	10	12	23	19	13	14	8	13	10
Fgf18	12	7	9	10	33	6	27	8	43	13	6	22
Fgf2	91	45	122	37	82	41	105	41	176	54	34	154
Fgf7	18	11	19	16	20	27	16	14	24	25	25	23
Fgfr1	53	29	92	36	165	182	69	27	135	43	32	120
Flnb	490	444	587	469	763	439	578	311	500	809	757	473
Flrt2	14	10	31	30	21	24	23	14	17	15	14	24
Flt1	22	7	27	25	21	18	41	16	28	18	17	27
Flt3	9	5	11	14	13	8	9	4	9	12	7	14
Fn1	15	12	11	16	13	13	6	7	5	9	7	15
Fosb	448	37	571	32	34	29	222	32	39	21	25	52
Fosl1	37	9	57	18	18	13	39	12	59	20	8	23
Fpr-rs3	17	19	25	25	21	18	16	10	17	19	15	22
Fpr-rs4	12	13	25	24	16	18	16	25	24	27	13	13
Fpr-rs5	12	13	15	17	14	13	11	8	11	9	7	16
Fpr-rs6	11	8	16	12	17	10	10	9	9	7	10	12
Fpr1	8	5	16	22	11	15	11	10	9	22	11	11
Fpr2	19	8	21	18	14	24	14	20	23	26	21	20
Fpr3	34	19	36	23	41	42	43	25	23	35	25	37
Fscn1	17	6	11	19	16	14	12	7	12	8	7	10
Furin	4267	3526	4546	4913	7047	5140	7881	4067	6846	6066	5846	5533
Fut4	21	22	34	41	43	38	34	18	28	39	33	25
Fyn	264	37	940	71	457	44	986	62	655	114	96	696
Fzd4	19	24	48	67	47	65	39	36	47	51	33	41
Fzd6	11	7	15	22	21	16	19	10	18	20	21	16
Fzd9	5	6	11	5	16	9	14	6	7	6	9	11
Gadd45b	248	33	1138	36	589	38	1086	62	714	72	57	519
Gata1	391	253	321	357	388	393	266	256	352	452	428	392
Gata2	3073	3085	2756	5241	2812	3651	2612	2957	3767	4537	4338	3708
Gata3	168	58	252	191	189	54	280	98	702	97	64	648
Gata6	47	77	43	82	86	81	51	80	71	121	130	54
Gch1	150	108	1023	324	139	105	315	186	136	267	233	185
Gem	26	9	713	19	31	11	235	11	60	21	17	101
Gk5	13	7	11	12	15	12	18	9	20	11	6	21
Glg1	34	18	49	32	44	45	26	37	79	54	53	100
Gnai3	1021	913	1924	1442	1674	1300	1291	1123	1511	1261	1212	1287
Golim4	174	168	341	220	189	121	245	144	234	298	261	235
Gpr183	13	8	19	9	8	15	14	9	11	24	20	20
Gpr65	34	19	26	40	69	70	47	37	34	37	17	26
Grn	435	564	524	1243	203	348	449	614	442	819	769	677
Gsn	4019	905	4799	1467	2728	916	3747	1259	4522	1726	1706	5043
Gtf2h2	141	132	187	152	219	170	131	137	307	211	214	304
Gzma	8	3	10	16	16	13	13	12	13	21	14	11
H2-Aa	6	7	17	14	8	11	10	13	13	13	10	12
H2-Ab1	17	17	18	16	36	25	19	9	21	20	19	25
H2-D1	2173	1930	2501	3412	2769	3152	2837	3188	3050	3076	2995	2778
H2-DMa	38	18	31	47	26	27	27	54	65	51	50	75
H2-DMb1	103	90	71	109	44	48	62	81	121	90	102	123
H2-DMb2	22	9	12	20	23	15	12	17	24	27	15	33
H2-Ea-ps	5	6	13	8	12	9	3	21	11	12	14	12
H2-Eb1	34	18	32	43	27	30	26	33	32	38	25	26
H2-K1	1400	1110	1657	1971	1431	1432	1567	1542	1926	1791	1695	1767
H2-M3	17	30	36	37	28	32	25	34	35	30	28	32
H2-Ob	54	47	50	87	86	94	67	95	41	71	55	35
H2-Q1	376	294	337	313	397	313	258	237	468	340	318	440
H2-Q10	16	6	16	13	12	9	14	15	15	16	8	14
H2-Q2	24	9	16	25	16	23	26	17	18	14	18	30
H2-T23	471	322	424	479	619	444	418	316	576	529	496	544
Havcr1	19	8	22	14	27	14	15	14	11	16	12	17
Havcr2	1300	312	2981	548	3097	570	3022	499	2515	457	469	2423
Hbegf	209	68	1658	95	132	96	1165	83	464	81	87	458
Hc	19	17	16	22	17	7	17	15	18	17	11	18
Hdac5	19	66	33	79	32	101	28	61	23	73	55	38
Hdac6	45	35	58	67	44	52	27	38	75	103	90	78
Hdc	1070	132	1351	123	1346	281	1275	192	3991	733	850	3246
Hes1	24	31	30	28	9	20	19	23	10	29	26	15
Hgf	45	25	78	75	302	138	82	85	63	38	58	60
Hif1a	900	713	1158	836	960	837	817	580	1972	970	1060	1550
Hip1r	32	16	54	47	28	21	36	25	37	42	40	37
Hist1h1c	2709	2933	1461	2022	2087	2687	1434	2666	1520	2320	2370	1758
Hist2h2aa1	4526	5307	2734	4792	3189	4143	2468	5595	3569	6012	6181	3853
Hivep1	47	34	128	80	93	84	132	47	71	55	63	89
Hmgb1	295	520	341	735	517	775	269	591	367	717	693	303
Hnf1b	12	8	13	13	11	6	8	16	8	9	14	21
Hoxd4	9	4	14	11	9	13	6	11	11	8	10	10
Hpgd	16	14	17	22	28	18	10	21	14	30	9	24
Hpgds	458	375	311	631	284	533	147	386	141	336	349	186
Hras	377	171	316	279	280	216	262	236	434	277	257	416
Hspg2	9	3	14	12	18	10	7	6	10	11	16	8
Icam1	92	46	82	72	42	38	52	39	145	71	81	120
Icos	10	12	10	8	13	15	19	14	20	24	19	14
Icosl	16	29	23	65	29	29	52	59	17	46	56	23
Id1	20	24	23	30	17	11	16	10	13	22	22	18
Id2	16864	6181	11727	6486	26637	6505	15268	7522	18420	7660	9007	14788
Id3	102	212	27	106	24	41	19	43	40	168	169	22
Ido1	6	9	16	19	15	19	13	17	14	29	13	16
Ido2	9	10	18	12	8	11	12	10	9	5	11	8
Ier3	7260	4588	6834	5268	6753	6012	5113	4658	3985	4282	4260	3999
Ifit1bl1	14	9	19	17	12	14	17	14	13	19	12	17
Ifit1bl2	14	14	12	24	18	9	8	9	12	7	20	19
Ifna1	36	39	73	80	54	56	22	31	36	41	28	52
Ifnar1	116	111	198	200	193	157	148	108	221	158	175	232
Ifnar2	132	158	131	269	105	200	140	227	153	243	237	146
Ifnb1	13	8	13	13	10	13	13	8	23	10	10	13
Ifng	15	11	19	26	23	21	15	14	30	24	7	24
Ifngr1	101	95	109	171	148	159	102	149	123	125	146	119
Igf1	28	11	8	14	15	15	15	20	30	20	16	23
Igf2	24	10	25	14	18	11	28	16	52	14	27	53
Ikbke	32	41	39	53	36	33	26	31	49	61	48	48
Ikzf1	1012	446	1641	878	914	432	1253	426	1472	844	754	1581
Il10	3	11	12	18	10	6	10	9	10	8	10	9
Il10ra	657	354	1070	656	1500	737	1264	494	1376	537	478	1341
Il12a	11	2	7	6	12	4	7	15	7	8	9	14
Il12b	27	14	21	26	13	21	14	12	22	17	12	24
Il13	1494	41	12382	73	295	47	7610	151	3246	103	101	2976
Il15	40	91	11	132	16	122	11	103	17	96	93	16
Il15ra	16	7	20	19	22	18	17	11	34	26	15	29
Il17ra	129	206	231	281	145	144	250	150	115	230	227	104
Il18	8	12	19	16	18	17	14	10	19	18	13	29
Il18r1	272	436	291	450	118	196	197	93	134	396	382	138
Il1a	258	3	373	6	205	9	946	10	1506	13	17	873
Il1b	361	22	513	27	451	48	471	29	1978	52	43	1205
Il1r1	18	15	27	23	16	9	19	17	60	32	22	38
Il1r2	237	161	164	72	769	975	163	167	904	955	993	537
Il1rap	60	67	265	97	98	144	166	71	83	64	42	82
Il1rl1	24398	17587	41734	29217	25967	25627	41325	23289	23356	25164	25580	26155
Il1rn	8	5	11	14	3	7	15	9	7	8	11	4
Il2	7	6	770	17	22	8	704	23	26	11	13	133
Il21r	47	10	49	21	47	23	31	18	182	25	20	174
Il22	1	3	2	5	4	7	4	4	4	4	6	7
Il23a	13	18	16	16	10	8	8	12	10	18	16	8
Il25	14	10	18	24	29	24	20	17	12	13	10	8
Il27	23	25	25	19	35	53	28	29	47	52	66	31
Il27ra	70	24	70	36	49	12	32	19	68	81	59	92
Il3	126	10	2695	19	74	27	3290	64	348	33	20	1112
Il33	11	13	16	17	15	17	16	18	41	9	14	22
Il3ra	156	132	66	135	121	149	104	146	156	269	258	122
Il4	319	148	1268	165	199	161	538	227	1090	230	218	1097
Il4i1	13	9	23	21	17	15	22	14	17	21	12	24
Il4ra	1130	1599	772	2954	1180	2204	814	1549	1351	2284	2186	1279
Il5	12	11	11	10	9	6	12	5	54	4	4	19
Il5ra	7	13	13	13	8	10	6	14	7	13	10	12
Il6	3395	532	8420	658	2352	816	10063	891	3884	744	732	3260
Il6ra	12	12	26	16	8	15	13	12	10	15	9	10
Il9	28	9	22	18	39	23	50	14	588	16	15	53
Insig1	225	169	444	162	242	354	273	90	507	231	203	527
Insr	42	40	91	90	93	58	73	38	124	76	65	108
Irf1	67	114	88	209	39	106	87	116	151	178	174	178
Irf2	235	141	343	286	206	216	209	198	327	229	186	360
Irf3	258	188	221	291	107	175	127	158	219	253	264	214
Irf4	71	8	126	29	42	17	102	16	776	22	26	582
Irf5	18	4	43	17	23	7	67	9	73	20	24	71
Irf7	8	11	18	14	13	13	12	12	15	10	8	17
Irf8	5	8	13	16	16	7	12	13	28	16	9	30
Isg15	18	12	219	33	16	19	47	23	69	17	10	63
Itga4	10	9	25	34	14	30	56	34	15	22	16	21
Itga5	60	49	118	58	83	40	156	40	120	69	66	135
Itgal	39	13	48	23	26	28	34	23	48	29	24	58
Itgam	8	14	26	20	21	16	17	21	23	25	11	25
Itgax	14	15	17	26	22	16	12	24	17	18	26	28
Itgb1	801	573	1783	970	1242	779	1226	786	1297	923	992	1332
Itgb2	106	38	226	86	124	49	113	28	219	67	67	145
Itgb7	221	454	85	494	232	407	168	307	230	556	507	199
Jag1	9	6	11	14	16	14	12	6	8	7	14	24
Jak3	39	29	64	41	18	20	25	28	63	39	37	42
Jun	1051	243	1033	319	357	195	397	133	421	156	132	383
Kalrn	11	8	13	11	9	19	13	10	14	11	7	17
Kcnab1	14	6	20	12	17	14	13	11	16	14	13	18
Kcnq1ot1	56	43	128	94	63	38	62	24	77	60	70	76
Kif20a	76	115	31	104	30	38	21	90	52	199	197	60
Kit	1094	1355	2048	3999	1599	2489	1439	1811	1008	3150	2831	1872
Kitl	59	84	34	79	74	83	55	80	73	89	113	50
Klf10	52	58	70	71	81	70	68	53	58	80	89	68
Klf4	19	29	37	40	26	27	19	26	17	44	27	23
Klk1	12	13	28	17	19	27	20	23	22	15	27	26
Klrk1	11	15	13	11	8	13	17	16	13	16	12	28
Krba1	36	60	30	147	19	34	48	45	20	79	68	32
Lag3	4	4	30	27	30	23	25	26	27	27	30	52
Lamb2	3	4	5	11	5	4	5	9	10	4	12	7
Lamb3	12	1	7	2	14	6	11	10	11	14	9	7
Lamp3	10	12	22	17	14	22	16	14	17	14	14	26
Laptm5	6292	4451	7987	8460	7057	5836	5162	4528	7230	7496	6963	7988
Lat	795	387	1241	683	972	512	772	456	1270	627	720	1125
Lat2	2294	1937	2059	2896	2526	3405	1377	2050	1981	2393	2452	2097
Ldlr	207	161	370	198	120	224	234	92	370	219	238	394
Lgals3	66	24	112	35	68	29	87	21	72	41	35	97
Lif	1995	434	1951	349	345	515	575	181	691	431	437	395
Lipa	72	98	85	205	48	96	32	108	61	100	118	63
Loxl2	14	16	61	16	28	18	91	16	72	24	24	65
Lpl	19	10	49	12	21	18	42	20	37	11	10	26
Lrp5	78	62	79	147	74	69	97	96	83	68	47	79
Lrp6	105	105	196	184	159	140	115	93	174	149	150	194
Lst1	28	55	15	37	42	58	25	37	30	42	33	39
Lta	10	7	7	9	7	13	12	9	78	12	9	43
Lta4h	620	622	793	663	346	434	450	443	634	928	979	724
Ltb	8	5	9	18	18	16	8	9	17	10	18	13
Ltb4r1	48	51	47	89	24	51	27	40	102	120	105	81
Ltb4r2	24	43	25	49	27	35	27	26	28	61	55	37
Ly6c1	2578	4797	768	5763	2049	5194	1308	5866	1861	5122	5340	1241
Ly6g	5	7	13	12	12	16	9	13	12	16	12	11
Mafb	17	12	30	21	14	20	15	22	17	20	10	21
Maff	13	7	80	15	8	7	29	11	7	11	11	15
Malt1	329	187	576	320	420	341	494	162	551	304	308	585
Man2b1	763	948	430	1369	432	694	462	628	956	1898	1832	906
Map2k1	224	137	466	204	179	129	227	119	401	209	186	376
Map2k2	307	220	371	273	219	238	197	158	372	274	314	301
Map2k3	820	378	1254	596	734	446	944	481	1071	622	664	1005
Map2k4	604	397	587	560	701	507	484	500	676	731	733	563
Map3k14	22	15	60	22	36	26	86	20	60	25	24	68
Map3k4	38	34	51	74	32	45	23	29	44	61	48	57
Mapk11	14	10	30	19	23	10	17	16	19	15	10	17
Mapk12	12	10	12	12	16	19	13	16	10	18	11	18
Mapk13	10	5	25	10	15	4	25	7	14	11	10	20
Mapk14	547	284	589	504	633	385	488	302	784	586	535	635
Marcksl1	51	5	253	23	42	10	223	16	57	16	6	82
Marco	4	11	21	16	26	20	12	13	25	27	15	26
Mcm5	162	185	117	168	89	69	101	136	228	416	370	232
Mertk	9	8	24	9	12	19	14	7	13	14	11	29
Met	19	7	24	12	7	10	12	15	19	10	20	16
Mif	383	274	354	252	715	552	207	233	569	460	422	364
Mmp10	5	8	10	12	19	9	10	15	13	15	11	16
Mmp12	17	22	29	24	22	34	25	16	28	35	44	28
Mmp13	5	2	11	18	15	11	7	14	20	17	14	16
Mmp19	15	4	16	10	15	12	16	19	13	17	13	11
Mmp1a	20	8	15	21	17	9	15	19	14	15	20	21
Mmp8	14	14	16	17	31	19	15	16	20	29	32	15
Mmp9	35	15	47	22	23	26	21	22	19	29	25	25
Mob3c	164	244	170	469	198	356	233	270	193	347	318	230
Mok	35	13	20	30	21	27	19	30	17	29	24	21
Mpeg1	4	10	8	11	9	8	6	10	11	8	8	10
Mpo	10	12	28	21	14	26	17	11	13	16	10	21
Mrc1	9	12	14	16	11	16	19	20	26	21	20	19
Mrc2	16	9	20	10	20	16	13	18	13	19	11	19
Ms4a1	11	10	19	21	20	17	17	18	20	23	16	21
Ms4a2	3226	7134	2542	11158	2189	7047	1801	6817	1967	7822	8266	1972
Msc	16	7	18	9	10	12	2	6	5	15	13	9
Msh2	134	140	62	227	53	162	37	132	81	246	277	92
Mx1	108	125	243	267	224	152	119	78	133	145	140	173
Mx2	12	7	19	19	16	6	7	13	18	11	13	20
Myc	613	415	341	333	507	245	490	222	648	525	551	510
Myd88	202	225	230	299	278	304	188	217	448	354	378	430
Myh4	18	8	12	15	10	7	18	13	15	12	7	16
Myod1	16	6	18	14	12	13	25	8	7	12	8	15
Nampt	4186	2957	4340	5536	8647	7150	3273	5486	7155	5666	6458	6110
Ncf2	729	525	1163	677	732	577	727	492	1208	866	907	1387
Ncor1	111	118	138	200	135	173	102	73	141	169	154	141
Ndc80	10	23	14	23	15	17	8	21	17	30	36	23
Ndufa7	673	758	657	854	661	786	436	781	870	940	1041	826
Nectin1	17	10	47	20	24	19	38	18	12	18	19	12
Nectin2	13	12	12	15	12	21	12	13	18	21	17	18
Nfatc1	294	109	626	173	337	141	695	130	392	200	180	449
Nfatc2	142	174	86	343	74	195	118	228	108	250	251	110
Nfil3	493	44	947	69	523	73	982	88	1234	106	101	1118
Nfkb1	609	694	1884	1016	800	830	2140	699	978	911	941	1050
Nfkbia	31	12	182	42	84	45	211	30	96	38	26	103
Nfkbie	80	128	248	135	80	93	164	86	161	193	178	155
Nfkbiz	645	195	725	194	280	117	629	55	195	95	108	223
Nfyc	176	145	197	211	187	217	139	134	276	227	245	222
Ngf	5	9	17	16	14	14	8	10	8	13	9	15
Nkg7	20	5	20	17	60	16	34	21	135	31	30	143
Nlrp3	288	224	326	158	250	191	316	74	154	113	102	95
Nmb	707	533	591	899	2575	2257	832	1057	975	968	890	750
Nod1	17	8	14	14	11	20	15	15	12	19	16	19
Nod2	20	10	16	30	24	24	16	30	19	29	16	32
Nos2	11	7	12	14	17	16	14	14	17	16	11	21
Nox1	30	13	46	25	67	17	47	17	34	25	25	62
Nox3	16	9	20	18	21	13	16	16	10	19	16	8
Nox4	10	21	14	38	28	49	10	26	12	52	48	17
Nr1h3	12	14	19	20	15	18	14	14	23	18	21	24
Nr2f6	55	46	64	65	77	63	58	47	76	72	53	62
Nr4a1	409	20	2937	16	35	14	391	60	64	18	13	134
Nr4a2	151	18	326	30	51	29	98	40	46	37	35	65
Nrip3	432	200	523	247	465	522	213	142	458	271	275	410
Olr1	188	8	1538	22	172	18	1049	38	371	20	10	538
Oscar	23	11	29	26	32	16	19	19	34	23	15	28
Osm	1999	942	1248	672	301	477	603	295	920	574	584	703
P2rx1	332	216	217	296	236	216	119	165	347	451	431	264
Pbx1	30	45	68	95	50	44	50	64	44	49	51	49
Pbx3	41	56	56	94	79	67	52	48	100	102	87	126
Pdcd1	12	9	19	11	22	12	13	6	10	16	4	12
Pdcd1lg2	207	13	478	35	346	47	723	28	411	41	30	567
Pde4a	88	81	72	151	46	72	67	63	127	112	113	87
Pdgfa	441	69	595	113	998	231	1121	149	994	88	93	892
Pdgfb	14	8	8	14	20	17	6	13	21	8	8	11
Pdgfra	5	8	20	14	11	14	11	20	10	10	14	10
Pdgfrb	21	10	23	26	23	15	17	28	24	22	20	32
Pdzk1ip1	401	212	2151	385	707	335	2569	472	812	69	53	1156
Peli1	155	55	464	108	198	90	393	97	355	106	90	313
Pf4	20	6	24	23	18	13	14	18	17	18	21	20
Pfdn6	579	329	465	470	525	441	435	339	682	504	545	573
Pggt1b	109	119	229	210	193	166	148	139	181	215	208	190
Pglyrp1	2	1	4	2	2	5	4	5	7	3	6	2
Phlda2	8	8	14	13	18	11	6	9	12	10	3	13
Pik3cg	282	471	250	760	246	441	197	453	351	584	588	356
Pim2	241	559	267	556	161	651	203	382	219	764	740	194
Plau	592	557	740	1265	648	943	693	809	330	760	785	376
Plaur	101	76	468	136	222	141	590	147	399	91	91	362
Pparg	13	9	22	28	22	23	17	22	17	20	17	25
Prdx1	138	43	612	98	113	72	182	66	229	95	101	215
Prdx3	1396	1224	904	1148	664	1002	552	1003	1362	1584	1871	1152
Prg2	15	11	16	17	15	15	23	19	18	22	13	19
Prg3	12	11	18	23	8	21	9	13	14	17	7	8
Prkca	485	341	597	678	673	318	661	321	574	633	506	708
Prkci	150	53	256	77	191	72	186	49	199	89	97	190
Prok2	12	9	14	14	19	13	11	13	13	17	21	21
Pros1	450	310	551	565	340	329	397	441	651	682	628	773
Prrx1	5	7	8	7	8	10	8	14	10	11	9	7
Psmb8	370	358	402	636	236	300	298	471	630	336	340	623
Psmb9	47	51	29	106	37	51	31	56	52	45	49	52
Psme2	1804	996	2000	1174	1477	758	2147	924	2743	1392	1651	2341
Ptafr	24	22	32	75	19	23	14	39	14	27	23	21
Ptgdr	18	14	12	27	20	27	17	12	15	16	11	21
Ptgdr2	12	9	18	18	13	15	15	18	18	21	15	28
Ptgds	10	8	17	10	13	14	14	20	10	9	9	19
Ptger2	13	8	15	15	18	12	10	11	20	12	7	20
Ptgs1	519	229	627	579	229	173	642	246	1663	394	497	1436
Ptgs2	93	10	1515	18	64	17	323	37	100	9	9	119
Ptpn14	17	10	15	9	15	15	13	10	15	20	17	17
Ptprb	33	10	25	20	32	17	29	26	21	30	16	25
Ptprc	929	587	1723	952	930	695	1226	585	1191	914	893	1339
Ptprk	11	6	18	14	13	9	7	9	11	17	10	16
Ptx3	5	12	11	6	10	10	7	5	9	14	8	9
Pycard	9	18	19	37	14	17	13	11	23	35	28	29
Rab20	261	172	462	243	257	206	351	208	354	266	211	285
Rab3d	134	192	90	296	74	110	51	185	131	306	321	164
Rad51	64	94	40	66	21	24	13	46	48	177	181	70
Raf1	163	162	220	277	229	221	231	143	270	239	254	238
Rapgef4	8	5	7	11	5	17	7	8	10	9	7	17
Rasal1	50	10	23	30	13	12	18	16	19	28	17	26
Rasgrf2	9	3	13	6	11	9	8	8	9	7	10	6
Rbp1	13	12	29	21	23	17	17	17	27	19	14	28
Retnla	5	6	11	11	15	14	5	10	19	14	18	22
Retnlb	17	10	14	18	20	16	13	10	18	19	16	24
Rgl1	40	52	64	152	22	80	45	77	33	87	49	44
Rgs1	2913	461	3155	486	1300	740	1248	511	620	223	262	472
Rgs16	149	6	585	20	154	13	409	15	256	9	13	188
Rgs6	13	7	11	14	14	20	11	10	13	17	14	13
Rhoc	22	8	50	13	33	11	37	17	76	15	20	86
Rhog	588	545	1001	961	595	561	957	795	752	763	704	772
Rhoj	8	3	8	9	7	7	7	6	11	12	9	6
Rictor	118	147	301	181	295	184	248	145	188	208	199	203
Rin2	11	25	25	31	29	18	17	20	24	21	25	39
Ripk2	60	25	220	58	88	35	162	36	250	53	54	176
Rnase2a	17	13	19	24	18	20	18	13	19	20	15	25
Rnase2b	27	20	36	27	33	20	28	15	26	23	21	40
Rnd3	9	7	11	16	16	10	14	15	16	16	5	19
Ros1	18	6	15	26	19	13	21	18	17	23	17	19
Runx2	29	26	41	23	54	14	92	26	60	28	18	58
S100a10	3008	3737	2812	4797	3804	4847	2266	5538	4956	5052	5905	4811
S100a11	3629	2151	2452	2270	3018	1936	1532	2561	4366	3817	4897	3908
S100a4	253	266	79	172	2143	1931	680	1057	631	1032	879	759
S100a8	5	13	18	16	11	13	12	8	13	9	11	9
S100a9	7	6	6	16	20	10	18	10	20	12	8	21
S1pr1	11	7	12	14	15	26	15	13	13	18	14	24
Saa1	18	6	26	32	21	15	18	23	18	38	13	20
Scin	5747	5425	4231	5272	5329	4554	4085	4341	7452	8921	9832	6468
Sele	17	7	11	19	14	8	12	10	18	13	7	9
Sell	14	10	16	20	36	70	12	14	19	23	18	30
Selp	12	10	13	15	18	16	22	14	16	20	12	10
Selplg	408	667	245	1100	293	643	461	1040	401	1261	1095	403
Sema4a	4	11	15	32	35	48	38	31	23	15	15	24
Sema4b	120	72	596	151	192	105	800	117	453	89	86	434
Sema5a	7	10	8	11	10	6	7	5	2	10	9	8
Sema6d	7	11	11	6	18	15	17	4	8	10	7	14
Serinc2	3	1	11	9	17	9	8	11	17	4	6	11
Serpinb2	183	86	84	62	56	54	65	108	57	91	106	43
Serpinb6a	1059	551	916	655	1635	935	678	718	1275	873	987	1237
Serpinb7	11	6	10	22	16	25	8	7	12	10	14	12
Serpinb9	110	68	200	81	109	46	106	46	436	50	58	240
Serpine1	69	13	4341	29	25	18	724	75	90	25	13	149
Serpine3	7	10	15	11	8	7	7	8	10	10	8	12
Sesn1	210	251	266	398	343	413	287	338	197	414	407	259
Sfrp4	11	5	20	14	21	11	16	12	16	18	20	23
Sgpp1	50	23	34	45	29	24	21	38	38	45	41	34
Siglec1	11	4	13	14	12	10	13	11	15	11	7	15
Siglecf	24	8	53	17	41	13	63	14	105	24	23	160
Sirpa	397	389	740	676	285	287	606	305	656	720	571	771
Ski	121	136	255	322	187	194	188	183	193	205	174	202
Skil	162	186	430	317	427	242	703	391	315	189	150	355
Slc16a6	271	196	348	293	138	119	369	125	338	250	266	338
Smad1	108	134	97	208	83	155	91	120	68	172	148	86
Smad2	303	193	373	307	336	253	309	245	388	320	328	426
Smad7	132	84	395	139	130	76	361	89	153	105	88	147
Smarcd3	6	11	16	29	12	17	14	29	12	8	14	23
Socs1	530	926	294	844	542	1080	528	632	1343	1238	1334	943
Socs2	617	506	776	554	930	1141	716	571	853	877	900	679
Socs3	49	33	82	44	28	34	71	39	49	34	26	50
Sp4	68	91	131	111	106	155	50	92	118	109	106	121
Sphk1	24	12	71	26	25	32	61	26	29	22	22	25
Spry2	229	41	257	51	193	38	230	45	264	51	49	240
Sptbn1	122	161	141	323	90	228	100	171	111	223	232	133
Sqstm1	3494	3911	10239	4539	4597	6053	3748	3039	4388	4411	4392	3902
Stab1	5	9	16	18	15	18	13	11	20	16	17	29
Stat1	128	131	123	159	75	108	58	109	247	194	169	223
Stat3	320	373	542	546	545	585	333	331	399	485	460	436
Stat4	118	200	82	232	84	205	54	186	103	250	232	96
Stat5a	439	319	1013	681	623	492	1465	313	885	431	401	757
Stat5b	174	212	265	363	223	313	303	208	202	334	313	197
Stat6	419	414	680	642	585	578	737	373	567	541	589	630
Syk	198	221	215	362	132	165	197	182	247	355	316	234
Tap1	89	119	123	208	34	72	66	88	205	123	135	200
Tap2	146	246	244	678	101	183	179	240	178	206	204	202
Tapbp	252	260	309	429	237	252	266	312	429	379	342	373
Tek	69	87	45	213	44	64	29	67	49	110	120	60
Tep1	92	88	99	110	48	68	67	33	124	137	109	98
Terf2ip	88	92	112	178	112	146	112	129	144	123	128	151
Tfcp2	52	50	74	76	43	57	33	38	66	90	73	66
Tgfa	25	7	17	13	28	21	27	16	68	17	12	58
Tgfb1	3269	1243	3341	1695	3762	1634	3608	1509	5577	2921	2834	4437
Tgfbr3	15	12	15	12	17	20	20	21	18	19	14	32
Tgm2	208	36	807	84	1159	369	1168	181	1166	79	66	621
Thbd	23	17	32	49	22	21	17	12	23	32	28	29
Tigit	54	8	72	6	46	20	52	13	154	10	14	165
Timd4	20	21	27	19	44	32	30	19	24	25	20	47
Timp3	68	116	670	235	88	164	838	220	253	183	181	342
Tlr1	10	22	16	37	18	10	16	21	16	38	38	28
Tlr11	14	7	22	19	20	8	16	17	14	14	12	13
Tlr12	17	19	20	20	29	30	25	28	24	30	29	23
Tlr13	15	13	22	32	23	22	15	22	14	22	19	17
Tlr2	14	7	23	17	26	17	19	16	15	20	16	26
Tlr3	24	7	18	22	23	21	16	19	23	21	19	22
Tlr4	137	168	279	336	330	317	216	262	84	166	185	153
Tlr5	9	9	25	17	17	18	19	14	19	22	13	31
Tlr6	53	61	53	76	44	63	47	81	69	81	91	52
Tlr7	21	6	20	17	18	14	13	15	16	12	12	14
Tlr8	9	3	14	15	20	16	8	11	11	8	12	17
Tlr9	37	35	24	44	40	37	41	41	34	40	29	38
Tm7sf3	60	25	52	38	43	50	37	37	90	65	38	80
Tmem173	40	100	37	155	49	115	49	145	41	132	127	39
Tnc	11	11	9	13	14	6	5	14	9	15	10	22
Tnf	850	50	9007	48	161	44	2749	66	321	37	29	392
Tnfaip3	535	140	722	194	1057	470	851	111	681	126	118	567
Tnfaip6	4	5	8	10	2	7	8	8	4	8	16	5
Tnfaip8	3400	2662	5118	4454	6218	5445	4981	5383	5137	4515	4718	4987
Tnfrsf11a	5	7	6	9	16	12	10	5	13	6	14	12
Tnfrsf12a	99	33	382	112	345	83	559	127	193	65	42	188
Tnfrsf14	37	34	18	66	14	20	19	46	13	34	17	18
Tnfrsf1a	6	3	14	10	11	13	10	13	15	8	6	11
Tnfrsf1b	32	5	77	16	108	33	135	35	60	13	10	71
Tnfrsf4	22	16	30	38	35	21	35	14	36	23	20	37
Tnfrsf8	10	8	9	16	17	17	3	9	15	15	15	21
Tnfrsf9	502	8	282	7	567	57	346	20	1092	100	125	994
Tnfsf10	315	53	789	139	344	59	1113	191	398	176	173	433
Tnfsf4	367	48	453	64	297	33	361	49	840	80	99	801
Tnfsf9	17	18	41	28	16	25	16	31	36	20	23	44
Top2a	256	455	81	352	37	100	32	293	158	737	801	154
Tpsb2	9748	11847	11310	18742	13033	14370	5700	6364	13051	9105	9255	13660
Traf1	17	7	52	21	81	18	94	22	132	18	16	97
Traf2	277	129	483	305	403	218	386	177	495	284	286	489
Traf6	85	82	249	140	162	107	217	92	146	111	103	156
Trafd1	53	62	82	80	65	76	66	58	89	96	106	120
Trem1	4	9	15	14	7	7	10	6	9	14	13	11
Trem2	9	11	13	15	16	9	11	11	14	9	12	15
Trex1	58	66	130	117	63	72	112	116	79	87	81	108
Trim9	20	14	28	33	17	11	29	23	23	25	21	19
Tspan7	12	6	9	12	4	7	12	12	12	11	9	11
Tspan8	127	234	52	291	41	135	28	113	153	175	201	162
Ttk	40	37	32	52	21	18	9	27	30	76	66	36
Tuba1a	272	431	273	466	442	653	204	401	532	543	589	497
Tuba4a	1494	1279	1937	1543	1543	924	1548	1114	2375	2046	2122	2267
Twistnb	244	142	322	251	283	222	382	285	322	231	222	285
Txn1	7570	3620	7573	3735	5352	3416	4468	4109	7475	4812	5283	6051
Txndc16	85	97	66	141	54	105	39	106	64	177	136	74
Tyrobp	3487	5026	1877	3770	2789	3456	1620	2900	4406	7334	8125	3194
Usp18	53	74	28	88	32	80	15	49	51	109	101	61
Vamp2	115	78	163	185	148	130	141	70	163	165	132	191
Vasp	873	816	1054	980	705	523	872	593	1402	1129	1063	1230
Vav1	335	428	588	722	401	567	301	335	484	534	605	477
Vav2	77	18	88	55	64	26	150	40	79	52	42	75
Vcam1	13	19	18	25	12	18	20	9	15	26	23	13
Vegfa	94	92	324	114	151	117	277	85	164	122	103	142
Vegfc	396	113	746	382	752	443	1225	422	767	178	166	444
Vrk2	92	58	73	103	82	76	49	79	82	103	109	75
Vsir	49	6	129	11	30	6	106	19	93	12	7	152
Vtcn1	21	13	21	12	23	15	16	14	17	19	26	14
Vwa5a	11886	5055	14666	8450	21629	12468	15363	7240	15873	7938	8369	16302
Was	97	111	133	138	98	108	86	79	200	165	150	148
Xcr1	10	8	11	13	7	9	8	5	9	6	9	9
Yap1	33	20	60	31	67	27	53	20	54	16	28	44
Yes1	9	6	10	24	14	13	9	15	23	27	10	14
Zfp148	192	151	268	324	230	212	209	264	281	269	234	236
Zfp92	12	7	12	15	20	13	12	8	12	12	12	12
Zmpste24	106	93	102	108	150	110	87	100	188	148	143	175
Znrf2	1224	895	1044	1289	1478	1442	811	889	1410	1324	1330	1364
Abcf1	258	202	494	343	359	301	409	161	487	370	329	432
Alas1	56	30	94	40	64	42	74	20	167	57	45	148
Edc3	84	108	89	172	94	108	72	94	129	128	152	163
Eef1g	2385	1409	2172	1379	1532	1213	1384	1245	3066	2239	2430	2460
Eif2b4	53	36	98	37	71	45	62	33	93	27	50	99
G6pdx	444	256	398	433	300	339	191	253	395	340	357	384
Gusb	367	318	327	573	164	181	227	287	413	564	595	342
Hdac3	262	144	341	172	200	165	267	126	441	250	259	430
Hprt	58	57	92	108	125	93	67	109	92	90	81	69
Nubp1	163	96	121	128	126	119	101	89	158	149	151	163
Oaz1	3720	2969	3773	3205	3602	3485	2828	2826	4327	4239	4471	3568
Polr1b	42	21	53	37	84	54	67	35	79	67	46	65
Polr2a	292	216	445	285	227	283	186	157	333	320	327	292
Ppia	7161	5362	4582	5750	5822	5897	3886	6148	7248	7633	8458	6011
Rpl19	11518	9405	10205	8975	9242	9589	7348	8834	14201	13312	14659	11045
Sap130	130	137	247	200	151	123	154	95	182	182	163	180
Sdha	500	335	435	480	350	402	246	288	518	528	522	435
Sf3a3	284	147	251	202	275	224	250	188	338	275	270	278
Tbp	38	116	129	147	144	129	99	128	160	111	163	131
Tubb5	607	519	407	674	946	564	363	629	856	978	944	673
