# Supplementary material for: The mRNA methyltransferase Mettl3 modulates cytokine mRNA stability and limits functional responses in mast cells
Source: Nat Commun. 2023 Jun 29;14:3862. doi: 10.1038/s41467-023-39614-y (PMC10310798; doi:10.1038/s41467-023-39614-y)
Supplement: Supplementary file 7 — Supplementary Data 4 [file 41467_2023_39614_MOESM7_ESM.xlsx]

## Sheet: INFO
Supplementary Data 4. Leoni, Bataclan et al.
Sequences and information related to HDR templates (Figure 6)

## Sheet: HDR info
gRNA sequences used in this study
gRNA name	gRNA sequence
crRNA_Mettl3_1	CACGGGACTATCACTACGGA
crRNA_Mettl3­_2-HDR	GGACACGTGGAGCTCTATCC
crRNA_Mettl3­_3-HDR	GATGGGGTAACCAACAATCG
crRNA_Mettl14	TAGGGAACTCATCAGACTAA AGG
crRNA_Kit_1	AGTCGGGATCAATGCACGTC
crRNA_Kit_2	AAAGCCGAGGCCACTCGCAC
cRNA_hMETTL3_1	GGACACGTGGAGCTCATCC
cRNA_hMETTL3_2	GCTACACCACCTCTCTGATC
HDR Template in pBluescript plasmid for dsDNA and ssDNA HDR template production
HDR Template	5' HA Size (bp)	Insertion Size (bp)	3' HA Size (bp)	Total Size (bp)	HDRT Full Sequence (with zsGreen and polyA stop) cloned in pBluescript
pBluescript gRNA 2 3'HDR-gRNA 3 5'HDR Mettl3	714	882	730	2326	AGGATTGTGAGTTGCAGAACCACATAGTGAAACTCCACTCTCCTTTCACACACTTTGTATAGAAAGAAAGAAAGAAAGAAAGAAAGAAAGAAAGAAAGAAAGAAAGAAAGAAAGAAAGAAAGAAAGAAAGAAGGAGGGAGGGAGGGAGGGAGGGAGGGAGGGAGGGAGGGAGGGAGGGAGGGAGGGAGGGAGGGAGGAAGGAAGGAAGGAAGGAAGATAATATTTAACTTAGAAAATCTGGGGCCTTAAGGGCAGAAATCTATGATACAGTGCTTGACCGTATGTGCAAGGACCAGAATATACAATCAACCAGACTAACAGTCTGTTCACTCCTTCCCGTCCATCCATCTCTCCACGCATACACCCACCCGTCAAACACTCACACTTGTTCTAGCCCTG…
pBluescript1 3' gRNA gRNA 1 3'HDR gRNA 2 5'HDR c-Kit	717	882	928	2527	GGCCGcGTATTATAGTATATATATTTATATAACATATGTATGTGTGCACGCATGTGTGTGTGTATCATACCTGCCTACTGCTATCCTGCCTCCTCAGTGCATTCCTGTCCTCCTCTTCTCTAGCTCTCCTCCTTCACCGAGTCTTTCTGTTTTGCCTTTGGTGACCAATTGACTCTAATAAGTAGGGTTTGGGGCTTGGTTATTTGAGCAAGGGTGGCTTACCAGTGGCTACACCACTGAGGAATACATCGTGCAGCTCATTTTTGTTTCTGGTTTCCACTGTGTAAGACGTAGCTGTGATTTTTTTTTTAAAAGATGAATATTCATGTAACAACAGCCTGAGGACAGACCATCCTCGTTGGGCACGGTTGACCCAGAGAAAGCTGTGTCCAGCCCGGC…
Primers for dsPCR generation
Mettl3 FW	CAAGGACCAGAATATACAATCAACC
Mettl3 RV	GCTACGTTTGTAAACACTTGCACT
Kit FW	AACAACAGCCTGAGGACAGAC
Kit RV	CTTGGGCTCCCTGAAGTGT
Primers for ssPCR generation
5'Phosphorylated-Mettl3 FW	*CAAGGACCAGAATATACAATCAACC
Mettl3 RV	GCTACGTTTGTAAACACTTGCACT
5'Phosphorylated-Kit FW	*AACAACAGCCTGAGGACAGAC
Kit RV	CTTGGGCTCCCTGAAGTGT
tCTS template
HDR Template	5' HA Size (bp)	Insertion Size (bp)	3' HA Size (bp)	Total Size (bp)	Fwd Primer Sequence (To amplify HDR template and add Truncated Cas9 Target Sequence)	Rev Primer Sequence (To amplify HDR template and add Truncated Cas9 Target Sequence)	HDRT Full Seq (without Truncated Cas9 Target Sequence)
tCTS HDR template Mettl3 KO-zsGreen	317	882	300	1499	GGGACTAGTGGCCCTGACGTGGAGCTCTATCCAGGTAGCCCTGCTATTTTAAATGCG	acttccAGCaccCTACGGGTAACCAACAATCGAGGCTTGCTCCCCGCCCACATGGGA	TAGCCCTGCTATTTTAAATGCGTTGTCACTAACGACTTAAAGAAACAACATGGCGGGTCTGCCAGCTACCAACATGGCAAACACAGCCTCAGCGCTCCCGGAAACACGAGAGAGAACTACCGTGAGGATTACGTCCGGCTGGTTCGCCAACCGGAAGTGGCTTTTCATCTTGGCTCTATCCGGCTGGCCTTCGGGCGTCCTCGTGAGAATTAGATGTTTCTTAGTTCTAGGCTGGGGAGGTGCTAGTCCGCCGCGCCTGATTCGAGCCGAGTCCGCGCTGGGAGCTAGGATGTCGGACACGTGGAGCTCTATCCcatctagaactagtggatcccccGCAATACCCatggcccagtccaagcacggcctgaccaaggagatgaccatgaagtaccgcat…
tCTS HDR template c-Kit KO-zsGreen	339	882	317	1538	GGGACTAGTGGCcctAGTCGGGATCAATGCAgcagTACACCAAGCGTGACCCATAGG	acttccAGCaccCCCGTGCGAGTGGCCTCGGGAAACCTAATTTATTCCCGGGGTTGA	TACACCAAGCGTGACCCATAGGACTAATTGAAGGCTGCAGAAAATAACTTTATAGATGAATTTAAACTTTAGACAGAATTCCCTTTGCAGCCACAAATAGCAGGGCTATTTTTATTGTAGCATCCACAGTCGAGATGGAACTCAATATTAGAAGAAATGGTTTACTTCGCCAAGACAGCTCACACTCAACACAGTCCTTGTTTTTCTTGGCAGCCACGTCTCAGCCATCTGCAAGTCCAGGGGAGCCGTCTCCGCCATCCATCCATCCAGCACAATCAGAGTTAATAGTTGAAGCTGGCGACACCCTCAGTtctagaactagtggatcccccGCAATACCCatggcccagtccaagcacggcctgaccaaggagatgaccatgaagtaccgcatggagg…
Primers for tCTS template generation
	primer sequence for tCTS	spacer DNA	mismatched nt gRNA	PAM	truncated gRNA seq	HDR sequence	crRNA_1 sequence 5' HDR	PAM crRNA_1	crRNA_2 sequence 3'HDR	PAM crRNA_2
Mettl3 FW shuttle sg2 5'HDR	GGGACTAGTGGCCCTGACGTGGAGCTCTATCCAGGTAGCCCTGCTATTTTAAATGCG	GGGACTAGTGGC	CCTG	AGG	ACGTGGAGCTCTATCC	TAGCCCTGCTATTTTAAATGCG	GGACACGTGGAGCTCTATCC	AGG	GATGGGGTAACCAACAATCG	AGG
Mettl3 RV shuttle sg3 3'HDR	acttccAGCaccCTACGGGTAACCAACAATCGAGGCTTGCTCCCCGCCCACATGGGA	acttccAGCacc	CTAC	AGG	GGGTAACCAACAATCG	CTTGCTCCCCGCCCACATGGGA
	primer sequence for tCTS	spacer DNA	mismatched nt gRNA	PAM	truncated gRNA seq	HDR sequence	crRNA_1 sequence 5' HDR	PAM crRNA_1	crRNA_2 sequence 3'HDR	PAM crRNA_2
Kit FW shuttle sg1 5'HDR	GGGACTAGTGGCcctAGTCGGGATCAATGCAgcagTACACCAAGCGTGACCCATAGG	GGGACTAGTGGC	GCAG	cct	AGTCGGGATCAATGCA	TACACCAAGCGTGACCCATAGG	AGTCGGGATCAATGCACGTC	AGG	AAAGCCGAGGCCACTCGCAC	GGG
Kit RV shuttle sg2 3'HDR	acttccAGCaccCCCGTGCGAGTGGCCTCGGGAAACCTAATTTATTCCCGGGGTTGA	acttccAGCacc	tttc	GGG	ccgaggccactcgcac	CCTAATTTATTCCCGGGGTTGA
