# Supplementary material for: The mRNA methyltransferase Mettl3 modulates cytokine mRNA stability and limits functional responses in mast cells
Source: Nat Commun. 2023 Jun 29;14:3862. doi: 10.1038/s41467-023-39614-y (PMC10310798; doi:10.1038/s41467-023-39614-y)
Supplement: Supplementary file 9 — Source Data [file 41467_2023_39614_MOESM9_ESM.xlsx]

## Sheet: Figure 1a
Figure 1a	anti-Mettl3 wstern blot image (left)													Western blot quantification desitometry (right)
															Unstim control	IgE	IgE +DNP
														hrs	0	0.5	1	2	4	8	24
														Data 1	1	1.60194	1.54916	2.21941	2.35747	2.40161	1.97781
														Data 2	1	1.29602	2.01452	2.09209	2.71332	2.66155	3.05572
														Data 3	1	1.36719	1.64484	1.8436	2.12621	1.43743	1.2738
														Mean	1	1.42172	1.73617	2.0517	2.399	2.16686	2.10244
														SD	0	0.160084	0.245758	0.191131	0.295748	0.64494	0.897472
														SEM	0	0.0924243	0.141888	0.110349	0.17075	0.372356	0.518156
														Statistic	2-way ANOVA

## Sheet: Figure 1b
Figure 1b gMFI measured by Mettl3 intracellular staining in PMC
	Unstimulated	IgE+DNP
mouse 1	1	1.25609
mouse 2	1	1.1915
mouse 3	1	1.06135
mouse 4	1	1.02282
mouse 5	1	1.54288
mouse 6	1	1.61678
mouse 7	1	1.33458
Mean	1	1.28943
SD	0	0.22629
SEM	0	0.0855295
Statistic	paired t-test

## Sheet: Figure 1c
Figure 1c	RT-qPCR Mettl3 nromalized on endogen control Tbp expression
	siGLO	Mettl3
Data 1	0.9774	0.1759
Data 2	1.0476	0.1824
Data 3	0.9513	0.1675
Data 4	0.8788	0.1793
Data 5	0.927929	0.200639
Data 6	0.957642	0.287715
Data 7	0.934294	0.179579
Data 8	0.85869	0.0585248
Mean	0.941707	0.178945
SD	0.0584651	0.0620544
SEM	0.0206705	0.0219395
Statistic	paired t-test

## Sheet: FIgure 1d
Figure 1d percentage of cytokine production in siMettl3 BMMCs
	IL-6			TNF			IL-13
	siGLO	Mettl3		siGLO	Mettl3		siGLO	Mettl3
	55.2	73.5		47.2	67.1		9.52	11.5
	79.6	84.6		64.4	75		9.48	18.8
	26.5	31.9		29.9	49.3		39.9	51.7
	47.3	79.1		54.4	64.1		48.8	59.5
	55.2	68.6		57.2	68.7		41.7	48.1
	43.07	77.6		51.7	66		46.9	60.5
	39.84	80		43.5	61.2		51.2	68.7
	36.61	72.8		54.8	63.7		48.2	58.7
	33.38	79.3		33.1	53.6
	30.15	85.2
Mean	44.685	73.26		48.4667	63.1889		36.9625	47.1875
SD	15.6634	15.4152		11.3084	7.76988		17.3507	20.7873
SEM	4.9532	4.8747		3.76947	2.58996		6.13439	7.34943
Statistic	paired t-test			paired t-test			paired t-test

## Sheet: Figure 1e
Figure 1e percentage of cytokine production in LV METTL3 BMMCs
	IL-6			TNF			IL-13
	LV Empty	LV METTL3		LV Empty	LV METTL3		LV Empty	LV METTL3
ICC 20190116	1	0.787934		1	0.504808		1	0.752747
ICC 20190305	1	0.575646		1	0.314478		1	0.536657
ICC 20190311	1	0.613065		1	0.701113		1	0.732839
ICC 20190116	1	0.534709		1	0.325263		1	0.502404
ICC 20190122	1	1.07124		1	1.4191		1	1.12766
ICC 20190305	1	0.364683		1	0.486381		1	0.339378
ICC 20190311	1	1.05714		1	1.02169		1	0.935484
ICC 20190320	1	0.921245		1	0.860465		1	1.33548
ICC 20190423							1	0.502404
Mean	1	0.740709		1	0.704162		1	0.751673
SD	0	0.259554		0	0.381535		0	0.327268
SEM	0	0.0917662		0	0.134893		0	0.109089
Statistic	paired t-test			paired t-test			paired t-test

## Sheet: Figure 1f
Figure 1f Degranulation assay of siMettl3 BMMCs
	siGLO		siMettl3
IgE	-	+	-	+
	3.1164	23.176	2.3519	38.737
	12.335	36.385	12.946	46.421
	3.1828	34.958	4.5181	46.596
	2.7061	32.797	4.988	45.694
Mean	5.33507	31.829	6.201	44.362
SD	4.67138	5.95425	4.64091	3.77028
SEM	2.33569	2.97712	2.32045	1.88514
Statistic	paired t-test

## Sheet: Figure 1g
Figure 1g BrdU incorporation of siMettl3 BMMCs
	siGLO	siMettl3
	1	0.845606
	1	0.53125
	1	0.42623
	1	0.583153
	1	0.828571
	1	0.650794
	1	0.719745
	1	0.44802
	1	0.772071
	1	0.770898
Mean	1	0.657634
SD	0	0.15398
SEM	0	0.0486927
Statistic	paired t-test

## Sheet: Figure 2d
Figure 2d IL-13 ELISA in Mettl3-RNP BMMCs
	No RNP		Mettl3 RNP
	Unstimulated	IgE+DNP	Unstimulated	IgE+DNP
	1101.3	587.05	3251.35	3699.95
	794.95	1008.3	2310.35	4744.85
	674.6	488.6	931.75	4192.3
Mean	856.95	694.65	2164.48	4212.37
SD	220.003	276.053	1166.66	522.739
SEM	127.019	159.379	673.571	301.803
Statistic	2-way ANOVA

## Sheet: Figure 2c
Figure 2c T7 endonuclease assay agarose gel

## Sheet: Figure 2e
Figure 2e Cytokine production by Mettl3-RNP BMMCs
	IL-6			TNF			IL-13
	No RNP	Mettl3 RNP		No RNP	Mettl3 RNP		No RNP	Mettl3 RNP
	50	62.2		32.5	50.5		40.9	60.1
	62	75.7		45	71.5		60	80.2
	63	65.9		55.3	60.2		55	71.3
	68	75.4		34.9	45		63	77.5
				62	72.6		45.8	66.4
Mean	60.75	69.8		45.94	59.96		52.94	71.1
SD	7.63217	6.81029		12.7371	12.3115		9.37059	8.16854
SEM	3.81608	3.40514		5.69619	5.50587		4.19066	3.65308
Statistic	paired t-test			paired t-test			paired t-test

[truncated: 39 more sheets: Figure 2f, Figure 2g, Figure 2h, Figure  3a, Figure 3b, Figure 3c, Figure 3d, Figure 4b, Figure 4c, Figure 4d, Figure 4e, Figure 4f, Figure 5d, Figure 5e, Figure 6d, Figure 6e, Figure 7e, Figure 7f, Figure 7g, Figure 8a …]
